# Supplementary material for: The Origins of ST11 KL64 Klebsiella pneumoniae: a Genome-Based Study
Source: Microbiol Spectr. 2023 Mar 27;11(2):e04165-22. doi: 10.1128/spectrum.04165-22 (PMC10101065; doi:10.1128/spectrum.04165-22)
Supplement: Supplemental file 1 — Data Set S1. Download spectrum.04165-22-s0002.xlsx, XLSX file, 0.4 MB [file spectrum.04165-22-s0002.xlsx]

## Sheet: 13625
File	Biosample	Date	Sepcies
GCA_900451805.1	SAMEA3400772	1937	Klebsiella pneumoniae
GCA_901420785.1	SAMEA3451124	1947	Klebsiella pneumoniae
GCA_900451845.1	SAMEA3492656	1948	Klebsiella pneumoniae
GCA_900451785.1	SAMEA3345119	1951	Klebsiella pneumoniae
GCA_900451685.1	SAMEA3345121	1952	Klebsiella pneumoniae
GCA_901420815.1	SAMEA3451129	1952	Klebsiella pneumoniae
GCA_900451695.1	SAMEA3340635	1954	Klebsiella pneumoniae
GCA_900322675.1	SAMEA104703442	1997	Klebsiella pneumoniae
GCA_903171855.1	SAMEA6829111	2005	Klebsiella pneumoniae
GCA_900086255.1	SAMEA2273679	2006	Klebsiella pneumoniae
GCA_902506805.1	SAMEA6099339	2008	Klebsiella pneumoniae
GCA_900085455.1	SAMEA2273800	2010	Klebsiella pneumoniae
GCA_900085465.1	SAMEA2273801	2010	Klebsiella pneumoniae
GCA_900085565.1	SAMEA2273811	2010	Klebsiella pneumoniae
GCA_000807395.3	SAMN03067420	2010	Klebsiella pneumoniae
GCA_003434315.1	SAMN09097175	2010	Klebsiella pneumoniae
GCA_019693615.1	SAMN20343434	2010	Klebsiella pneumoniae
GCA_902507015.1	SAMEA6099361	2011	Klebsiella pneumoniae
GCA_000981845.1	SAMN03496739	2011	Klebsiella pneumoniae
GCA_001462885.1	SAMN04158291	2011	Klebsiella pneumoniae
GCA_003095435.1	SAMN06462042	2011	Klebsiella pneumoniae
GCA_003095535.1	SAMN06462052	2011	Klebsiella pneumoniae
GCA_902507295.1	SAMEA6099375	2012	Klebsiella pneumoniae
GCA_002206005.1	SAMN05938603	2012	Klebsiella pneumoniae
GCA_002173895.1	SAMN05945902	2012	Klebsiella pneumoniae
GCA_003095555.1	SAMN06462047	2012	Klebsiella pneumoniae
GCA_002849285.1	SAMN06462053	2012	Klebsiella pneumoniae
GCA_013620875.1	SAMN07682353	2012	Klebsiella pneumoniae
GCA_003338595.1	SAMN09298433	2012	Klebsiella pneumoniae
GCA_003321395.1	SAMN09298434	2012	Klebsiella pneumoniae
GCA_900511415.1	SAMEA3499952	2013	Klebsiella pneumoniae
GCA_900511265.1	SAMEA3500063	2013	Klebsiella pneumoniae
GCA_900511895.1	SAMEA3538432	2013	Klebsiella pneumoniae
GCA_900511985.1	SAMEA3538440	2013	Klebsiella pneumoniae
GCA_900512175.1	SAMEA3538470	2013	Klebsiella pneumoniae
GCA_900514035.1	SAMEA3538562	2013	Klebsiella pneumoniae
GCA_900501125.1	SAMEA3649453	2013	Klebsiella pneumoniae
GCA_900501305.1	SAMEA3649589	2013	Klebsiella pneumoniae
GCA_900503185.1	SAMEA3673078	2013	Klebsiella pneumoniae
GCA_900505605.1	SAMEA3721062	2013	Klebsiella pneumoniae
GCA_900507345.1	SAMEA3727711	2013	Klebsiella pneumoniae
GCA_900507495.1	SAMEA3729690	2013	Klebsiella pneumoniae
GCA_900407045.1	SAMEA4646300	2013	Klebsiella pneumoniae
GCA_900407105.1	SAMEA4646306	2013	Klebsiella pneumoniae
GCA_001875525.1	SAMN05732389	2013	Klebsiella pneumoniae
GCA_001891185.1	SAMN05732393	2013	Klebsiella pneumoniae
GCA_002192965.1	SAMN06461949	2013	Klebsiella pneumoniae
GCA_002027655.1	SAMN06579316	2013	Klebsiella pneumoniae
GCA_003592355.1	SAMN07573031	2013	Klebsiella pneumoniae
GCA_003592215.1	SAMN07573032	2013	Klebsiella pneumoniae
GCA_003592205.1	SAMN07573033	2013	Klebsiella pneumoniae
GCA_003592025.1	SAMN07573034	2013	Klebsiella pneumoniae
GCA_002936565.2	SAMN08513429	2013	Klebsiella pneumoniae
GCA_002969015.1	SAMN08612378	2013	Klebsiella pneumoniae
GCA_002969095.1	SAMN08612379	2013	Klebsiella pneumoniae
GCA_003326465.1	SAMN09298428	2013	Klebsiella pneumoniae
GCA_003321105.1	SAMN09298437	2013	Klebsiella pneumoniae
GCA_013374975.1	SAMN14973061	2013	Klebsiella pneumoniae
GCA_900513885.1	SAMEA3538550	2014	Klebsiella pneumoniae
GCA_900513935.1	SAMEA3538552	2014	Klebsiella pneumoniae
GCA_900513925.1	SAMEA3538553	2014	Klebsiella pneumoniae
GCA_900513985.1	SAMEA3538557	2014	Klebsiella pneumoniae
GCA_900513965.1	SAMEA3538559	2014	Klebsiella pneumoniae
GCA_900514025.1	SAMEA3538560	2014	Klebsiella pneumoniae
GCA_900515725.1	SAMEA3538652	2014	Klebsiella pneumoniae
GCA_900516815.1	SAMEA3538742	2014	Klebsiella pneumoniae
GCA_900517055.1	SAMEA3538862	2014	Klebsiella pneumoniae
GCA_900517075.1	SAMEA3538911	2014	Klebsiella pneumoniae
GCA_900516605.1	SAMEA3538966	2014	Klebsiella pneumoniae
GCA_902155895.1	SAMEA3538966	2014	Klebsiella pneumoniae
GCA_900501205.1	SAMEA3649490	2014	Klebsiella pneumoniae
GCA_900500935.1	SAMEA3649503	2014	Klebsiella pneumoniae
GCA_900517325.1	SAMEA3649535	2014	Klebsiella pneumoniae
GCA_902155835.1	SAMEA3649535	2014	Klebsiella pneumoniae
GCA_900517305.1	SAMEA3649537	2014	Klebsiella pneumoniae
GCA_900517375.1	SAMEA3649541	2014	Klebsiella pneumoniae
GCA_900517405.1	SAMEA3649545	2014	Klebsiella pneumoniae
GCA_900517465.1	SAMEA3649553	2014	Klebsiella pneumoniae
GCA_900502615.1	SAMEA3649816	2014	Klebsiella pneumoniae
GCA_900502955.1	SAMEA3673004	2014	Klebsiella pneumoniae
GCA_900503035.1	SAMEA3673026	2014	Klebsiella pneumoniae
GCA_900503295.1	SAMEA3673097	2014	Klebsiella pneumoniae
GCA_900504605.1	SAMEA3673128	2014	Klebsiella pneumoniae
GCA_902155865.1	SAMEA3720962	2014	Klebsiella pneumoniae
GCA_900504115.1	SAMEA3720966	2014	Klebsiella pneumoniae
GCA_900505875.1	SAMEA3721063	2014	Klebsiella pneumoniae
GCA_900507755.1	SAMEA3727704	2014	Klebsiella pneumoniae
GCA_900507405.1	SAMEA3729660	2014	Klebsiella pneumoniae
GCA_900507305.1	SAMEA3729818	2014	Klebsiella pneumoniae
GCA_001034065.1	SAMN03280416	2014	Klebsiella variicola
GCA_001482645.1	SAMN04124436	2014	Klebsiella pneumoniae
GCA_001758505.1	SAMN05447361	2014	Klebsiella pneumoniae
GCA_001702405.1	SAMN05505089	2014	Klebsiella pneumoniae
GCA_001870615.1	SAMN05712736	2014	Klebsiella pneumoniae
GCA_001901585.1	SAMN05729271	2014	Klebsiella pneumoniae
GCA_001875545.1	SAMN05732395	2014	Klebsiella pneumoniae
GCA_001879335.1	SAMN05792415	2014	Klebsiella pneumoniae
GCA_002150565.1	SAMN06191596	2014	Klebsiella pneumoniae
GCA_002150525.1	SAMN06191597	2014	Klebsiella pneumoniae
GCA_002150595.1	SAMN06191598	2014	Klebsiella pneumoniae
GCA_002150625.1	SAMN06191599	2014	Klebsiella pneumoniae
GCA_002150665.1	SAMN06191600	2014	Klebsiella pneumoniae
GCA_002150545.1	SAMN06191601	2014	Klebsiella pneumoniae
GCA_002752865.1	SAMN07807166	2014	Klebsiella genomosp. 5
GCA_003402125.1	SAMN08963296	2014	Klebsiella pneumoniae
GCA_003402115.1	SAMN08963298	2014	Klebsiella pneumoniae
GCA_009931155.1	SAMN09499692	2014	Klebsiella pneumoniae
GCA_003429065.3	SAMN09835334	2014	Klebsiella pneumoniae
GCA_900092815.1	SAMEA3531870	2015	Klebsiella pneumoniae
GCA_900608205.1	SAMEA4916105	2015	Klebsiella pneumoniae
GCA_900608335.1	SAMEA4916117	2015	Klebsiella pneumoniae
GCA_003855335.1	SAMEA5063300	2015	Klebsiella pneumoniae
GCA_001674985.1	SAMN04957958	2015	Klebsiella pneumoniae
GCA_001721565.1	SAMN05207300	2015	Klebsiella pneumoniae
GCA_001721555.1	SAMN05207686	2015	Klebsiella pneumoniae
GCA_001766695.1	SAMN05413132	2015	Klebsiella pneumoniae
GCA_001756905.1	SAMN05413133	2015	Klebsiella pneumoniae
GCA_001766715.1	SAMN05417749	2015	Klebsiella pneumoniae
GCA_001758405.1	SAMN05447356	2015	Klebsiella pneumoniae
GCA_001758485.1	SAMN05447360	2015	Klebsiella pneumoniae
GCA_001742865.1	SAMN05710263	2015	Klebsiella pneumoniae
GCA_001777135.1	SAMN05761708	2015	Klebsiella pneumoniae
GCA_001939845.1	SAMN05928592	2015	Klebsiella pneumoniae
GCA_002099265.1	SAMN06461945	2015	Klebsiella pneumoniae
GCA_002192955.1	SAMN06461948	2015	Klebsiella pneumoniae
GCA_002738325.1	SAMN07570316	2015	Klebsiella pneumoniae
GCA_003316315.1	SAMN08374133	2015	Klebsiella pneumoniae
GCA_003859025.1	SAMN10476560	2015	Klebsiella pneumoniae
GCA_015644745.1	SAMN16709461	2015	Klebsiella pneumoniae
GCA_021229775.1	SAMN23895797	2015	Klebsiella pneumoniae
GCA_021229815.1	SAMN23895798	2015	Klebsiella pneumoniae
GCA_021229875.1	SAMN23895804	2015	Klebsiella pneumoniae
GCA_900496815.1	SAMEA104305404	2016	Klebsiella pneumoniae
GCA_902703945.1	SAMEA104414921	2016	Klebsiella pneumoniae
GCA_900492825.1	SAMEA23986918	2016	Klebsiella pneumoniae
GCA_900493045.1	SAMEA24020668	2016	Klebsiella genomosp. 5
GCA_900493625.1	SAMEA4364576	2016	Klebsiella genomosp. 5
GCA_900493995.1	SAMEA4364626	2016	Klebsiella pneumoniae
GCA_900494235.1	SAMEA4364652	2016	Klebsiella pneumoniae
GCA_900493535.1	SAMEA4394730	2016	Klebsiella pneumoniae
GCA_900493595.1	SAMEA4394735	2016	Proteus mirabilis
GCA_900493365.1	SAMEA4394740	2016	Pseudomonas aeruginosa
GCA_001721585.1	SAMN05250855	2016	Klebsiella pneumoniae
GCA_001879315.1	SAMN05792399	2016	Klebsiella pneumoniae
GCA_001879405.1	SAMN05792405	2016	Klebsiella pneumoniae
GCA_001879395.1	SAMN05792410	2016	Klebsiella pneumoniae
GCA_001879345.1	SAMN05792413	2016	Klebsiella pneumoniae
GCA_001879325.1	SAMN05792418	2016	Klebsiella pneumoniae
GCA_001879415.1	SAMN05792428	2016	Klebsiella pneumoniae
GCA_002093155.1	SAMN05892170	2016	Klebsiella pneumoniae
GCA_002740955.2	SAMN06885836	2016	Klebsiella pneumoniae
GCA_002300655.1	SAMN07572699	2016	Klebsiella pneumoniae
GCA_002300665.1	SAMN07572764	2016	Klebsiella pneumoniae
GCA_003284805.1	SAMN09298423	2016	Klebsiella pneumoniae
GCA_003325795.1	SAMN09298431	2016	Klebsiella pneumoniae
GCA_003321465.1	SAMN09298432	2016	Klebsiella pneumoniae
GCA_016879895.1	SAMN13496445	2016	Klebsiella pneumoniae
GCA_016879865.1	SAMN13496450	2016	Klebsiella pneumoniae
GCA_013134725.1	SAMN14314589	2016	Klebsiella pneumoniae
GCA_020830245.1	SAMN22238541	2016	Klebsiella pneumoniae
GCA_003115135.1	SAMD00112938	2017	Klebsiella pneumoniae
GCA_003115235.1	SAMD00112943	2017	Klebsiella pneumoniae
GCA_003115335.1	SAMD00112948	2017	Klebsiella pneumoniae
GCA_003427175.1	SAMD00131358	2017	Klebsiella pneumoniae
GCA_003427195.1	SAMD00131360	2017	Klebsiella pneumoniae
GCA_902507665.1	SAMEA6099422	2017	Klebsiella pneumoniae
GCA_902507715.1	SAMEA6099423	2017	Klebsiella pneumoniae
GCA_902507595.1	SAMEA6099424	2017	Klebsiella pneumoniae
GCA_902507705.1	SAMEA6099425	2017	Klebsiella pneumoniae
GCA_902507565.1	SAMEA6099426	2017	Klebsiella pneumoniae
GCA_902507675.1	SAMEA6099427	2017	Klebsiella pneumoniae
GCA_902507615.1	SAMEA6099428	2017	Klebsiella pneumoniae
GCA_902507655.1	SAMEA6099429	2017	Klebsiella pneumoniae
GCA_902507695.1	SAMEA6099430	2017	Klebsiella pneumoniae
GCA_902507575.1	SAMEA6099431	2017	Klebsiella pneumoniae
GCA_902507685.1	SAMEA6099432	2017	Klebsiella pneumoniae
GCA_902507725.1	SAMEA6099433	2017	Klebsiella pneumoniae
GCA_902507895.1	SAMEA6099452	2017	Klebsiella pneumoniae
GCA_902507855.1	SAMEA6099465	2017	Klebsiella pneumoniae
GCA_002285215.1	SAMN07516032	2017	Klebsiella pneumoniae
GCA_002286395.1	SAMN07520304	2017	Klebsiella pneumoniae
GCA_002286675.1	SAMN07528773	2017	Klebsiella pneumoniae
GCA_002287665.1	SAMN07542376	2017	Klebsiella pneumoniae
GCA_002287675.1	SAMN07542426	2017	Klebsiella pneumoniae
GCA_002288615.1	SAMN07550949	2017	Klebsiella pneumoniae
GCA_002724125.1	SAMN07562412	2017	Klebsiella pneumoniae
GCA_002762635.1	SAMN07562564	2017	Klebsiella pneumoniae
GCA_002374325.1	SAMN07682427	2017	Klebsiella pneumoniae
GCA_002383765.1	SAMN07682590	2017	Klebsiella pneumoniae
GCA_002406545.1	SAMN07688956	2017	Klebsiella pneumoniae
GCA_002406605.1	SAMN07689048	2017	Klebsiella pneumoniae
GCA_002406555.1	SAMN07689060	2017	Klebsiella pneumoniae
GCA_002406625.1	SAMN07689079	2017	Klebsiella pneumoniae
GCA_002406905.1	SAMN07690433	2017	Klebsiella pneumoniae
GCA_002406975.1	SAMN07690979	2017	Klebsiella pneumoniae
GCA_002406995.1	SAMN07690983	2017	Klebsiella pneumoniae
GCA_002846055.1	SAMN07713993	2017	Klebsiella pneumoniae
GCA_002844785.1	SAMN08176534	2017	Klebsiella pneumoniae
GCA_002849305.1	SAMN08237350	2017	Klebsiella pneumoniae
GCA_002849465.1	SAMN08272084	2017	Klebsiella pneumoniae
GCA_002849475.1	SAMN08272134	2017	Klebsiella pneumoniae
GCA_002849455.1	SAMN08272141	2017	Klebsiella pneumoniae
GCA_002909695.1	SAMN08388776	2017	Klebsiella pneumoniae
GCA_002909795.1	SAMN08389140	2017	Klebsiella pneumoniae
GCA_003006495.1	SAMN08629892	2017	Klebsiella pneumoniae
GCA_003006465.1	SAMN08629897	2017	Klebsiella pneumoniae
GCA_003006455.1	SAMN08629901	2017	Klebsiella pneumoniae
GCA_003006505.1	SAMN08630015	2017	Klebsiella pneumoniae
GCA_003006535.1	SAMN08630017	2017	Klebsiella pneumoniae
GCA_003028595.1	SAMN08798890	2017	Klebsiella pneumoniae
GCA_003368345.1	SAMN09604002	2017	Klebsiella pneumoniae
GCA_003861025.1	SAMN10241259	2017	Klebsiella pneumoniae
GCA_003861335.1	SAMN10241260	2017	Klebsiella pneumoniae
GCA_003861585.1	SAMN10241261	2017	Klebsiella pneumoniae
GCA_003861305.1	SAMN10241262	2017	Klebsiella pneumoniae
GCA_003861275.1	SAMN10241266	2017	Klebsiella pneumoniae
GCA_003861565.1	SAMN10241267	2017	Klebsiella pneumoniae
GCA_003860925.1	SAMN10241270	2017	Klebsiella pneumoniae
GCA_003861545.1	SAMN10241271	2017	Klebsiella pneumoniae
GCA_003860955.1	SAMN10241272	2017	Klebsiella pneumoniae
GCA_003861235.1	SAMN10241273	2017	Klebsiella pneumoniae
GCA_003861515.1	SAMN10241274	2017	Klebsiella pneumoniae
GCA_003861225.1	SAMN10241275	2017	Klebsiella pneumoniae
GCA_003860935.1	SAMN10241276	2017	Klebsiella pneumoniae
GCA_003861185.1	SAMN10241277	2017	Klebsiella pneumoniae
GCA_003861495.1	SAMN10241278	2017	Klebsiella pneumoniae
GCA_003861175.1	SAMN10241279	2017	Klebsiella pneumoniae
GCA_003861465.1	SAMN10241280	2017	Klebsiella pneumoniae
GCA_003861165.1	SAMN10241281	2017	Klebsiella pneumoniae
GCA_003860815.1	SAMN10241287	2017	Klebsiella pneumoniae
GCA_003861125.1	SAMN10241288	2017	Klebsiella pneumoniae
GCA_003860805.1	SAMN10241291	2017	Klebsiella pneumoniae
GCA_003861075.1	SAMN10241292	2017	Klebsiella pneumoniae
GCA_003861405.1	SAMN10241294	2017	Klebsiella pneumoniae
GCA_003860795.1	SAMN10241295	2017	Klebsiella pneumoniae
GCA_003860785.1	SAMN10241298	2017	Klebsiella pneumoniae
GCA_004145595.1	SAMN10849754	2017	Klebsiella pneumoniae
GCA_004146315.1	SAMN10849755	2017	Klebsiella pneumoniae
GCA_004151395.1	SAMN10849880	2017	Klebsiella pneumoniae
GCA_004145895.1	SAMN10849882	2017	Klebsiella pneumoniae
GCA_004145645.1	SAMN10849896	2017	Klebsiella pneumoniae
GCA_004145965.1	SAMN10849983	2017	Klebsiella pneumoniae
GCA_004145945.1	SAMN10849984	2017	Klebsiella pneumoniae
GCA_004145765.1	SAMN10849998	2017	Klebsiella pneumoniae
GCA_011009225.1	SAMN10866817	2017	Klebsiella pneumoniae
GCA_011009215.1	SAMN10866824	2017	Klebsiella pneumoniae
GCA_004291275.1	SAMN10907940	2017	Klebsiella pneumoniae
GCA_004291295.1	SAMN10908492	2017	Klebsiella pneumoniae
GCA_009661665.2	SAMN13153742	2017	Klebsiella pneumoniae
GCA_012952425.1	SAMN14265989	2017	Klebsiella pneumoniae
GCA_013134165.1	SAMN14314617	2017	Klebsiella pneumoniae
GCA_013749075.1	SAMN15148614	2017	Klebsiella pneumoniae
GCA_014182345.1	SAMN15331272	2017	Klebsiella pneumoniae
GCA_013426775.1	SAMD00235346	2018	Klebsiella genomosp. 5
GCA_016586595.1	SAMD00243955	2018	Klebsiella pneumoniae
GCA_002967805.1	SAMN08604946	2018	Klebsiella pneumoniae
GCA_003028375.1	SAMN08793705	2018	Klebsiella pneumoniae
GCA_003028355.1	SAMN08793870	2018	Klebsiella pneumoniae
GCA_003028605.1	SAMN08798892	2018	Klebsiella pneumoniae
GCA_003046765.1	SAMN08802956	2018	Klebsiella pneumoniae
GCA_003046825.1	SAMN08802958	2018	Klebsiella pneumoniae
GCA_004209795.1	SAMN10908921	2018	Klebsiella pneumoniae
GCA_009740245.1	SAMN12838235	2018	Klebsiella pneumoniae
GCA_009740225.1	SAMN12838236	2018	Klebsiella pneumoniae
GCA_009740085.1	SAMN12838237	2018	Klebsiella pneumoniae
GCA_009740065.1	SAMN12838238	2018	Klebsiella pneumoniae
GCA_009740045.1	SAMN12838239	2018	Klebsiella pneumoniae
GCA_009740025.1	SAMN12838240	2018	Klebsiella pneumoniae
GCA_009661105.2	SAMN13153761	2018	Klebsiella pneumoniae
GCA_009661205.1	SAMN13153762	2018	Klebsiella pneumoniae
GCA_011059235.1	SAMN14169900	2018	Klebsiella pneumoniae
GCA_011059245.1	SAMN14169901	2018	Klebsiella pneumoniae
GCA_011059195.1	SAMN14169904	2018	Klebsiella pneumoniae
GCA_017571265.1	SAMN18092174	2018	Klebsiella pneumoniae
GCA_017571275.1	SAMN18092175	2018	Klebsiella pneumoniae
GCA_017571245.1	SAMN18092177	2018	Klebsiella pneumoniae
GCA_021135915.1	SAMN21016491	2018	Klebsiella pneumoniae
GCA_021135815.1	SAMN21016492	2018	Klebsiella pneumoniae
GCA_011742775.2	SAMN14402329	2019	Klebsiella pneumoniae
GCA_014880025.1	SAMN16327532	2019	Klebsiella pneumoniae
GCA_020544485.1	SAMN17075437	2019	Klebsiella pneumoniae
GCA_014763405.1	SAMN15520228	2020	Klebsiella pneumoniae
GCA_014763455.1	SAMN15520229	2020	Klebsiella pneumoniae
GCA_014763415.1	SAMN15520230	2020	Klebsiella pneumoniae
GCA_014763365.1	SAMN15520231	2020	Klebsiella pneumoniae
GCA_015476695.1	SAMN15520234	2020	Klebsiella pneumoniae
GCA_014763305.1	SAMN15520235	2020	Klebsiella pneumoniae
GCA_014763325.1	SAMN15520236	2020	Klebsiella pneumoniae
GCA_014763275.1	SAMN15520237	2020	Klebsiella pneumoniae
GCA_014763265.1	SAMN15520238	2020	Klebsiella pneumoniae
GCA_014763245.1	SAMN15520239	2020	Klebsiella pneumoniae
GCA_014763175.1	SAMN15520240	2020	Klebsiella pneumoniae
GCA_014763165.1	SAMN15520241	2020	Klebsiella pneumoniae
GCA_014763205.1	SAMN15520242	2020	Klebsiella pneumoniae
GCA_014763215.1	SAMN15520243	2020	Klebsiella pneumoniae
GCA_014763105.1	SAMN15520244	2020	Klebsiella pneumoniae
GCA_014763065.1	SAMN15520246	2020	Klebsiella pneumoniae
GCA_001750805.1	SAMN05786944	2007	Klebsiella pneumoniae
GCA_000709245.2	SAMN02141987	2008	Klebsiella pneumoniae
GCA_016772975.1	SAMN17487931	2010	Klebsiella pneumoniae
GCA_000445405.1	SAMN02603607	2010	Klebsiella pneumoniae
GCA_004120015.1	SAMN08380931	2011	Klebsiella pneumoniae
GCA_001471085.2	SAMN03421004	2011	Klebsiella pneumoniae
GCA_003571075.1	SAMN09710957	2012	Klebsiella pneumoniae
GCA_009901945.1	SAMN10371631	2012	Klebsiella pneumoniae
GCA_001471175.1	SAMN03420998	2012	Klebsiella pneumoniae
GCA_008867645.1	SAMN12572046	2012	Klebsiella pneumoniae
GCA_019249555.1	SAMN19795655	2012	Klebsiella pneumoniae
GCA_001471095.1	SAMN03420999	2012	Klebsiella pneumoniae
GCA_001471145.1	SAMN03421001	2012	Klebsiella pneumoniae
GCA_001471065.1	SAMN03421000	2012	Klebsiella pneumoniae
GCA_001471075.1	SAMN03421002	2012	Klebsiella pneumoniae
GCA_001471155.2	SAMN03421003	2012	Klebsiella pneumoniae
GCA_009902195.1	SAMN10371621	2013	Klebsiella pneumoniae
GCA_020407035.1	SAMN18874697	2013	Klebsiella pneumoniae
GCA_009902285.1	SAMN10371619	2013	Klebsiella pneumoniae
GCA_016774095.1	SAMN17487928	2013	Klebsiella pneumoniae
GCA_003030045.1	SAMN08663443	2013	Klebsiella pneumoniae
GCA_002510205.1	SAMN06106892	2013	Klebsiella pneumoniae
GCA_002006985.1	SAMN06176949	2013	Klebsiella genomosp. 5
GCA_002510215.1	SAMN06106893	2013	Klebsiella pneumoniae
GCA_002509985.1	SAMN06106894	2013	Klebsiella pneumoniae
GCA_002510015.1	SAMN06106895	2013	Klebsiella pneumoniae
GCA_002510025.1	SAMN06106896	2013	Klebsiella pneumoniae
GCA_002510005.1	SAMN06106897	2013	Klebsiella pneumoniae
GCA_008630215.1	SAMN12714261	2013	Klebsiella pneumoniae
GCA_008632785.1	SAMN12714263	2013	Klebsiella pneumoniae
GCA_001548535.1	SAMN03738195	2013	Klebsiella pneumoniae
GCA_002417365.1	SAMN06106864	2013	Staphylococcus sciuri
GCA_002522945.1	SAMN06106898	2013	Klebsiella pneumoniae
GCA_002530545.1	SAMN07167860	2013	Klebsiella pneumoniae
GCA_002504065.1	SAMN06106899	2013	Klebsiella pneumoniae
GCA_002522955.1	SAMN06106900	2013	Klebsiella pneumoniae
GCA_002528785.1	SAMN06106901	2013	Klebsiella pneumoniae
GCA_019401545.1	SAMN13563906	2013	Klebsiella pneumoniae
GCA_002528795.1	SAMN06106902	2013	Klebsiella pneumoniae
GCA_002528835.1	SAMN06106903	2013	Klebsiella pneumoniae
GCA_002738115.1	SAMN07452567	2013	Klebsiella pneumoniae
GCA_008632735.1	SAMN12714265	2013	Klebsiella pneumoniae
GCA_004312505.1	SAMD00129593	2013	Klebsiella pneumoniae
GCA_004312225.1	SAMD00129579	2014	Klebsiella pneumoniae
GCA_006494505.1	SAMN12098371	2014	Klebsiella pneumoniae
GCA_001699035.1	SAMN03217649	2014	Klebsiella pneumoniae
GCA_004922965.1	SAMN10872828	2014	Klebsiella pneumoniae
GCA_001902395.1	SAMN05412810	2014	Klebsiella pneumoniae
GCA_010592445.1	SAMN12250723	2014	Klebsiella pneumoniae
GCA_006130115.1	SAMN10600572	2015	Klebsiella pneumoniae
GCA_015475915.1	SAMN16246830	2015	Klebsiella pneumoniae
GCA_008630475.1	SAMN12714254	2015	Klebsiella pneumoniae
GCA_010594515.1	SAMN12250696	2015	Klebsiella pneumoniae
GCA_900607385.1	SAMEA4916024	2015	Klebsiella pneumoniae
GCA_010594425.1	SAMN12250699	2015	Klebsiella pneumoniae
GCA_008632835.1	SAMN12714252	2015	Klebsiella pneumoniae
GCA_008630355.1	SAMN12714253	2015	Klebsiella pneumoniae
GCA_008122305.1	SAMN11998171	2015	Klebsiella pneumoniae
GCA_004208475.1	SAMN10887831	2015	Klebsiella pneumoniae
GCA_002009075.1	SAMN04457965	2015	Klebsiella pneumoniae
GCA_003368025.1	SAMN04457966	2015	Klebsiella pneumoniae
GCA_003428845.1	SAMN09845872	2015	Klebsiella pneumoniae
GCA_008087375.1	SAMN12147733	2016	Klebsiella pneumoniae
GCA_010597375.1	SAMN12250667	2016	Klebsiella pneumoniae
GCA_010591485.1	SAMN12250727	2016	Klebsiella pneumoniae
GCA_900465095.1	SAMEA4693178	2016	Klebsiella pneumoniae
GCA_014894795.1	SAMN13907997	2016	Klebsiella pneumoniae
GCA_009684615.1	SAMN10537196	2016	Klebsiella pneumoniae
GCA_014359455.1	SAMN15637653	2016	Klebsiella pneumoniae
GCA_019734925.1	SAMN19229828	2016	Klebsiella pneumoniae
GCA_008756905.1	SAMN12330903	2016	Klebsiella pneumoniae
GCA_002264315.1	SAMN06909677	2016	Klebsiella pneumoniae
GCA_900465155.1	SAMEA4693179	2016	Klebsiella pneumoniae
GCA_020889465.1	SAMD00412795	2016	Klebsiella variicola
GCA_900607685.1	SAMEA4916053	2016	Klebsiella pneumoniae
GCA_009380205.1	SAMN13091586	2016	Klebsiella pneumoniae
GCA_009380245.1	SAMN13091613	2016	Klebsiella pneumoniae
GCA_004923175.1	SAMN10872825	2016	Klebsiella pneumoniae
GCA_020742865.1	SAMN21194313	2016	Klebsiella pneumoniae
GCA_022553515.1	SAMN18978551	2016	Klebsiella pneumoniae
GCA_900608155.1	SAMEA4916100	2016	Klebsiella pneumoniae
GCA_002857385.1	SAMN07793212	2016	Klebsiella pneumoniae
GCA_002856745.1	SAMN07793215	2016	Klebsiella pneumoniae
GCA_002857375.1	SAMN07793216	2016	Klebsiella pneumoniae
GCA_002856755.1	SAMN07793219	2016	Klebsiella pneumoniae
GCA_002856715.1	SAMN07793222	2017	Klebsiella pneumoniae
GCA_002856225.1	SAMN07793231	2017	Klebsiella pneumoniae
GCA_002857275.1	SAMN07793230	2017	Klebsiella pneumoniae
GCA_022324755.1	SAMN21875690	2017	Klebsiella pneumoniae
GCA_002857215.1	SAMN07793242	2017	Klebsiella pneumoniae
GCA_002857185.1	SAMN07793243	2017	Klebsiella pneumoniae
GCA_002856145.1	SAMN07793246	2017	Klebsiella pneumoniae
GCA_002856605.1	SAMN07793250	2017	Klebsiella pneumoniae
GCA_002860605.1	SAMN07793253	2017	Klebsiella pneumoniae
GCA_002856055.1	SAMN07793255	2017	Klebsiella pneumoniae
GCA_002856065.1	SAMN07793259	2017	Klebsiella pneumoniae
GCA_002857105.1	SAMN07793265	2017	Klebsiella pneumoniae
GCA_002856525.1	SAMN07793264	2017	Klebsiella pneumoniae
GCA_002855935.1	SAMN07793285	2017	Klebsiella pneumoniae
GCA_022662235.1	SAMN25529733	2017	Klebsiella pneumoniae
GCA_002861565.1	SAMN07793283	2017	Klebsiella pneumoniae
GCA_002855875.1	SAMN07793296	2017	Klebsiella pneumoniae
GCA_002852645.1	SAMN07609129	2017	Klebsiella pneumoniae
GCA_022324725.1	SAMN21875691	2017	Klebsiella pneumoniae
GCA_002838145.1	SAMN07594309	2017	Klebsiella pneumoniae
GCA_002856815.1	SAMN07793301	2017	Klebsiella pneumoniae
GCA_002855855.1	SAMN07793299	2017	Klebsiella pneumoniae
GCA_002856825.1	SAMN07793300	2017	Klebsiella pneumoniae
GCA_002856805.1	SAMN07793304	2017	Klebsiella pneumoniae
GCA_020888925.1	SAMD00412798	2017	Klebsiella genomosp. 5
GCA_020889165.1	SAMD00412810	2017	Klebsiella variicola
GCA_020888945.1	SAMD00412799	2017	Klebsiella variicola
GCA_020889325.1	SAMD00412818	2017	Klebsiella variicola
GCA_002851895.1	SAMN07609168	2017	Klebsiella pneumoniae
GCA_900327325.1	SAMEA1049529	2017	Klebsiella pneumoniae
GCA_002307335.2	SAMN07565840	2017	Klebsiella pneumoniae
GCA_900327315.1	SAMEA1049530	2017	Klebsiella pneumoniae
GCA_007999005.1	SAMN11292297	2017	Klebsiella pneumoniae
GCA_011682835.2	SAMN11270019	2017	Klebsiella pneumoniae
GCA_015476865.1	SAMN15904727	2017	Klebsiella pneumoniae
GCA_003037635.1	SAMN08624699	2017	Klebsiella pneumoniae
GCA_005377825.1	SAMN11603436	2017	Klebsiella pneumoniae
GCA_022726935.1	SAMN20301588	2017	Klebsiella pneumoniae
GCA_011765425.1	SAMN13707218	2017	Klebsiella pneumoniae
GCA_011765405.1	SAMN13702289	2017	Klebsiella pneumoniae
GCA_016864275.1	SAMN14450830	2017	Klebsiella pneumoniae
GCA_011765385.1	SAMN13683895	2017	Klebsiella pneumoniae
GCA_014108845.1	SAMN13975213	2018	Klebsiella pneumoniae
GCA_015265985.1	SAMN16513535	2018	Klebsiella pneumoniae
GCA_004138665.1	SAMN09811763	2018	Klebsiella pneumoniae
GCA_008867525.1	SAMN12158031	2018	Klebsiella pneumoniae
GCA_008386275.1	SAMN12647693	2018	Klebsiella pneumoniae
GCA_008867535.1	SAMN12158043	2018	Klebsiella pneumoniae
GCA_008867515.1	SAMN12158032	2018	Klebsiella pneumoniae
GCA_008867425.1	SAMN12158033	2018	Klebsiella pneumoniae
GCA_008867445.1	SAMN12158034	2018	Klebsiella pneumoniae
GCA_008386255.1	SAMN12647694	2018	Klebsiella pneumoniae
GCA_008867435.1	SAMN12158035	2018	Klebsiella pneumoniae
GCA_008867415.1	SAMN12158036	2018	Klebsiella pneumoniae
GCA_022699405.1	SAMN26668785	2018	Klebsiella pneumoniae
GCA_008867405.1	SAMN12158037	2018	Klebsiella pneumoniae
GCA_008867345.1	SAMN12158038	2018	Klebsiella pneumoniae
GCA_008867325.1	SAMN12158040	2018	Klebsiella pneumoniae
GCA_008867335.1	SAMN12158041	2018	Klebsiella pneumoniae
GCA_008867315.1	SAMN12158042	2018	Klebsiella pneumoniae
GCA_003860645.2	SAMN10409888	2018	Klebsiella pneumoniae
GCA_003940845.1	SAMN10522947	2018	Klebsiella pneumoniae
GCA_014252905.1	SAMN15796613	2018	Klebsiella pneumoniae
GCA_014252965.1	SAMN15796614	2018	Klebsiella pneumoniae
GCA_003363735.2	SAMN09729079	2018	Klebsiella pneumoniae
GCA_022749015.1	SAMN26498261	2018	Klebsiella pneumoniae
GCA_022748995.1	SAMN26498262	2018	Klebsiella pneumoniae
GCA_015139975.1	SAMD00196015	2018	Klebsiella pneumoniae
GCA_022749025.1	SAMN26498263	2018	Klebsiella pneumoniae
GCA_014169375.1	SAMD00194532	2018	Klebsiella pneumoniae
GCA_022748965.1	SAMN26498264	2018	Klebsiella pneumoniae
GCA_022748935.1	SAMN26498265	2018	Klebsiella pneumoniae
GCA_022748915.1	SAMN26498266	2018	Klebsiella pneumoniae
GCA_011028215.1	SAMN14120148	2018	Klebsiella pneumoniae
GCA_014725895.1	SAMN16093136	2018	Klebsiella pneumoniae
GCA_007115505.1	SAMN11533774	2018	Klebsiella pneumoniae
GCA_007115305.1	SAMN11533797	2019	Klebsiella pneumoniae
GCA_019734965.1	SAMN19239041	2019	Klebsiella pneumoniae
GCA_018340395.1	SAMN13899306	2019	Klebsiella pneumoniae
GCA_007115175.1	SAMN11533811	2019	Klebsiella pneumoniae
GCA_018275065.1	SAMN18877795	2019	Klebsiella pneumoniae
GCA_022539575.1	SAMN22884092	2019	Klebsiella pneumoniae
GCA_019733455.1	SAMN19238805	2019	Klebsiella pneumoniae
GCA_019923785.1	SAMN19244801	2019	Klebsiella pneumoniae
GCA_929606865.1	SAMEA6451113	2019	Klebsiella genomosp. 5
GCA_019974175.1	SAMD00399200	2019	Klebsiella pneumoniae
GCA_018771725.1	SAMN19276312	2020	Klebsiella pneumoniae
GCA_021206695.1	SAMN23789035	2020	Klebsiella pneumoniae
GCA_020005265.1	SAMN19243679	2020	Klebsiella pneumoniae
GCA_020005285.1	SAMN19243880	2020	Klebsiella pneumoniae
GCA_021502775.1	SAMN24674359	2020	Klebsiella pneumoniae
GCA_022437925.1	SAMN25990927	2021	Klebsiella pneumoniae
GCA_022530705.1	SAMN26096492	2021	Klebsiella pneumoniae
GCA_022557315.1	SAMN25995469	2021	Klebsiella pneumoniae
GCA_022530685.1	SAMN26096491	2021	Klebsiella pneumoniae
GCA_022968745.1	SAMN27356697	2021	Klebsiella pneumoniae
GCA_022532065.1	SAMN26100522	2021	Klebsiella pneumoniae
GCA_022530765.1	SAMN26096500	2021	Klebsiella pneumoniae
GCA_022488105.1	SAMN26096497	2021	Klebsiella pneumoniae
GCA_022488125.1	SAMN26096498	2021	Klebsiella pneumoniae
GCA_022488145.1	SAMN26096499	2021	Klebsiella pneumoniae
GCA_022530605.1	SAMN26088606	2021	Klebsiella pneumoniae
GCA_022488065.1	SAMN26096493	2021	Klebsiella pneumoniae
GCA_022437905.1	SAMN25995468	2021	Klebsiella pneumoniae
GCA_022530845.1	SAMN26095815	2021	Klebsiella pneumoniae
GCA_022530725.1	SAMN26096495	2021	Klebsiella pneumoniae
GCA_022530805.1	SAMN26095813	2021	Klebsiella pneumoniae
GCA_022530825.1	SAMN26095814	2021	Klebsiella pneumoniae
GCA_022530745.1	SAMN26096496	2021	Klebsiella pneumoniae
GCA_022530785.1	SAMN26095812	2021	Klebsiella pneumoniae
GCA_900452485.1	SAMEA3345122	1900/1933	Klebsiella pneumoniae
GCA_900452135.1	SAMEA26393668	1900/1937	Klebsiella pneumoniae
GCA_900452085.1	SAMEA3529256	1900/1937	Klebsiella pneumoniae
GCA_900451795.1	SAMEA3446329	1900/1948	Klebsiella pneumoniae
GCA_900451575.1	SAMEA3310340	1900/1950	Klebsiella pneumoniae
GCA_900451905.1	SAMEA3340403	1900/1951	Klebsiella pneumoniae
GCA_901420355.1	SAMEA3340625	1900/1951	Klebsiella pneumoniae
GCA_900452055.1	SAMEA3310341	1900/1952	Klebsiella pneumoniae
GCA_900451975.1	SAMEA3310342	1900/1952	Klebsiella pneumoniae
GCA_901420375.1	SAMEA3310344	1900/1952	Klebsiella pneumoniae
GCA_900452005.1	SAMEA3340629	1900/1952	Klebsiella variicola
GCA_901421965.1	SAMEA3345126	1900/1952	Klebsiella pneumoniae
GCA_900452725.1	SAMEA3368257	1900/1952	Klebsiella pneumoniae
GCA_900452235.1	SAMEA3368266	1900/1952	Klebsiella pneumoniae
GCA_900452315.1	SAMEA3368267	1900/1952	Klebsiella pneumoniae
GCA_901420955.1	SAMEA3492646	1900/1952	Klebsiella pneumoniae
GCA_900452625.1	SAMEA3340634	1900/1954	Klebsiella pneumoniae
GCA_900451715.1	SAMEA3340405	1900/1955	Klebsiella pneumoniae
GCA_901420425.1	SAMEA3340636	1900/1955	Klebsiella pneumoniae
GCA_900452525.1	SAMEA3340637	1900/1955	Klebsiella pneumoniae
GCA_900451775.1	SAMEA3340638	1900/1955	Klebsiella pneumoniae
GCA_900635975.1	SAMEA3340639	1900/1955	Klebsiella pneumoniae
GCA_900451835.1	SAMEA3345128	1900/1955	Klebsiella pneumoniae
GCA_900451735.1	SAMEA3505366	1900/1955	Klebsiella pneumoniae
GCA_900636025.1	SAMEA3376914	1900/1962	Klebsiella pneumoniae
GCA_900451995.1	SAMEA3251437	1900/1979	Klebsiella pneumoniae
GCA_901420485.1	SAMEA3282967	1900/1979	Klebsiella genomosp. 5
GCA_900451965.1	SAMEA3282968	1900/1979	Klebsiella pneumoniae
GCA_901420875.1	SAMEA3282971	1900/1979	Klebsiella pneumoniae
GCA_900452115.1	SAMEA3251434	1900/1980	Klebsiella pneumoniae
GCA_900452205.1	SAMEA3251436	1900/1984	Klebsiella pneumoniae
GCA_900452145.2	SAMEA3251438	1900/1984	Klebsiella pneumoniae
GCA_900451925.1	SAMEA3251441	1900/1984	Klebsiella pneumoniae
GCA_900452015.1	SAMEA3251444	1900/1984	Klebsiella pneumoniae
GCA_900452195.1	SAMEA3282962	1900/1984	Klebsiella pneumoniae
GCA_900451955.1	SAMEA3282963	1900/1984	Klebsiella pneumoniae
GCA_900451415.1	SAMEA3251448	1900/1991	Klebsiella pneumoniae
GCA_900451725.1	SAMEA3400773	1925/1937	Klebsiella pneumoniae
GCA_900452155.1	SAMEA3307898	1952/1900	Klebsiella pneumoniae
GCA_000372625.3	SAMN02471434	2009	Klebsiella pneumoniae
GCA_900180845.1	SAMEA2609369	2010/2012	Klebsiella pneumoniae
GCA_900180605.1	SAMEA2609412	2010/2012	Klebsiella pneumoniae
GCA_900181685.1	SAMEA2609500	2010/2012	Klebsiella pneumoniae
GCA_900181745.1	SAMEA2609503	2010/2012	Klebsiella pneumoniae
GCA_900181725.1	SAMEA2609505	2010/2012	Klebsiella pneumoniae
GCA_900181825.1	SAMEA2609510	2010/2012	Klebsiella pneumoniae
GCA_900181775.1	SAMEA2609514	2010/2012	Klebsiella pneumoniae
GCA_001901745.1	SAMN05178492	2010	Klebsiella pneumoniae
GCA_002894525.1	SAMN05190585	2010	Klebsiella pneumoniae
GCA_002894485.1	SAMN05190586	2010	Klebsiella pneumoniae
GCA_001901725.1	SAMN05178487	2011	Klebsiella pneumoniae
GCA_001901825.1	SAMN05178488	2011	Klebsiella pneumoniae
GCA_001901755.1	SAMN05178491	2011	Klebsiella pneumoniae
GCA_001901735.1	SAMN05178486	2011	Klebsiella pneumoniae
GCA_002894465.1	SAMN05190584	2011	Klebsiella pneumoniae
GCA_000367465.1	SAMN01162360	2012	Klebsiella pneumoniae
GCA_001901805.1	SAMN05178493	2012	Klebsiella pneumoniae
GCA_002636515.1	SAMN07312487	2012	Klebsiella pneumoniae
GCA_001914065.1	SAMN05509308	2013/2014	Klebsiella pneumoniae
GCA_001982515.1	SAMN06234296	2013	Klebsiella pneumoniae
GCA_012068035.1	SAMN10928514	2013	Klebsiella pneumoniae
GCA_012068095.1	SAMN10928515	2013	Klebsiella pneumoniae
GCA_012068015.1	SAMN10928516	2013	Klebsiella pneumoniae
GCA_012067975.1	SAMN10928517	2013	Klebsiella pneumoniae
GCA_012067945.1	SAMN10928518	2013	Klebsiella pneumoniae
GCA_012067995.1	SAMN10928519	2013	Klebsiella pneumoniae
GCA_012067915.1	SAMN10928520	2013	Klebsiella pneumoniae
GCA_012067895.1	SAMN10928521	2013	Klebsiella pneumoniae
GCA_014433645.1	SAMN15595114	2013	Klebsiella pneumoniae
GCA_012066135.1	SAMN10928525	2013	Klebsiella pneumoniae
GCA_012064345.1	SAMN10928526	2013	Klebsiella pneumoniae
GCA_012067865.1	SAMN10928522	2013	Klebsiella pneumoniae
GCA_012067825.1	SAMN10928529	2013	Klebsiella pneumoniae
GCA_009746315.1	SAMN13337937	2013/2014	Klebsiella pneumoniae
GCA_012067785.1	SAMN10928533	2013	Klebsiella pneumoniae
GCA_012066095.1	SAMN10928523	2014	Klebsiella pneumoniae
GCA_012064325.1	SAMN10928534	2014	Klebsiella pneumoniae
GCA_012067815.1	SAMN10928535	2014	Klebsiella pneumoniae
GCA_018069685.1	SAMN18678957	2015/2017	Klebsiella pneumoniae
GCA_004127435.1	SAMN08998636	2015	Klebsiella pneumoniae
GCA_002258015.1	SAMN06671973	2015	Klebsiella pneumoniae
GCA_018112045.1	SAMN18515055	2015	Klebsiella pneumoniae
GCA_017898235.1	SAMN18515058	2015	Klebsiella pneumoniae
GCA_018364515.1	SAMN17800954	2016/2019	Klebsiella pneumoniae
GCA_002848605.1	SAMN08212048	2016	Klebsiella pneumoniae
GCA_002934845.1	SAMN07792466	2016	Klebsiella pneumoniae
GCA_009674715.1	SAMN13262230	2016	Klebsiella pneumoniae
GCA_009707215.1	SAMN13315560	2016	Klebsiella pneumoniae
GCA_008033425.1	SAMN11474736	2016	Klebsiella quasivariicola
GCA_016635945.1	SAMN13301622	2016	Klebsiella pneumoniae
GCA_009848485.1	SAMN13547350	2016	Klebsiella pneumoniae
GCA_009848425.1	SAMN13547351	2016	Klebsiella pneumoniae
GCA_016924195.1	SAMN17492639	2016	Klebsiella pneumoniae
GCA_016918425.1	SAMN17492641	2016	Klebsiella pneumoniae
GCA_016918335.1	SAMN17492644	2016	Klebsiella pneumoniae
GCA_016918955.1	SAMN17492645	2017	Klebsiella pneumoniae
GCA_016918925.1	SAMN17492646	2017	Klebsiella pneumoniae
GCA_016918365.1	SAMN17492647	2017	Klebsiella pneumoniae
GCA_016918405.1	SAMN17492648	2017	Klebsiella pneumoniae
GCA_016918325.1	SAMN17492649	2017	Klebsiella pneumoniae
GCA_003362855.1	SAMN09694011	2017	Klebsiella pneumoniae
GCA_004212615.1	SAMN08358041	2017	Klebsiella pneumoniae
GCA_004212565.1	SAMN08358044	2017	Klebsiella pneumoniae
GCA_004296615.1	SAMN08358052	2017	Klebsiella pneumoniae
GCA_009646175.1	SAMN13151935	2018/2019	Klebsiella pneumoniae
GCA_022353725.1	SAMN13925546	2018	Klebsiella pneumoniae
GCA_022494335.1	SAMN13925571	2018	Klebsiella pneumoniae
GCA_022494475.1	SAMN13925577	2018	Klebsiella pneumoniae
GCA_016924135.1	SAMN17976241	2019	Klebsiella pneumoniae
GCA_016939285.1	SAMN17842823	2019	Klebsiella pneumoniae
GCA_000709205.2	SAMN02142016		Klebsiella pneumoniae
GCA_003010595.1	SAMN04014921		Klebsiella genomosp. 5
GCA_008680065.1	SAMN06546863		Klebsiella pneumoniae
GCA_003076915.1	SAMN08918337		Klebsiella pneumoniae
GCA_006130325.1	SAMN10600555		Klebsiella pneumoniae
GCA_006130295.1	SAMN10600557		Klebsiella pneumoniae
GCA_006130215.1	SAMN10600565		Klebsiella pneumoniae
GCA_022132605.1	SAMN24726108		Klebsiella pneumoniae
GCA_001548315.1	SAMD00039249		Klebsiella variicola
GCA_002478325.1	SAMN06451804		Klebsiella pneumoniae
GCA_002386725.1	SAMN06452775		Klebsiella pneumoniae
GCA_002383205.1	SAMN06452940		Klebsiella pneumoniae
GCA_002420725.1	SAMN06453725		Klebsiella pneumoniae
GCA_002420845.1	SAMN06453736		Klebsiella pneumoniae
GCA_002478825.1	SAMN06454434		Klebsiella pneumoniae
GCA_002367615.1	SAMN06454665		Klebsiella pneumoniae
GCA_002332855.1	SAMN06454681		Klebsiella pneumoniae
GCA_002434445.1	SAMN06454771		Klebsiella pneumoniae
GCA_002386635.1	SAMN06454884		Klebsiella pneumoniae
GCA_002339245.1	SAMN06456120		Klebsiella pneumoniae
GCA_003454295.1	SAMN08017835		Klebsiella pneumoniae
GCA_003543535.1	SAMN08018235		Klebsiella pneumoniae
GCA_003506355.1	SAMN08018955		Klebsiella pneumoniae
GCA_905199695.1	SAMEA7846860		Klebsiella pneumoniae
GCA_001068065.1	SAMN03198105		Klebsiella pneumoniae
GCA_000614665.1	SAMD00009972		Klebsiella pneumoniae
GCA_900474425.1	SAMEA104168727		Klebsiella pneumoniae
GCA_000821785.1	SAMEA2602927		Klebsiella pneumoniae
GCA_900452125.1	SAMEA2665116		Klebsiella pneumoniae
GCA_900461485.1	SAMEA2665117		Klebsiella pneumoniae
GCA_900451565.1	SAMEA2689769		Klebsiella pneumoniae
GCA_900451465.1	SAMEA2689770		Klebsiella pneumoniae
GCA_900452185.1	SAMEA2689773		Klebsiella pneumoniae
GCA_900452075.1	SAMEA2689774		Klebsiella pneumoniae
GCA_900452035.1	SAMEA2689779		Klebsiella pneumoniae
GCA_900451405.1	SAMEA2689780		Klebsiella pneumoniae
GCA_900451985.1	SAMEA2709022		Klebsiella variicola
GCA_900451625.1	SAMEA2709035		Klebsiella pneumoniae
GCA_900451545.1	SAMEA2709036		Klebsiella pneumoniae
GCA_900451435.1	SAMEA2709037		Klebsiella pneumoniae
GCA_900451635.1	SAMEA2742596		Klebsiella pneumoniae
GCA_900451585.1	SAMEA2742597		Klebsiella pneumoniae
GCA_900461465.1	SAMEA2742604		Klebsiella pneumoniae
GCA_900635735.1	SAMEA2742610		Klebsiella pneumoniae
GCA_000529325.1	SAMEA3138852		Klebsiella pneumoniae
GCA_000529425.1	SAMEA3138855		Klebsiella pneumoniae
GCA_000529485.1	SAMEA3138856		Klebsiella pneumoniae
GCA_000529745.1	SAMEA3138864		Klebsiella pneumoniae
GCA_000529895.1	SAMEA3138868		Klebsiella pneumoniae
GCA_000529945.1	SAMEA3138869		Klebsiella pneumoniae
GCA_000530055.1	SAMEA3138872		Klebsiella pneumoniae
GCA_000530175.1	SAMEA3138876		Klebsiella pneumoniae
GCA_000723925.1	SAMEA3139054		Klebsiella pneumoniae
GCA_000826585.2	SAMEA3141919		Klebsiella pneumoniae
GCA_000827775.2	SAMEA3209374		Klebsiella pneumoniae
GCA_901420255.1	SAMEA3251427		Klebsiella pneumoniae
GCA_901420495.1	SAMEA3251440		Klebsiella pneumoniae
GCA_901420185.1	SAMEA3251443		Klebsiella pneumoniae
GCA_901420515.1	SAMEA3340631		Klebsiella pneumoniae
GCA_003432225.1	SAMEA3356957		Klebsiella pneumoniae
GCA_904863055.1	SAMEA3356968		Klebsiella variicola
GCA_904863155.1	SAMEA3357041		Klebsiella variicola
GCA_904866265.1	SAMEA3357071		Klebsiella variicola
GCA_904864495.1	SAMEA3357147		Klebsiella variicola
GCA_002752815.1	SAMEA3357193		Klebsiella pneumoniae
GCA_904866545.1	SAMEA3357194		Klebsiella variicola
GCA_904866525.1	SAMEA3357218		Klebsiella variicola
GCA_904864455.1	SAMEA3357235		Klebsiella variicola
GCA_904865775.1	SAMEA3357294		Klebsiella variicola
GCA_904864575.1	SAMEA3357296		Klebsiella genomosp. 5
GCA_904866515.1	SAMEA3357303		Klebsiella variicola
GCA_904863415.1	SAMEA3357320		Klebsiella variicola
GCA_002754835.1	SAMEA3357325		Klebsiella pneumoniae
GCA_904865705.1	SAMEA3357339		Klebsiella variicola
GCA_904866185.1	SAMEA3357376		Klebsiella variicola
GCA_002753035.1	SAMEA3357381		Klebsiella pneumoniae
GCA_904863065.1	SAMEA3357388		Klebsiella variicola
GCA_002753015.1	SAMEA3357405		Klebsiella pneumoniae
GCA_001511615.1	SAMEA3515303		Klebsiella pneumoniae
GCA_900452165.1	SAMEA3529254		Klebsiella pneumoniae
GCA_901544375.1	SAMEA3672881		Klebsiella pneumoniae
GCA_901485065.1	SAMEA5603562		Klebsiella pneumoniae
GCA_901485165.1	SAMEA5603563		Klebsiella pneumoniae
GCA_901538405.1	SAMEA5609314		Klebsiella pneumoniae
GCA_901538975.1	SAMEA5609318		Klebsiella pneumoniae
GCA_901669815.1	SAMEA5620595		Klebsiella pneumoniae
GCA_901669945.1	SAMEA5620601		Klebsiella pneumoniae
GCA_901669875.1	SAMEA5620602		Klebsiella pneumoniae
GCA_901669835.1	SAMEA5620603		Klebsiella pneumoniae
GCA_901670075.1	SAMEA5620604		Klebsiella pneumoniae
GCA_901670055.1	SAMEA5620605		Klebsiella pneumoniae
GCA_901670065.1	SAMEA5620606		Klebsiella pneumoniae
GCA_901670045.1	SAMEA5620607		Klebsiella pneumoniae
GCA_905128515.1	SAMEA7662225		Klebsiella variicola
GCA_000223435.2	SAMN00699801		Klebsiella pneumoniae
GCA_000281615.1	SAMN01057638		Klebsiella pneumoniae
GCA_000633025.1	SAMN01992012		Klebsiella pneumoniae
GCA_000417085.2	SAMN02142014		Klebsiella pneumoniae
GCA_000350325.1	SAMN02470999		Klebsiella pneumoniae
GCA_000346145.1	SAMN02471363		Klebsiella pneumoniae
GCA_002288845.1	SAMN06204663		Klebsiella genomosp. 5
GCA_900635995.1	SAMEA3368254	1911	Klebsiella pneumoniae
GCA_901420755.1	SAMEA3403045	1937	Klebsiella pneumoniae
GCA_901421095.1	SAMEA3505368	1937	Klebsiella pneumoniae
GCA_900451705.1	SAMEA3345120	1952	Klebsiella pneumoniae
GCA_901421135.1	SAMEA3376912	1953	Klebsiella pneumoniae
GCA_009887405.1	SAMN13822043	1953	Klebsiella pneumoniae
GCA_901420645.1	SAMEA3368326	1954	Klebsiella pneumoniae
GCA_000316265.2	SAMN01939166	1980	Klebsiella pneumoniae
GCA_002102635.1	SAMN05603853	1980	Klebsiella pneumoniae
GCA_002102655.1	SAMN05603854	1980	Klebsiella pneumoniae
GCA_001720695.1	SAMN05213504	1985	Klebsiella pneumoniae
GCA_900977905.1	SAMEA4425264	1997	Klebsiella pneumoniae
GCA_001945475.1	SAMN06014567	1997	Klebsiella pneumoniae
GCA_020526025.1	SAMN22024781	1997	Klebsiella pneumoniae
GCA_014840705.1	SAMN10086659	1998	Klebsiella pneumoniae
GCA_014840735.1	SAMN10086661	1998	Klebsiella pneumoniae
GCA_014840695.1	SAMN10086822	1998	Klebsiella pneumoniae
GCA_014840655.1	SAMN10086829	1998	Klebsiella pneumoniae
GCA_020525985.1	SAMN22024795	2000	Klebsiella pneumoniae
GCA_020525965.1	SAMN22024796	2000	Klebsiella pneumoniae
GCA_020525945.1	SAMN22024797	2000	Klebsiella pneumoniae
GCA_020525905.1	SAMN22024798	2000	Klebsiella pneumoniae
GCA_900084665.1	SAMEA2273516	2001	Klebsiella pneumoniae
GCA_900084675.1	SAMEA2273523	2001	Klebsiella pneumoniae
GCA_900084685.1	SAMEA2273525	2001	Klebsiella pneumoniae
GCA_900086035.1	SAMEA2273526	2001	Klebsiella pneumoniae
GCA_900084695.1	SAMEA2273527	2001	Klebsiella pneumoniae
GCA_900084705.1	SAMEA2273528	2001	Klebsiella pneumoniae
GCA_900086055.1	SAMEA2273529	2001	Klebsiella pneumoniae
GCA_900084715.1	SAMEA2273532	2002	Klebsiella pneumoniae
GCA_900084725.1	SAMEA2273533	2002	Klebsiella pneumoniae
GCA_900084735.1	SAMEA2273534	2002	Klebsiella pneumoniae
GCA_900086045.1	SAMEA2273535	2002	Klebsiella pneumoniae
GCA_900084745.1	SAMEA2273536	2002	Klebsiella pneumoniae
GCA_900084755.1	SAMEA2273537	2002	Klebsiella pneumoniae
GCA_900086065.1	SAMEA2273543	2002	Klebsiella pneumoniae
GCA_900084785.1	SAMEA2273549	2002	Klebsiella pneumoniae
GCA_900084805.1	SAMEA2273552	2002	Klebsiella pneumoniae
GCA_900083665.1	SAMEA2273553	2002	Klebsiella pneumoniae
GCA_900084815.1	SAMEA2273557	2002	Klebsiella pneumoniae
GCA_900084835.1	SAMEA2273558	2002	Klebsiella pneumoniae
GCA_900085035.1	SAMEA2273605	2002	Klebsiella pneumoniae
GCA_900086005.1	SAMEA2273880	2002	Klebsiella pneumoniae
GCA_000699405.1	SAMN02640649	2002	Klebsiella pneumoniae
GCA_002851335.1	SAMN06629580	2002	Klebsiella pneumoniae
GCA_002851615.1	SAMN06629582	2002	Klebsiella pneumoniae
GCA_002853815.1	SAMN06629698	2002	Klebsiella pneumoniae
GCA_002853825.1	SAMN06629699	2002	Klebsiella pneumoniae
GCA_002853795.1	SAMN06629700	2002	Klebsiella pneumoniae
GCA_002853735.1	SAMN06629702	2002	Klebsiella pneumoniae
GCA_002853725.1	SAMN06629703	2002	Klebsiella pneumoniae
GCA_002853565.1	SAMN06629709	2002	Klebsiella pneumoniae
GCA_004209275.1	SAMN10907306	2002	Klebsiella pneumoniae
GCA_020525845.1	SAMN22024791	2002	Klebsiella pneumoniae
GCA_020525505.1	SAMN22024792	2002	Klebsiella pneumoniae
GCA_020525645.1	SAMN22024793	2002	Klebsiella pneumoniae
GCA_020526005.1	SAMN22024794	2002	Klebsiella pneumoniae
GCA_900084825.1	SAMEA2273563	2003	Klebsiella pneumoniae
GCA_900086075.1	SAMEA2273564	2003	Klebsiella pneumoniae
GCA_900084885.1	SAMEA2273569	2003	Klebsiella pneumoniae
GCA_900084855.1	SAMEA2273571	2003	Klebsiella pneumoniae
GCA_900084865.1	SAMEA2273574	2003	Klebsiella pneumoniae
GCA_900084905.1	SAMEA2273576	2003	Klebsiella pneumoniae
GCA_900086085.1	SAMEA2273577	2003	Klebsiella pneumoniae
GCA_900084915.1	SAMEA2273582	2003	Klebsiella pneumoniae
GCA_900084925.1	SAMEA2273583	2003	Klebsiella pneumoniae
GCA_900084935.1	SAMEA2273584	2003	Klebsiella pneumoniae
GCA_900084945.1	SAMEA2273585	2003	Klebsiella pneumoniae
GCA_900086095.1	SAMEA2273586	2003	Klebsiella pneumoniae
GCA_900085045.1	SAMEA2273606	2003	Klebsiella pneumoniae
GCA_900085055.1	SAMEA2273607	2003	Klebsiella pneumoniae
GCA_900085075.1	SAMEA2273611	2003	Klebsiella pneumoniae
GCA_900085865.1	SAMEA2273863	2003	Klebsiella pneumoniae
GCA_000699325.1	SAMN02640650	2003	Klebsiella pneumoniae
GCA_002114225.1	SAMN06606879	2003	Klebsiella pneumoniae
GCA_002851575.1	SAMN06629585	2003	Klebsiella pneumoniae
GCA_002851275.1	SAMN06629586	2003	Klebsiella pneumoniae
GCA_002851245.1	SAMN06629587	2003	Klebsiella pneumoniae
GCA_002853895.1	SAMN06629694	2003	Klebsiella pneumoniae
GCA_002853975.1	SAMN06629695	2003	Klebsiella pneumoniae
GCA_002854745.1	SAMN06629696	2003	Klebsiella pneumoniae
GCA_002853595.1	SAMN06629708	2003	Klebsiella pneumoniae
GCA_013620865.1	SAMN07682276	2003	Klebsiella pneumoniae
GCA_004208855.1	SAMN10907305	2003	Klebsiella pneumoniae
GCA_009025895.1	SAMN12984737	2003	Klebsiella pneumoniae
GCA_009826055.1	SAMN13675326	2003	Klebsiella pneumoniae
GCA_009826015.1	SAMN13675327	2003	Klebsiella pneumoniae
GCA_009825975.1	SAMN13675328	2003	Klebsiella pneumoniae
GCA_009825995.1	SAMN13675330	2003	Klebsiella pneumoniae
GCA_017894305.1	SAMN14897097	2003	Klebsiella pneumoniae
GCA_017894285.1	SAMN14897098	2003	Klebsiella pneumoniae
GCA_020526045.1	SAMN22024780	2003	Klebsiella pneumoniae
GCA_022325025.1	SAMN24979424	2003	Klebsiella pneumoniae
GCA_900084955.1	SAMEA2273587	2004	Klebsiella pneumoniae
GCA_900086105.1	SAMEA2273593	2004	Klebsiella pneumoniae
GCA_900086115.1	SAMEA2273594	2004	Klebsiella pneumoniae
GCA_900086125.1	SAMEA2273595	2004	Klebsiella pneumoniae
GCA_900084965.1	SAMEA2273596	2004	Klebsiella pneumoniae
GCA_900084975.1	SAMEA2273598	2004	Klebsiella pneumoniae
GCA_900084985.1	SAMEA2273599	2004	Klebsiella pneumoniae
GCA_900085005.1	SAMEA2273602	2004	Klebsiella pneumoniae
GCA_900085025.1	SAMEA2273603	2004	Klebsiella pneumoniae
GCA_900085065.1	SAMEA2273609	2004	Klebsiella pneumoniae
GCA_900085085.1	SAMEA2273612	2004	Klebsiella pneumoniae
GCA_900086135.1	SAMEA2273613	2004	Klebsiella pneumoniae
GCA_900085105.1	SAMEA2273614	2004	Klebsiella pneumoniae
GCA_900085095.1	SAMEA2273615	2004	Klebsiella pneumoniae
GCA_900085115.1	SAMEA2273616	2004	Klebsiella pneumoniae
GCA_900085125.1	SAMEA2273619	2004	Klebsiella pneumoniae
GCA_900085135.1	SAMEA2273620	2004	Klebsiella pneumoniae
GCA_900086155.1	SAMEA2273621	2004	Klebsiella pneumoniae
GCA_900085145.1	SAMEA2273622	2004	Klebsiella pneumoniae
GCA_900086145.1	SAMEA2273626	2004	Klebsiella pneumoniae
GCA_900086165.1	SAMEA2273627	2004	Klebsiella pneumoniae
GCA_900085155.1	SAMEA2273629	2004	Klebsiella pneumoniae
GCA_900085195.1	SAMEA2273632	2004	Klebsiella pneumoniae
GCA_900085205.1	SAMEA2273634	2004	Klebsiella pneumoniae
GCA_000699425.1	SAMN02640652	2004	Klebsiella pneumoniae
GCA_000710095.1	SAMN02767132	2004	Klebsiella pneumoniae
GCA_002851215.1	SAMN06629589	2004	Klebsiella pneumoniae
GCA_002851195.1	SAMN06629590	2004	Klebsiella pneumoniae
GCA_002851175.1	SAMN06629591	2004	Klebsiella pneumoniae
GCA_002854815.1	SAMN06629690	2004	Klebsiella pneumoniae
GCA_002853915.1	SAMN06629691	2004	Klebsiella pneumoniae
GCA_002854855.1	SAMN06629692	2004	Klebsiella pneumoniae
GCA_002156725.1	SAMN06701573	2004	Klebsiella pneumoniae
GCA_019426495.1	SAMN07310304	2004	Klebsiella pneumoniae
GCA_014840775.1	SAMN10086795	2004	Klebsiella pneumoniae
GCA_014947005.1	SAMN10086807	2004	Klebsiella pneumoniae
GCA_014840795.1	SAMN10086824	2004	Klebsiella pneumoniae
GCA_010374885.1	SAMN12330957	2004	Klebsiella pneumoniae
GCA_010374875.1	SAMN12330958	2004	Klebsiella pneumoniae
GCA_010374845.1	SAMN12330959	2004	Klebsiella pneumoniae
GCA_010374775.1	SAMN12330960	2004	Klebsiella pneumoniae
GCA_009825795.1	SAMN13675315	2004	Klebsiella pneumoniae
GCA_009826295.1	SAMN13675316	2004	Klebsiella pneumoniae
GCA_009826275.1	SAMN13675317	2004	Klebsiella pneumoniae
GCA_900176585.1	SAMEA103965637	2005	Klebsiella pneumoniae
GCA_900085215.1	SAMEA2273636	2005	Klebsiella pneumoniae
GCA_900085225.1	SAMEA2273637	2005	Klebsiella pneumoniae
GCA_900084425.1	SAMEA2273638	2005	Klebsiella pneumoniae
GCA_900086185.1	SAMEA2273640	2005	Klebsiella pneumoniae
GCA_900086195.1	SAMEA2273641	2005	Klebsiella pneumoniae
GCA_900084125.1	SAMEA2273642	2005	Klebsiella pneumoniae
GCA_900084345.1	SAMEA2273643	2005	Klebsiella pneumoniae
GCA_900084215.1	SAMEA2273644	2005	Klebsiella pneumoniae
GCA_900084255.1	SAMEA2273648	2005	Klebsiella pneumoniae
GCA_900084105.1	SAMEA2273649	2005	Klebsiella pneumoniae
GCA_900084435.1	SAMEA2273650	2005	Klebsiella pneumoniae
GCA_900084175.1	SAMEA2273651	2005	Klebsiella pneumoniae
GCA_900086205.1	SAMEA2273652	2005	Klebsiella pneumoniae
GCA_900084165.1	SAMEA2273653	2005	Klebsiella pneumoniae
GCA_900086215.1	SAMEA2273654	2005	Klebsiella pneumoniae
GCA_900084225.1	SAMEA2273655	2005	Klebsiella pneumoniae
GCA_900084365.1	SAMEA2273658	2005	Klebsiella pneumoniae
GCA_900084335.1	SAMEA2273659	2005	Klebsiella pneumoniae
GCA_900084155.1	SAMEA2273660	2005	Klebsiella pneumoniae
GCA_900084195.1	SAMEA2273661	2005	Klebsiella pneumoniae
GCA_900086225.1	SAMEA2273662	2005	Klebsiella pneumoniae
GCA_900084265.1	SAMEA2273664	2005	Klebsiella pneumoniae
GCA_900084055.1	SAMEA2273666	2005	Klebsiella pneumoniae
GCA_900086235.1	SAMEA2273668	2005	Klebsiella pneumoniae
GCA_900086505.1	SAMEA2273782	2005	Klebsiella pneumoniae
GCA_900085335.1	SAMEA2273786	2005	Klebsiella pneumoniae
GCA_900085345.1	SAMEA2273787	2005	Klebsiella pneumoniae
GCA_900086525.1	SAMEA2273788	2005	Klebsiella pneumoniae
GCA_900086545.1	SAMEA2273789	2005	Klebsiella pneumoniae
GCA_900085785.1	SAMEA2273856	2005	Klebsiella pneumoniae
GCA_900085895.1	SAMEA2273871	2005	Klebsiella pneumoniae
GCA_900086015.1	SAMEA2273881	2005	Klebsiella pneumoniae
GCA_000699345.1	SAMN02640651	2005	Klebsiella pneumoniae
GCA_001441295.1	SAMN03938576	2005	Klebsiella pneumoniae
GCA_014189495.1	SAMN04012147	2005	Klebsiella pneumoniae
GCA_001441285.1	SAMN04012157	2005	Klebsiella pneumoniae
GCA_002851155.1	SAMN06629592	2005	Klebsiella pneumoniae
GCA_002851135.1	SAMN06629593	2005	Klebsiella pneumoniae
GCA_002851115.1	SAMN06629594	2005	Klebsiella pneumoniae
GCA_002851035.1	SAMN06629597	2005	Klebsiella pneumoniae
GCA_002851555.1	SAMN06629598	2005	Klebsiella pneumoniae
GCA_002851515.1	SAMN06629599	2005	Klebsiella pneumoniae
GCA_002851525.1	SAMN06629600	2005	Klebsiella pneumoniae
GCA_002851495.1	SAMN06629601	2005	Klebsiella pneumoniae
GCA_002853935.1	SAMN06629689	2005	Klebsiella pneumoniae
GCA_003226035.1	SAMN09104657	2005	Klebsiella pneumoniae
GCA_009826225.1	SAMN13675318	2005	Klebsiella pneumoniae
GCA_009826175.1	SAMN13675319	2005	Klebsiella pneumoniae
GCA_009826195.1	SAMN13675320	2005	Klebsiella pneumoniae
GCA_900322625.1	SAMEA104703437	2006	Klebsiella pneumoniae
GCA_900322655.1	SAMEA104703440	2006	Klebsiella pneumoniae
GCA_900322665.1	SAMEA104703441	2006	Klebsiella pneumoniae
GCA_900084415.1	SAMEA2273669	2006	Klebsiella pneumoniae
GCA_900084235.1	SAMEA2273671	2006	Klebsiella pneumoniae
GCA_900084185.1	SAMEA2273672	2006	Klebsiella pneumoniae
GCA_900084085.1	SAMEA2273673	2006	Klebsiella pneumoniae
GCA_900084275.1	SAMEA2273675	2006	Klebsiella pneumoniae
GCA_900084095.1	SAMEA2273676	2006	Klebsiella pneumoniae
GCA_900084005.1	SAMEA2273678	2006	Klebsiella pneumoniae
GCA_900086245.1	SAMEA2273680	2006	Klebsiella pneumoniae
GCA_900084115.1	SAMEA2273681	2006	Klebsiella pneumoniae
GCA_900084065.1	SAMEA2273682	2006	Klebsiella pneumoniae
GCA_900084405.1	SAMEA2273683	2006	Klebsiella pneumoniae
GCA_900084385.1	SAMEA2273684	2006	Klebsiella pneumoniae
GCA_900084245.1	SAMEA2273685	2006	Klebsiella pneumoniae
GCA_900086265.1	SAMEA2273688	2006	Klebsiella pneumoniae
GCA_900084495.1	SAMEA2273689	2006	Klebsiella pneumoniae
GCA_900084315.1	SAMEA2273690	2006	Klebsiella pneumoniae
GCA_900084395.1	SAMEA2273691	2006	Klebsiella pneumoniae
GCA_900086275.1	SAMEA2273692	2006	Klebsiella pneumoniae
GCA_900086295.1	SAMEA2273693	2006	Klebsiella pneumoniae
GCA_900084475.1	SAMEA2273694	2006	Klebsiella pneumoniae
GCA_900086285.1	SAMEA2273695	2006	Klebsiella pneumoniae
GCA_900084375.1	SAMEA2273698	2006	Klebsiella pneumoniae
GCA_900084465.1	SAMEA2273699	2006	Klebsiella pneumoniae
GCA_900085355.1	SAMEA2273790	2006	Klebsiella pneumoniae
GCA_900085755.1	SAMEA2273853	2006	Klebsiella pneumoniae
GCA_900085765.1	SAMEA2273854	2006	Klebsiella pneumoniae
GCA_900085775.1	SAMEA2273855	2006	Klebsiella pneumoniae
GCA_900085805.1	SAMEA2273858	2006	Klebsiella pneumoniae
GCA_900085845.1	SAMEA2273867	2006	Klebsiella pneumoniae
GCA_900085885.1	SAMEA2273868	2006	Klebsiella pneumoniae
GCA_900085905.1	SAMEA2273870	2006	Klebsiella pneumoniae
GCA_900086535.1	SAMEA2273872	2006	Klebsiella pneumoniae
GCA_900085915.1	SAMEA2273873	2006	Klebsiella pneumoniae
GCA_900085955.1	SAMEA2273875	2006	Klebsiella pneumoniae
GCA_900085975.1	SAMEA2273882	2006	Klebsiella pneumoniae
GCA_903171905.1	SAMEA6829112	2006	Klebsiella pneumoniae
GCA_003432265.1	SAMEA882196	2006	Klebsiella pneumoniae
GCA_001708245.1	SAMN05425525	2006	Klebsiella pneumoniae
GCA_001708225.1	SAMN05425526	2006	Klebsiella pneumoniae
GCA_002851475.1	SAMN06629602	2006	Klebsiella pneumoniae
GCA_002851055.1	SAMN06629603	2006	Klebsiella pneumoniae
GCA_002851015.1	SAMN06629604	2006	Klebsiella pneumoniae
GCA_002850995.1	SAMN06629605	2006	Klebsiella pneumoniae
GCA_002850965.1	SAMN06629606	2006	Klebsiella pneumoniae
GCA_002850955.1	SAMN06629607	2006	Klebsiella pneumoniae
GCA_002851455.1	SAMN06629608	2006	Klebsiella pneumoniae
GCA_002850915.1	SAMN06629609	2006	Klebsiella pneumoniae
GCA_002850935.1	SAMN06629610	2006	Klebsiella pneumoniae
GCA_002850885.1	SAMN06629611	2006	Klebsiella pneumoniae
GCA_002851435.1	SAMN06629612	2006	Klebsiella pneumoniae
GCA_002851395.1	SAMN06629614	2006	Klebsiella pneumoniae
GCA_002851375.1	SAMN06629615	2006	Klebsiella pneumoniae
GCA_002850875.1	SAMN06629616	2006	Klebsiella pneumoniae
GCA_002850845.1	SAMN06629617	2006	Klebsiella pneumoniae
GCA_002850805.1	SAMN06629618	2006	Klebsiella pneumoniae
GCA_002850795.1	SAMN06629619	2006	Klebsiella pneumoniae
GCA_002851345.1	SAMN06629620	2006	Klebsiella pneumoniae
GCA_002855375.1	SAMN06629623	2006	Klebsiella pneumoniae
GCA_019426425.1	SAMN07310305	2006	Klebsiella pneumoniae
GCA_019426435.1	SAMN07310306	2006	Klebsiella pneumoniae
GCA_009746705.1	SAMN09772166	2006	Klebsiella pneumoniae
GCA_009826155.1	SAMN13675321	2006	Klebsiella pneumoniae
GCA_009826105.1	SAMN13675322	2006	Klebsiella pneumoniae
GCA_009826095.1	SAMN13675323	2006	Klebsiella pneumoniae
GCA_009826075.1	SAMN13675324	2006	Klebsiella pneumoniae
GCA_009826085.1	SAMN13675325	2006	Klebsiella pneumoniae
GCA_009825985.1	SAMN13675329	2006	Klebsiella pneumoniae
GCA_015831365.1	SAMN16966460	2006	Klebsiella pneumoniae
GCA_015831465.1	SAMN16966881	2006	Klebsiella pneumoniae
GCA_016056235.1	SAMN16966882	2006	Klebsiella pneumoniae
GCA_022325005.1	SAMN24979395	2006	Klebsiella pneumoniae
GCA_022324985.1	SAMN24979421	2006	Klebsiella pneumoniae
GCA_022325035.1	SAMN24979422	2006	Klebsiella pneumoniae
GCA_022325065.1	SAMN24979423	2006	Klebsiella pneumoniae
GCA_022325105.1	SAMN24979425	2006	Klebsiella pneumoniae
GCA_022321265.1	SAMN25236571	2006	Klebsiella pneumoniae
GCA_900084285.1	SAMEA2273700	2007	Klebsiella pneumoniae
GCA_900084325.1	SAMEA2273703	2007	Klebsiella pneumoniae
GCA_900084355.1	SAMEA2273704	2007	Klebsiella pneumoniae
GCA_900084075.1	SAMEA2273706	2007	Klebsiella pneumoniae
GCA_900086325.1	SAMEA2273708	2007	Klebsiella pneumoniae
GCA_900084145.1	SAMEA2273709	2007	Klebsiella pneumoniae
GCA_900086315.1	SAMEA2273710	2007	Klebsiella pneumoniae
GCA_900084485.1	SAMEA2273712	2007	Klebsiella pneumoniae
GCA_900084455.1	SAMEA2273713	2007	Klebsiella pneumoniae
GCA_900084305.1	SAMEA2273715	2007	Klebsiella pneumoniae
GCA_900086335.1	SAMEA2273716	2007	Klebsiella pneumoniae
GCA_900084445.1	SAMEA2273719	2007	Klebsiella pneumoniae
GCA_900086345.1	SAMEA2273720	2007	Klebsiella pneumoniae
GCA_900084505.1	SAMEA2273721	2007	Klebsiella pneumoniae
GCA_900086355.1	SAMEA2273722	2007	Klebsiella pneumoniae
GCA_900086375.1	SAMEA2273723	2007	Klebsiella pneumoniae
GCA_900084515.1	SAMEA2273724	2007	Klebsiella pneumoniae
GCA_900084525.1	SAMEA2273726	2007	Klebsiella pneumoniae
GCA_900084535.1	SAMEA2273727	2007	Klebsiella pneumoniae
GCA_900086365.1	SAMEA2273729	2007	Klebsiella pneumoniae
GCA_900086395.1	SAMEA2273731	2007	Klebsiella pneumoniae
GCA_900086405.1	SAMEA2273732	2007	Klebsiella pneumoniae
GCA_900086415.1	SAMEA2273734	2007	Klebsiella pneumoniae
GCA_900084545.1	SAMEA2273735	2007	Klebsiella pneumoniae
GCA_900084555.1	SAMEA2273737	2007	Klebsiella pneumoniae
GCA_900085795.1	SAMEA2273857	2007	Klebsiella pneumoniae
GCA_900085835.1	SAMEA2273859	2007	Klebsiella pneumoniae
GCA_900085855.1	SAMEA2273866	2007	Klebsiella pneumoniae
GCA_900085925.1	SAMEA2273874	2007	Klebsiella pneumoniae
GCA_900086025.1	SAMEA2273886	2007	Klebsiella pneumoniae
GCA_900451445.1	SAMEA4362419	2007	Klebsiella pneumoniae
GCA_903171915.1	SAMEA6829113	2007	Klebsiella pneumoniae
GCA_000316245.2	SAMN01939167	2007	Klebsiella pneumoniae
GCA_001483725.1	SAMN04038603	2007	Klebsiella pneumoniae
GCA_001462535.1	SAMN04158271	2007	Klebsiella pneumoniae
GCA_001462555.1	SAMN04158272	2007	Klebsiella pneumoniae
GCA_002854735.1	SAMN06629625	2007	Klebsiella pneumoniae
GCA_002854655.1	SAMN06629627	2007	Klebsiella pneumoniae
GCA_002854695.1	SAMN06629628	2007	Klebsiella pneumoniae
GCA_002854675.1	SAMN06629629	2007	Klebsiella pneumoniae
GCA_002855395.1	SAMN06629630	2007	Klebsiella pneumoniae
GCA_002854635.1	SAMN06629631	2007	Klebsiella pneumoniae
GCA_002854715.1	SAMN06629632	2007	Klebsiella pneumoniae
GCA_002855315.1	SAMN06629633	2007	Klebsiella pneumoniae
GCA_002854585.1	SAMN06629634	2007	Klebsiella pneumoniae
GCA_002854575.1	SAMN06629635	2007	Klebsiella pneumoniae
GCA_002855295.1	SAMN06629636	2007	Klebsiella pneumoniae
GCA_002854955.1	SAMN06629674	2007	Klebsiella pneumoniae
GCA_003226095.1	SAMN09104656	2007	Klebsiella pneumoniae
GCA_010374785.1	SAMN12330961	2007	Klebsiella pneumoniae
GCA_010374765.1	SAMN12330962	2007	Klebsiella pneumoniae
GCA_010374755.1	SAMN12330963	2007	Klebsiella pneumoniae
GCA_010374745.1	SAMN12330964	2007	Klebsiella pneumoniae
GCA_900322615.1	SAMEA104703436	2008	Klebsiella pneumoniae
GCA_900322635.1	SAMEA104703438	2008	Klebsiella pneumoniae
GCA_900322645.1	SAMEA104703439	2008	Klebsiella pneumoniae
GCA_900086425.1	SAMEA2273738	2008	Klebsiella pneumoniae
GCA_900086445.1	SAMEA2273739	2008	Klebsiella pneumoniae
GCA_900084565.1	SAMEA2273740	2008	Klebsiella pneumoniae
GCA_900084575.1	SAMEA2273742	2008	Klebsiella pneumoniae
GCA_900084585.1	SAMEA2273743	2008	Klebsiella pneumoniae
GCA_900084595.1	SAMEA2273744	2008	Klebsiella pneumoniae
GCA_900086435.1	SAMEA2273745	2008	Klebsiella pneumoniae
GCA_900086475.1	SAMEA2273746	2008	Klebsiella pneumoniae
GCA_900084605.1	SAMEA2273748	2008	Klebsiella pneumoniae
GCA_900084615.1	SAMEA2273749	2008	Klebsiella pneumoniae
GCA_900084625.1	SAMEA2273753	2008	Klebsiella pneumoniae
GCA_900084635.1	SAMEA2273754	2008	Klebsiella pneumoniae
GCA_900084645.1	SAMEA2273757	2008	Klebsiella pneumoniae
GCA_900086465.1	SAMEA2273763	2008	Klebsiella pneumoniae
GCA_900084655.1	SAMEA2273765	2008	Klebsiella pneumoniae
GCA_900086495.1	SAMEA2273774	2008	Klebsiella pneumoniae
GCA_900085255.1	SAMEA2273775	2008	Klebsiella pneumoniae
GCA_900085275.1	SAMEA2273776	2008	Klebsiella pneumoniae
GCA_900085265.1	SAMEA2273777	2008	Klebsiella pneumoniae
GCA_900085315.1	SAMEA2273783	2008	Klebsiella pneumoniae
GCA_900085325.1	SAMEA2273784	2008	Klebsiella pneumoniae
GCA_900085365.1	SAMEA2273791	2008	Klebsiella pneumoniae
GCA_900085815.1	SAMEA2273861	2008	Klebsiella pneumoniae
GCA_900085875.1	SAMEA2273865	2008	Klebsiella pneumoniae
GCA_902506785.1	SAMEA6099340	2008	Klebsiella pneumoniae
GCA_902506825.1	SAMEA6099341	2008	Klebsiella pneumoniae
GCA_903171865.1	SAMEA6829114	2008	Klebsiella pneumoniae
GCA_903171875.1	SAMEA6829115	2008	Klebsiella pneumoniae
GCA_001008725.1	SAMN03435903	2008	Klebsiella pneumoniae
GCA_001717795.1	SAMN03793168	2008	Klebsiella pneumoniae
GCA_001462525.1	SAMN04158273	2008	Klebsiella pneumoniae
GCA_001462545.1	SAMN04158274	2008	Klebsiella pneumoniae
GCA_001462605.1	SAMN04158275	2008	Klebsiella pneumoniae
GCA_001462615.1	SAMN04158276	2008	Klebsiella pneumoniae
GCA_001462655.1	SAMN04158277	2008	Klebsiella pneumoniae
GCA_001462645.1	SAMN04158278	2008	Klebsiella pneumoniae
GCA_003245295.1	SAMN05521011	2008	Klebsiella pneumoniae
GCA_003245095.1	SAMN05521012	2008	Klebsiella pneumoniae
GCA_003245105.1	SAMN05521013	2008	Klebsiella pneumoniae
GCA_003245125.1	SAMN05521015	2008	Klebsiella pneumoniae
GCA_003245355.1	SAMN05521017	2008	Klebsiella pneumoniae
GCA_003245135.1	SAMN05521018	2008	Klebsiella pneumoniae
GCA_003245175.1	SAMN05521019	2008	Klebsiella pneumoniae
GCA_002855255.1	SAMN06629639	2008	Klebsiella pneumoniae
GCA_002854525.1	SAMN06629640	2008	Klebsiella pneumoniae
GCA_004010995.1	SAMN08222595	2008	Klebsiella pneumoniae
GCA_003402105.1	SAMN08963294	2008	Klebsiella pneumoniae
GCA_021373335.1	SAMN16787836	2008	Klebsiella pneumoniae
GCA_020525885.1	SAMN22024789	2008	Klebsiella pneumoniae
GCA_020525485.1	SAMN22024790	2008	Klebsiella pneumoniae
GCA_022324885.1	SAMN24979207	2008	Klebsiella pneumoniae
GCA_022324865.1	SAMN24979242	2008	Klebsiella pneumoniae
GCA_900085245.1	SAMEA2273769	2009	Klebsiella pneumoniae
GCA_900086485.1	SAMEA2273773	2009	Klebsiella pneumoniae
GCA_900085285.1	SAMEA2273778	2009	Klebsiella pneumoniae
GCA_900085295.1	SAMEA2273779	2009	Klebsiella pneumoniae
GCA_900086515.1	SAMEA2273780	2009	Klebsiella pneumoniae
GCA_900085305.1	SAMEA2273781	2009	Klebsiella pneumoniae
GCA_900085375.1	SAMEA2273792	2009	Klebsiella pneumoniae
GCA_900085385.1	SAMEA2273793	2009	Klebsiella pneumoniae
GCA_900085395.1	SAMEA2273794	2009	Klebsiella pneumoniae
GCA_900085405.1	SAMEA2273795	2009	Klebsiella pneumoniae
GCA_900085415.1	SAMEA2273796	2009	Klebsiella pneumoniae
GCA_900085425.1	SAMEA2273797	2009	Klebsiella pneumoniae
GCA_900085965.1	SAMEA2273879	2009	Klebsiella pneumoniae
GCA_900085995.1	SAMEA2273885	2009	Klebsiella pneumoniae
GCA_902506775.1	SAMEA6099336	2009	Klebsiella pneumoniae
GCA_902506885.1	SAMEA6099337	2009	Klebsiella pneumoniae
GCA_902506945.1	SAMEA6099338	2009	Klebsiella pneumoniae
GCA_902506855.1	SAMEA6099344	2009	Klebsiella pneumoniae
GCA_902506895.1	SAMEA6099345	2009	Klebsiella pneumoniae
GCA_902506905.1	SAMEA6099346	2009	Klebsiella pneumoniae
GCA_902506915.1	SAMEA6099347	2009	Klebsiella pneumoniae
GCA_902506815.1	SAMEA6099348	2009	Klebsiella pneumoniae
GCA_903171895.1	SAMEA6829116	2009	Klebsiella pneumoniae
GCA_000512165.1	SAMN02641520	2009	Klebsiella pneumoniae
GCA_001462685.1	SAMN04158279	2009	Klebsiella pneumoniae
GCA_001462705.1	SAMN04158280	2009	Klebsiella pneumoniae
GCA_002951555.1	SAMN06173548	2009	Klebsiella pneumoniae
GCA_002951595.1	SAMN06173549	2009	Klebsiella pneumoniae
GCA_002854515.1	SAMN06629641	2009	Klebsiella pneumoniae
GCA_002854495.1	SAMN06629642	2009	Klebsiella pneumoniae
GCA_002855275.1	SAMN06629643	2009	Klebsiella pneumoniae
GCA_002855215.1	SAMN06629645	2009	Klebsiella pneumoniae
GCA_002854455.1	SAMN06629646	2009	Klebsiella pneumoniae
GCA_002854465.1	SAMN06629647	2009	Klebsiella pneumoniae
GCA_002854435.1	SAMN06629648	2009	Klebsiella pneumoniae
GCA_002855195.1	SAMN06629649	2009	Klebsiella pneumoniae
GCA_002295145.1	SAMN07572975	2009	Klebsiella pneumoniae
GCA_002289165.1	SAMN07604911	2009	Klebsiella pneumoniae
GCA_003856595.1	SAMN07760932	2009	Klebsiella pneumoniae
GCA_009928615.1	SAMN07773551	2009	Klebsiella pneumoniae
GCA_009928575.1	SAMN07773552	2009	Klebsiella pneumoniae
GCA_009497695.1	SAMN08366847	2009	Klebsiella pneumoniae
GCA_003076555.1	SAMN08391417	2009	Klebsiella pneumoniae
GCA_016881655.1	SAMN09981200	2009	Klebsiella pneumoniae
GCA_016881605.1	SAMN09981201	2009	Klebsiella pneumoniae
GCA_009825955.1	SAMN13675331	2009	Klebsiella pneumoniae
GCA_009825875.1	SAMN13675332	2009	Klebsiella pneumoniae
GCA_009825855.1	SAMN13675333	2009	Klebsiella pneumoniae
GCA_009825815.1	SAMN13675334	2009	Klebsiella pneumoniae
GCA_009825785.1	SAMN13675335	2009	Klebsiella pneumoniae
GCA_013134815.1	SAMN14314629	2009	Klebsiella pneumoniae
GCA_021735785.1	SAMN14783702	2009	Klebsiella pneumoniae
GCA_021735755.1	SAMN14783703	2009	Klebsiella pneumoniae
GCA_021735745.1	SAMN14783704	2009	Klebsiella pneumoniae
GCA_013694405.1	SAMN15578212	2009	Klebsiella pneumoniae
GCA_018359645.1	SAMN15848272	2009	Klebsiella pneumoniae
GCA_015726755.1	SAMN16926161	2009	Klebsiella pneumoniae
GCA_016056215.1	SAMN16954858	2009	Klebsiella pneumoniae
GCA_016056255.1	SAMN16954859	2009	Klebsiella pneumoniae
GCA_015831445.1	SAMN16966464	2009	Klebsiella pneumoniae
GCA_022325085.1	SAMN24979451	2009	Klebsiella pneumoniae
GCA_022320775.1	SAMN24979452	2009	Klebsiella pneumoniae
GCA_022320795.1	SAMN24979480	2009	Klebsiella pneumoniae
GCA_900322595.1	SAMEA104703434	2010	Klebsiella pneumoniae
GCA_900322605.1	SAMEA104703435	2010	Klebsiella pneumoniae
GCA_900085445.1	SAMEA2273799	2010	Klebsiella pneumoniae
GCA_900085475.1	SAMEA2273802	2010	Klebsiella pneumoniae
GCA_900085485.1	SAMEA2273803	2010	Klebsiella pneumoniae
GCA_900085495.1	SAMEA2273804	2010	Klebsiella pneumoniae
GCA_900085505.1	SAMEA2273805	2010	Klebsiella pneumoniae
GCA_900085525.1	SAMEA2273806	2010	Klebsiella pneumoniae
GCA_900085515.1	SAMEA2273807	2010	Klebsiella pneumoniae
GCA_900085535.1	SAMEA2273808	2010	Klebsiella pneumoniae
GCA_900085545.1	SAMEA2273809	2010	Klebsiella pneumoniae
GCA_900085555.1	SAMEA2273810	2010	Klebsiella pneumoniae
GCA_900085575.1	SAMEA2273812	2010	Klebsiella pneumoniae
GCA_900085585.1	SAMEA2273813	2010	Klebsiella pneumoniae
GCA_900085595.1	SAMEA2273814	2010	Klebsiella pneumoniae
GCA_900085605.1	SAMEA2273815	2010	Klebsiella pneumoniae
GCA_900085615.1	SAMEA2273816	2010	Klebsiella pneumoniae
GCA_900085625.1	SAMEA2273818	2010	Klebsiella pneumoniae
GCA_900085635.1	SAMEA2273819	2010	Klebsiella pneumoniae
GCA_900085665.1	SAMEA2273820	2010	Klebsiella pneumoniae
GCA_900085645.1	SAMEA2273821	2010	Klebsiella pneumoniae
GCA_900085655.1	SAMEA2273822	2010	Klebsiella pneumoniae
GCA_900085675.1	SAMEA2273823	2010	Klebsiella pneumoniae
GCA_900085705.1	SAMEA2273833	2010	Klebsiella pneumoniae
GCA_900085935.1	SAMEA2273877	2010	Klebsiella pneumoniae
GCA_900085985.1	SAMEA2273884	2010	Klebsiella pneumoniae
GCA_900607505.1	SAMEA4916042	2010	Klebsiella pneumoniae
GCA_900607875.1	SAMEA4916072	2010	Klebsiella pneumoniae
GCA_902506845.1	SAMEA6099342	2010	Klebsiella pneumoniae
GCA_902506765.1	SAMEA6099343	2010	Klebsiella pneumoniae
GCA_902506925.1	SAMEA6099349	2010	Klebsiella pneumoniae
GCA_902506875.1	SAMEA6099350	2010	Klebsiella pneumoniae
GCA_902506935.1	SAMEA6099351	2010	Klebsiella pneumoniae
GCA_902506865.1	SAMEA6099352	2010	Klebsiella pneumoniae
GCA_902506795.1	SAMEA6099355	2010	Klebsiella pneumoniae
GCA_902506835.1	SAMEA6099356	2010	Klebsiella pneumoniae
GCA_019798185.1	SAMEA8602826	2010	Klebsiella pneumoniae
GCA_000364385.3	SAMN02152539	2010	Klebsiella pneumoniae
GCA_000349285.2	SAMN02471909	2010	Klebsiella pneumoniae
GCA_000597905.1	SAMN03081501	2010	Klebsiella pneumoniae
GCA_000598005.1	SAMN03081502	2010	Klebsiella pneumoniae
GCA_001399815.1	SAMN04075698	2010	Klebsiella pneumoniae
GCA_001482995.1	SAMN04075791	2010	Klebsiella pneumoniae
GCA_001483005.1	SAMN04075796	2010	Klebsiella pneumoniae
GCA_001462735.1	SAMN04158282	2010	Klebsiella pneumoniae
GCA_002113865.1	SAMN04158282	2010	Klebsiella pneumoniae
GCA_001462765.1	SAMN04158283	2010	Klebsiella pneumoniae
GCA_001462785.1	SAMN04158284	2010	Klebsiella pneumoniae
GCA_001462795.1	SAMN04158286	2010	Klebsiella pneumoniae
GCA_001462825.1	SAMN04158287	2010	Klebsiella pneumoniae
GCA_001462845.1	SAMN04158288	2010	Klebsiella pneumoniae
GCA_001720345.1	SAMN05514347	2010	Klebsiella pneumoniae
GCA_002102665.1	SAMN05604756	2010	Klebsiella pneumoniae
GCA_004368375.2	SAMN06458378	2010	Klebsiella pneumoniae
GCA_002850835.1	SAMN06629624	2010	Klebsiella pneumoniae
GCA_002855175.1	SAMN06629650	2010	Klebsiella pneumoniae
GCA_002854415.1	SAMN06629651	2010	Klebsiella pneumoniae
GCA_002854385.1	SAMN06629652	2010	Klebsiella pneumoniae
GCA_002855155.1	SAMN06629653	2010	Klebsiella pneumoniae
GCA_002854375.1	SAMN06629654	2010	Klebsiella pneumoniae
GCA_002855125.1	SAMN06629655	2010	Klebsiella pneumoniae
GCA_002855115.1	SAMN06629656	2010	Klebsiella pneumoniae
GCA_002854355.1	SAMN06629657	2010	Klebsiella pneumoniae
GCA_002854055.1	SAMN06629686	2010	Klebsiella pneumoniae
GCA_002300775.1	SAMN07573055	2010	Klebsiella pneumoniae
GCA_002300755.2	SAMN07573090	2010	Klebsiella pneumoniae
GCA_013504725.1	SAMN07682274	2010	Klebsiella pneumoniae
GCA_011090325.1	SAMN07682351	2010	Klebsiella pneumoniae
GCA_011065365.1	SAMN10390469	2010	Klebsiella pneumoniae
GCA_011065385.1	SAMN10390475	2010	Klebsiella pneumoniae
GCA_003992585.1	SAMN10639440	2010	Klebsiella pneumoniae
GCA_009825775.1	SAMN13675336	2010	Klebsiella pneumoniae
GCA_009825455.1	SAMN13675337	2010	Klebsiella pneumoniae
GCA_009825755.1	SAMN13675338	2010	Klebsiella pneumoniae
GCA_009826475.1	SAMN13675339	2010	Klebsiella pneumoniae
GCA_009825515.1	SAMN13675340	2010	Klebsiella pneumoniae
GCA_009825475.1	SAMN13675341	2010	Klebsiella pneumoniae
GCA_009825495.1	SAMN13675342	2010	Klebsiella pneumoniae
GCA_013694425.1	SAMN15578211	2010	Klebsiella pneumoniae
GCA_018359625.1	SAMN15848313	2010	Klebsiella pneumoniae
GCA_018359605.1	SAMN15848327	2010	Klebsiella pneumoniae
GCA_018359585.1	SAMN15848330	2010	Klebsiella pneumoniae
GCA_018359545.1	SAMN15849205	2010	Klebsiella pneumoniae
GCA_020525865.1	SAMN22024799	2010	Klebsiella pneumoniae
GCA_021311235.1	SAMN24291969	2010	Klebsiella pneumoniae
GCA_900085695.1	SAMEA2273847	2011	Klebsiella pneumoniae
GCA_900085685.1	SAMEA2273848	2011	Klebsiella pneumoniae
GCA_900085715.1	SAMEA2273849	2011	Klebsiella pneumoniae
GCA_900085725.1	SAMEA2273850	2011	Klebsiella pneumoniae
GCA_900085735.1	SAMEA2273851	2011	Klebsiella pneumoniae
GCA_900085745.1	SAMEA2273852	2011	Klebsiella pneumoniae
GCA_900085945.1	SAMEA2273878	2011	Klebsiella pneumoniae
GCA_900607415.1	SAMEA4916029	2011	Klebsiella pneumoniae
GCA_900608015.1	SAMEA4916086	2011	Klebsiella pneumoniae
GCA_900608485.1	SAMEA4916133	2011	Klebsiella pneumoniae
GCA_902507075.1	SAMEA6099353	2011	Klebsiella pneumoniae
GCA_902507065.1	SAMEA6099354	2011	Klebsiella pneumoniae
GCA_902507055.1	SAMEA6099357	2011	Klebsiella pneumoniae
GCA_902507125.1	SAMEA6099358	2011	Klebsiella pneumoniae
GCA_902507135.1	SAMEA6099359	2011	Klebsiella pneumoniae
GCA_902507105.1	SAMEA6099360	2011	Klebsiella pneumoniae
GCA_902506975.1	SAMEA6099362	2011	Klebsiella pneumoniae
GCA_902506965.1	SAMEA6099363	2011	Klebsiella pneumoniae
GCA_902506985.1	SAMEA6099364	2011	Klebsiella pneumoniae
GCA_902506995.1	SAMEA6099365	2011	Klebsiella pneumoniae
GCA_902507085.1	SAMEA6099366	2011	Klebsiella pneumoniae
GCA_902507005.1	SAMEA6099367	2011	Klebsiella pneumoniae
GCA_902507115.1	SAMEA6099368	2011	Klebsiella pneumoniae
GCA_909129205.1	SAMEA8579817	2011	Klebsiella pneumoniae
GCA_909129285.1	SAMEA8579818	2011	Klebsiella pneumoniae
GCA_000281535.2	SAMN01057611	2011	Klebsiella pneumoniae
GCA_000814305.1	SAMN03067424	2011	Klebsiella pneumoniae
GCA_001483055.1	SAMN04075711	2011	Klebsiella pneumoniae
GCA_001483045.1	SAMN04075794	2011	Klebsiella pneumoniae
GCA_001483105.1	SAMN04075795	2011	Klebsiella pneumoniae
GCA_001463055.1	SAMN04158289	2011	Klebsiella pneumoniae
GCA_001462865.1	SAMN04158290	2011	Klebsiella pneumoniae
GCA_001462905.1	SAMN04158292	2011	Klebsiella pneumoniae
GCA_001718115.2	SAMN05193406	2011	Klebsiella pneumoniae
GCA_001968755.2	SAMN05194617	2011	Klebsiella pneumoniae
GCA_001968745.2	SAMN05194650	2011	Klebsiella pneumoniae
GCA_001756835.2	SAMN05277828	2011	Klebsiella pneumoniae
GCA_002105205.2	SAMN05277829	2011	Klebsiella pneumoniae
GCA_001720645.1	SAMN05413554	2011	Klebsiella pneumoniae
GCA_003244935.1	SAMN05520996	2011	Klebsiella pneumoniae
GCA_003244945.1	SAMN05520997	2011	Klebsiella pneumoniae
GCA_003244955.1	SAMN05520998	2011	Klebsiella pneumoniae
GCA_003245185.1	SAMN05520999	2011	Klebsiella pneumoniae
GCA_003244975.1	SAMN05521000	2011	Klebsiella pneumoniae
GCA_003245015.1	SAMN05521001	2011	Klebsiella pneumoniae
GCA_003245025.1	SAMN05521002	2011	Klebsiella pneumoniae
GCA_003245195.1	SAMN05521003	2011	Klebsiella pneumoniae
GCA_003245205.1	SAMN05521004	2011	Klebsiella pneumoniae
GCA_003245255.1	SAMN05521005	2011	Klebsiella pneumoniae
GCA_003245305.1	SAMN05521006	2011	Klebsiella pneumoniae
GCA_003245315.1	SAMN05521007	2011	Klebsiella pneumoniae
GCA_003245275.1	SAMN05521008	2011	Klebsiella pneumoniae
GCA_003245035.1	SAMN05521009	2011	Klebsiella pneumoniae
GCA_003245045.1	SAMN05521010	2011	Klebsiella pneumoniae
GCA_003095615.1	SAMN06462043	2011	Klebsiella pneumoniae
GCA_003095575.1	SAMN06462044	2011	Klebsiella pneumoniae
GCA_003095595.1	SAMN06462045	2011	Klebsiella pneumoniae
GCA_003097475.1	SAMN06462046	2011	Klebsiella pneumoniae
GCA_002854335.1	SAMN06629659	2011	Klebsiella pneumoniae
GCA_002854295.1	SAMN06629660	2011	Klebsiella pneumoniae
GCA_002855075.1	SAMN06629661	2011	Klebsiella pneumoniae
GCA_002854285.1	SAMN06629662	2011	Klebsiella pneumoniae
GCA_002854275.1	SAMN06629663	2011	Klebsiella pneumoniae
GCA_002855045.1	SAMN06629665	2011	Klebsiella pneumoniae
GCA_002854235.1	SAMN06629666	2011	Klebsiella pneumoniae
GCA_002855015.1	SAMN06629667	2011	Klebsiella pneumoniae
GCA_002855035.1	SAMN06629668	2011	Klebsiella pneumoniae
GCA_020615425.1	SAMN06766180	2011	Klebsiella pneumoniae
GCA_020615465.1	SAMN06766182	2011	Klebsiella pneumoniae
GCA_020615495.1	SAMN06766279	2011	Klebsiella pneumoniae
GCA_020615575.1	SAMN06766288	2011	Klebsiella pneumoniae
GCA_020615655.1	SAMN06767178	2011	Klebsiella pneumoniae
GCA_020615675.1	SAMN06767188	2011	Klebsiella pneumoniae
GCA_002234895.1	SAMN07340532	2011	Klebsiella pneumoniae
GCA_002304205.1	SAMN07595147	2011	Klebsiella pneumoniae
GCA_002529075.1	SAMN07595991	2011	Klebsiella pneumoniae
GCA_002969555.2	SAMN08579719	2011	Klebsiella pneumoniae
GCA_003574335.1	SAMN08636493	2011	Klebsiella pneumoniae
GCA_003065105.1	SAMN08885785	2011	Klebsiella pneumoniae
GCA_003327515.1	SAMN09298426	2011	Klebsiella pneumoniae
GCA_003321425.1	SAMN09298435	2011	Klebsiella pneumoniae
GCA_009931175.1	SAMN09499691	2011	Klebsiella pneumoniae
GCA_009746735.1	SAMN09772165	2011	Klebsiella pneumoniae
GCA_011065345.1	SAMN10390445	2011	Klebsiella pneumoniae
GCA_011065285.1	SAMN10390451	2011	Klebsiella pneumoniae
GCA_011065295.1	SAMN10390457	2011	Klebsiella pneumoniae
GCA_018359565.1	SAMN15849219	2011	Klebsiella pneumoniae
GCA_018359525.1	SAMN15849321	2011	Klebsiella pneumoniae
GCA_018359505.1	SAMN15849323	2011	Klebsiella pneumoniae
GCA_018359485.1	SAMN15849324	2011	Klebsiella pneumoniae
GCA_018359455.1	SAMN15849333	2011	Klebsiella pneumoniae
GCA_018359445.1	SAMN15850440	2011	Klebsiella pneumoniae
GCA_018359385.1	SAMN15850447	2011	Klebsiella pneumoniae
GCA_018359425.1	SAMN15850448	2011	Klebsiella pneumoniae
GCA_018359405.1	SAMN15850467	2011	Klebsiella pneumoniae
GCA_014361115.1	SAMN15903654	2011	Klebsiella pneumoniae
GCA_020833705.1	SAMN15956199	2011	Klebsiella pneumoniae
GCA_021496095.1	SAMN17023568	2011	Klebsiella pneumoniae
GCA_018423865.1	SAMN17602807	2011	Klebsiella pneumoniae
GCA_019093235.1	SAMN18810174	2011	Klebsiella pneumoniae
GCA_020526065.1	SAMN22024782	2011	Klebsiella pneumoniae
GCA_021311295.1	SAMN24291968	2011	Klebsiella pneumoniae
GCA_021311215.1	SAMN24291970	2011	Klebsiella pneumoniae
GCA_019975195.1	SAMD00399218	2012	Klebsiella pneumoniae
GCA_900323945.1	SAMEA104569902	2012	Klebsiella pneumoniae
GCA_900322685.1	SAMEA104703443	2012	Klebsiella pneumoniae
GCA_900322705.1	SAMEA104703446	2012	Klebsiella pneumoniae
GCA_000943155.1	SAMEA2064505	2012	Klebsiella pneumoniae
GCA_000943095.1	SAMEA2072940	2012	Klebsiella pneumoniae
GCA_900512595.1	SAMEA3512096	2012	Klebsiella pneumoniae
GCA_019797985.1	SAMEA4724625	2012	Klebsiella pneumoniae
GCA_900607495.1	SAMEA4916039	2012	Klebsiella pneumoniae
GCA_900608465.1	SAMEA4916131	2012	Klebsiella pneumoniae
GCA_902507045.1	SAMEA6099369	2012	Klebsiella pneumoniae
GCA_902507095.1	SAMEA6099370	2012	Klebsiella pneumoniae
GCA_902507035.1	SAMEA6099371	2012	Klebsiella pneumoniae
GCA_902507025.1	SAMEA6099372	2012	Klebsiella pneumoniae
GCA_902506955.1	SAMEA6099373	2012	Klebsiella pneumoniae
GCA_902507145.1	SAMEA6099374	2012	Klebsiella pneumoniae
GCA_902507325.1	SAMEA6099376	2012	Klebsiella pneumoniae
GCA_902507245.1	SAMEA6099377	2012	Klebsiella pneumoniae
GCA_902507155.1	SAMEA6099378	2012	Klebsiella pneumoniae
GCA_902507165.1	SAMEA6099379	2012	Klebsiella pneumoniae
GCA_902507235.1	SAMEA6099380	2012	Klebsiella pneumoniae
GCA_902507285.1	SAMEA6099381	2012	Klebsiella pneumoniae
GCA_902507315.1	SAMEA6099382	2012	Klebsiella pneumoniae
GCA_902507225.1	SAMEA6099384	2012	Klebsiella pneumoniae
GCA_905477585.1	SAMEA7354490	2012	Klebsiella pneumoniae
GCA_916172225.1	SAMEA8552899	2012	Klebsiella pneumoniae
GCA_916176175.1	SAMEA8552900	2012	Klebsiella pneumoniae
GCA_000693235.1	SAMN02581311	2012	Klebsiella pneumoniae
GCA_000693275.1	SAMN02581314	2012	Klebsiella pneumoniae
GCA_000693295.1	SAMN02581315	2012	Klebsiella pneumoniae
GCA_000693315.1	SAMN02581316	2012	Klebsiella pneumoniae
GCA_000693335.1	SAMN02581319	2012	Klebsiella pneumoniae
GCA_000693355.1	SAMN02581320	2012	Klebsiella pneumoniae
GCA_000688535.1	SAMN02581323	2012	Klebsiella pneumoniae
GCA_000693435.1	SAMN02581325	2012	Klebsiella pneumoniae
GCA_000693455.1	SAMN02581326	2012	Klebsiella pneumoniae
GCA_000599925.1	SAMN02666509	2012	Klebsiella pneumoniae
GCA_000695935.1	SAMN02713685	2012	Klebsiella pneumoniae
GCA_000739495.1	SAMN02777842	2012	Klebsiella pneumoniae
GCA_000714675.1	SAMN02786855	2012	Klebsiella pneumoniae
GCA_000717515.1	SAMN02786856	2012	Klebsiella pneumoniae
GCA_000807475.2	SAMN03067421	2012	Klebsiella pneumoniae
GCA_000807495.2	SAMN03067422	2012	Klebsiella pneumoniae
GCA_000807515.2	SAMN03255440	2012	Klebsiella pneumoniae
GCA_001463085.1	SAMN04158293	2012	Klebsiella pneumoniae
GCA_001463105.1	SAMN04158296	2012	Klebsiella pneumoniae
GCA_001462965.1	SAMN04158297	2012	Klebsiella pneumoniae
GCA_001463125.1	SAMN04158298	2012	Klebsiella pneumoniae
GCA_001463215.1	SAMN04158306	2012	Klebsiella pneumoniae
GCA_001708165.1	SAMN04453063	2012	Klebsiella pneumoniae
GCA_001718175.1	SAMN05162257	2012	Klebsiella pneumoniae
GCA_001693715.1	SAMN05293825	2012	Klebsiella pneumoniae
GCA_001678695.1	SAMN05300423	2012	Klebsiella pneumoniae
GCA_001695655.1	SAMN05346258	2012	Klebsiella pneumoniae
GCA_002205995.1	SAMN05945843	2012	Klebsiella pneumoniae
GCA_002206015.1	SAMN05945851	2012	Klebsiella pneumoniae
GCA_002173905.1	SAMN05945852	2012	Klebsiella pneumoniae
GCA_002174175.1	SAMN05945899	2012	Klebsiella pneumoniae
GCA_002173825.1	SAMN05945901	2012	Klebsiella pneumoniae
GCA_002173965.1	SAMN05945903	2012	Klebsiella pneumoniae
GCA_002173875.1	SAMN05945909	2012	Klebsiella pneumoniae
GCA_002173955.1	SAMN05945914	2012	Klebsiella pneumoniae
GCA_002173885.1	SAMN05945919	2012	Klebsiella pneumoniae
GCA_002174005.1	SAMN05945928	2012	Klebsiella pneumoniae
GCA_002174015.1	SAMN05945968	2012	Klebsiella pneumoniae
GCA_002174025.1	SAMN05945972	2012	Klebsiella pneumoniae
GCA_002174075.1	SAMN05945973	2012	Klebsiella pneumoniae
GCA_001902905.4	SAMN05956063	2012	Klebsiella pneumoniae
GCA_001903265.4	SAMN05956064	2012	Klebsiella pneumoniae
GCA_001903285.4	SAMN05956065	2012	Klebsiella pneumoniae
GCA_001903175.4	SAMN05956066	2012	Klebsiella pneumoniae
GCA_001903195.4	SAMN05956067	2012	Klebsiella pneumoniae
GCA_001903125.4	SAMN05956068	2012	Klebsiella pneumoniae
GCA_001903215.4	SAMN05956069	2012	Klebsiella pneumoniae
GCA_001902855.4	SAMN05956070	2012	Klebsiella pneumoniae
GCA_001903755.4	SAMN05956071	2012	Klebsiella pneumoniae
GCA_001903865.4	SAMN05956072	2012	Klebsiella pneumoniae
GCA_001903495.4	SAMN05956073	2012	Klebsiella pneumoniae
GCA_001903775.4	SAMN05956074	2012	Klebsiella pneumoniae
GCA_001904045.4	SAMN05956075	2012	Klebsiella pneumoniae
GCA_001903845.4	SAMN05956076	2012	Klebsiella pneumoniae
GCA_001903695.4	SAMN05956077	2012	Klebsiella pneumoniae
GCA_001903835.4	SAMN05956078	2012	Klebsiella pneumoniae
GCA_001903535.4	SAMN05956079	2012	Klebsiella pneumoniae
GCA_001904455.4	SAMN05956080	2012	Klebsiella pneumoniae
GCA_001904255.4	SAMN05956081	2012	Klebsiella pneumoniae
GCA_001904425.4	SAMN05956083	2012	Klebsiella pneumoniae
GCA_001902765.4	SAMN05956093	2012	Klebsiella pneumoniae
GCA_002120105.1	SAMN06200342	2012	Klebsiella pneumoniae
GCA_002150645.1	SAMN06205215	2012	Klebsiella pneumoniae
GCA_003095515.1	SAMN06462048	2012	Klebsiella pneumoniae
GCA_003095495.1	SAMN06462049	2012	Klebsiella pneumoniae
GCA_002854995.1	SAMN06629669	2012	Klebsiella pneumoniae
GCA_002854255.1	SAMN06629670	2012	Klebsiella pneumoniae
GCA_002854215.1	SAMN06629671	2012	Klebsiella pneumoniae
GCA_002854195.1	SAMN06629672	2012	Klebsiella pneumoniae
GCA_002854975.1	SAMN06629673	2012	Klebsiella pneumoniae
GCA_002854015.1	SAMN06629687	2012	Klebsiella pneumoniae
GCA_002186365.2	SAMN06812575	2012	Klebsiella pneumoniae
GCA_002186335.2	SAMN06812576	2012	Klebsiella pneumoniae
GCA_002185185.2	SAMN06812577	2012	Klebsiella pneumoniae
GCA_002186375.2	SAMN06812578	2012	Klebsiella pneumoniae
GCA_002185725.2	SAMN06812579	2012	Klebsiella pneumoniae
GCA_002185735.2	SAMN06812580	2012	Klebsiella pneumoniae
GCA_002185205.2	SAMN06812581	2012	Klebsiella pneumoniae
GCA_002186415.2	SAMN06812582	2012	Klebsiella pneumoniae
GCA_002186405.2	SAMN06812583	2012	Klebsiella pneumoniae
GCA_002185745.2	SAMN06812584	2012	Klebsiella pneumoniae
GCA_002185755.2	SAMN06812585	2012	Klebsiella pneumoniae
GCA_002185805.2	SAMN06812586	2012	Klebsiella pneumoniae
GCA_002185835.2	SAMN06812587	2012	Klebsiella pneumoniae
GCA_002185215.2	SAMN06812588	2012	Klebsiella pneumoniae
GCA_002271335.1	SAMN07370818	2012	Klebsiella pneumoniae
GCA_013521185.1	SAMN07682349	2012	Klebsiella pneumoniae
GCA_013620925.1	SAMN07682350	2012	Klebsiella pneumoniae
GCA_011065465.1	SAMN07682352	2012	Klebsiella pneumoniae
GCA_013620895.1	SAMN07682354	2012	Klebsiella pneumoniae
GCA_002935135.2	SAMN08513417	2012	Klebsiella pneumoniae
GCA_002936455.2	SAMN08513449	2012	Klebsiella pneumoniae
GCA_002935325.2	SAMN08513450	2012	Klebsiella pneumoniae
GCA_002935285.2	SAMN08513451	2012	Klebsiella pneumoniae
GCA_002936375.2	SAMN08513452	2012	Klebsiella pneumoniae
GCA_002935265.2	SAMN08513453	2012	Klebsiella pneumoniae
GCA_002936395.2	SAMN08513454	2012	Klebsiella pneumoniae
GCA_002935245.2	SAMN08513455	2012	Klebsiella pneumoniae
GCA_002935215.2	SAMN08513456	2012	Klebsiella pneumoniae
GCA_002935205.2	SAMN08513457	2012	Klebsiella pneumoniae
GCA_002935125.2	SAMN08513458	2012	Klebsiella pneumoniae
GCA_002936345.2	SAMN08513459	2012	Klebsiella pneumoniae
GCA_002936335.2	SAMN08513460	2012	Klebsiella pneumoniae
GCA_002935165.2	SAMN08513461	2012	Klebsiella pneumoniae
GCA_002936255.2	SAMN08513462	2012	Klebsiella pneumoniae
GCA_002970735.2	SAMN08579655	2012	Klebsiella pneumoniae
GCA_002969595.2	SAMN08579701	2012	Klebsiella pneumoniae
GCA_002969495.2	SAMN08579702	2012	Klebsiella pneumoniae
GCA_002969575.2	SAMN08579703	2012	Klebsiella pneumoniae
GCA_002969455.2	SAMN08579704	2012	Klebsiella pneumoniae
GCA_002969435.2	SAMN08579705	2012	Klebsiella pneumoniae
GCA_002973925.2	SAMN08579706	2012	Klebsiella pneumoniae
GCA_002973895.2	SAMN08579707	2012	Klebsiella pneumoniae
GCA_002969385.2	SAMN08579708	2012	Klebsiella pneumoniae
GCA_002969405.2	SAMN08579709	2012	Klebsiella pneumoniae
GCA_002969515.2	SAMN08579710	2012	Klebsiella pneumoniae
GCA_002973855.2	SAMN08579711	2012	Klebsiella pneumoniae
GCA_002969375.2	SAMN08579712	2012	Klebsiella pneumoniae
GCA_002969355.2	SAMN08579713	2012	Klebsiella pneumoniae
GCA_002969335.2	SAMN08579714	2012	Klebsiella pneumoniae
GCA_002969265.2	SAMN08579715	2012	Klebsiella pneumoniae
GCA_002969255.2	SAMN08579716	2012	Klebsiella pneumoniae
GCA_002969315.2	SAMN08579717	2012	Klebsiella pneumoniae
GCA_002969295.2	SAMN08579718	2012	Klebsiella pneumoniae
GCA_003065085.1	SAMN08885786	2012	Klebsiella pneumoniae
GCA_003065165.1	SAMN08902311	2012	Klebsiella pneumoniae
GCA_003327585.1	SAMN09298425	2012	Klebsiella pneumoniae
GCA_003326435.1	SAMN09298429	2012	Klebsiella pneumoniae
GCA_003321385.1	SAMN09298436	2012	Klebsiella pneumoniae
GCA_003321225.1	SAMN09298438	2012	Klebsiella pneumoniae
GCA_003321375.1	SAMN09298439	2012	Klebsiella pneumoniae
GCA_003321335.1	SAMN09298441	2012	Klebsiella pneumoniae
GCA_003326375.1	SAMN09298442	2012	Klebsiella pneumoniae
GCA_003321305.1	SAMN09298444	2012	Klebsiella pneumoniae
GCA_003321235.1	SAMN09298446	2012	Klebsiella pneumoniae
GCA_009931035.1	SAMN09499700	2012	Klebsiella pneumoniae
GCA_003966135.1	SAMN10141025	2012	Klebsiella pneumoniae
GCA_003966115.1	SAMN10141026	2012	Klebsiella pneumoniae
GCA_003966075.1	SAMN10141027	2012	Klebsiella pneumoniae
GCA_003965875.1	SAMN10141028	2012	Klebsiella pneumoniae
GCA_009387945.1	SAMN10721859	2012	Klebsiella pneumoniae
GCA_009387915.1	SAMN10724437	2012	Klebsiella pneumoniae
GCA_009387775.1	SAMN10740431	2012	Klebsiella pneumoniae
GCA_009387815.1	SAMN10740630	2012	Klebsiella pneumoniae
GCA_006937915.1	SAMN11232607	2012	Klebsiella pneumoniae
GCA_006937825.1	SAMN11232903	2012	Klebsiella pneumoniae
GCA_006937835.1	SAMN11232921	2012	Klebsiella pneumoniae
GCA_006937755.1	SAMN11232930	2012	Klebsiella pneumoniae
GCA_006937775.1	SAMN11232949	2012	Klebsiella pneumoniae
GCA_008123385.1	SAMN12608410	2012	Klebsiella pneumoniae
GCA_009825695.1	SAMN13675343	2012	Klebsiella pneumoniae
GCA_009826395.1	SAMN13675344	2012	Klebsiella pneumoniae
GCA_009826455.1	SAMN13675345	2012	Klebsiella pneumoniae
GCA_009826375.1	SAMN13675346	2012	Klebsiella pneumoniae
GCA_009826345.1	SAMN13675347	2012	Klebsiella pneumoniae
GCA_009826495.1	SAMN13675348	2012	Klebsiella pneumoniae
GCA_009825915.1	SAMN13675349	2012	Klebsiella pneumoniae
GCA_009825905.1	SAMN13675350	2012	Klebsiella pneumoniae
GCA_009826505.1	SAMN13675351	2012	Klebsiella pneumoniae
GCA_009826425.1	SAMN13675352	2012	Klebsiella pneumoniae
GCA_009825725.1	SAMN13675353	2012	Klebsiella pneumoniae
GCA_009825505.1	SAMN13675354	2012	Klebsiella pneumoniae
GCA_009825615.1	SAMN13675355	2012	Klebsiella pneumoniae
GCA_009825635.1	SAMN13675356	2012	Klebsiella pneumoniae
GCA_009825675.1	SAMN13675357	2012	Klebsiella pneumoniae
GCA_009825685.1	SAMN13675358	2012	Klebsiella pneumoniae
GCA_009825485.1	SAMN13675359	2012	Klebsiella pneumoniae
GCA_010671585.1	SAMN13964942	2012	Klebsiella pneumoniae
GCA_010820635.1	SAMN14089676	2012	Klebsiella pneumoniae
GCA_011008735.1	SAMN14116382	2012	Klebsiella pneumoniae
GCA_011008795.1	SAMN14116383	2012	Klebsiella pneumoniae
GCA_011008835.1	SAMN14119808	2012	Klebsiella pneumoniae
GCA_018907275.1	SAMN14168516	2012	Klebsiella pneumoniae
GCA_013135305.1	SAMN14314560	2012	Klebsiella pneumoniae
GCA_011683875.1	SAMN14381069	2012	Klebsiella pneumoniae
GCA_013155475.1	SAMN14910514	2012	Klebsiella pneumoniae
GCA_018359285.1	SAMN15850468	2012	Klebsiella pneumoniae
GCA_015831405.1	SAMN16966462	2012	Klebsiella pneumoniae
GCA_015831425.1	SAMN16966463	2012	Klebsiella pneumoniae
GCA_015831505.1	SAMN16966883	2012	Klebsiella pneumoniae
GCA_015831525.1	SAMN16966884	2012	Klebsiella pneumoniae
GCA_015831545.1	SAMN16966885	2012	Klebsiella pneumoniae
GCA_017584415.1	SAMN18311228	2012	Klebsiella pneumoniae
GCA_022094395.1	SAMN25608758	2012	Klebsiella pneumoniae
GCA_003115115.2	SAMD00112937	2013	Klebsiella pneumoniae
GCA_016859845.1	SAMD00117337	2013	Klebsiella pneumoniae
GCA_005405565.1	SAMD00163851	2013	Klebsiella pneumoniae
GCA_900322575.1	SAMEA104703445	2013	Klebsiella pneumoniae
GCA_922826255.1	SAMEA11351020	2013	Klebsiella pneumoniae
GCA_900510935.1	SAMEA3498992	2013	Klebsiella pneumoniae
GCA_900510925.1	SAMEA3498993	2013	Klebsiella pneumoniae
GCA_900510895.1	SAMEA3498996	2013	Klebsiella pneumoniae
GCA_900511305.1	SAMEA3498997	2013	Klebsiella pneumoniae
GCA_900511315.1	SAMEA3498998	2013	Klebsiella pneumoniae
GCA_900510915.1	SAMEA3498999	2013	Klebsiella pneumoniae
GCA_900511005.1	SAMEA3499009	2013	Klebsiella pneumoniae
GCA_900511015.1	SAMEA3499010	2013	Klebsiella pneumoniae
GCA_900511045.1	SAMEA3499013	2013	Klebsiella pneumoniae
GCA_900511065.1	SAMEA3499020	2013	Klebsiella pneumoniae
GCA_900511095.1	SAMEA3499028	2013	Klebsiella pneumoniae
GCA_900510515.1	SAMEA3499884	2013	Klebsiella pneumoniae
GCA_900511215.1	SAMEA3499885	2013	Klebsiella pneumoniae
GCA_900509875.1	SAMEA3499888	2013	Klebsiella pneumoniae
GCA_900511185.1	SAMEA3499889	2013	Klebsiella pneumoniae
GCA_900511225.1	SAMEA3499891	2013	Klebsiella pneumoniae
GCA_900511405.1	SAMEA3499903	2013	Klebsiella pneumoniae
GCA_900509995.1	SAMEA3499904	2013	Klebsiella pneumoniae
GCA_900511555.1	SAMEA3499906	2013	Klebsiella pneumoniae
GCA_900509955.1	SAMEA3499909	2013	Klebsiella pneumoniae
GCA_900511705.1	SAMEA3499910	2013	Klebsiella pneumoniae
GCA_900511755.1	SAMEA3499911	2013	Klebsiella pneumoniae
GCA_900510005.1	SAMEA3499916	2013	Klebsiella pneumoniae
GCA_900511345.1	SAMEA3499925	2013	Klebsiella pneumoniae
GCA_900510035.1	SAMEA3499926	2013	Klebsiella pneumoniae
GCA_900511515.1	SAMEA3499933	2013	Klebsiella pneumoniae
GCA_900510275.1	SAMEA3499937	2013	Klebsiella pneumoniae
GCA_900510265.1	SAMEA3499939	2013	Klebsiella pneumoniae
GCA_902155945.1	SAMEA3499939	2013	Klebsiella pneumoniae
GCA_900510095.1	SAMEA3499940	2013	Klebsiella pneumoniae
GCA_900511495.1	SAMEA3499943	2013	Klebsiella pneumoniae
GCA_900511525.1	SAMEA3499945	2013	Klebsiella pneumoniae
GCA_900511375.1	SAMEA3499948	2013	Klebsiella pneumoniae
GCA_900510155.1	SAMEA3499950	2013	Klebsiella pneumoniae
GCA_900510125.1	SAMEA3499954	2013	Klebsiella pneumoniae
GCA_900510315.1	SAMEA3499957	2013	Klebsiella pneumoniae
GCA_900511505.1	SAMEA3499959	2013	Klebsiella pneumoniae
GCA_900510135.1	SAMEA3499960	2013	Klebsiella pneumoniae
GCA_900510145.1	SAMEA3499964	2013	Klebsiella pneumoniae
GCA_900511545.1	SAMEA3499969	2013	Klebsiella pneumoniae
GCA_900510185.1	SAMEA3499970	2013	Klebsiella pneumoniae
GCA_900510375.1	SAMEA3499971	2013	Klebsiella pneumoniae
GCA_900510355.1	SAMEA3499975	2013	Klebsiella pneumoniae
GCA_900511585.1	SAMEA3499977	2013	Klebsiella pneumoniae
GCA_900511635.1	SAMEA3499979	2013	Klebsiella pneumoniae
GCA_900510415.1	SAMEA3499982	2013	Klebsiella pneumoniae
GCA_900511425.1	SAMEA3499987	2013	Klebsiella pneumoniae
GCA_900510405.1	SAMEA3499989	2013	Klebsiella pneumoniae
GCA_900511575.1	SAMEA3499992	2013	Klebsiella pneumoniae
GCA_900510305.1	SAMEA3499994	2013	Klebsiella pneumoniae
GCA_900510395.1	SAMEA3499995	2013	Klebsiella pneumoniae
GCA_900511465.1	SAMEA3499996	2013	Klebsiella pneumoniae
GCA_900510425.1	SAMEA3499998	2013	Klebsiella pneumoniae
GCA_900511775.1	SAMEA3500056	2013	Klebsiella pneumoniae
GCA_900511805.1	SAMEA3500062	2013	Klebsiella pneumoniae
GCA_900510625.1	SAMEA3500074	2013	Klebsiella pneumoniae
GCA_900510645.1	SAMEA3500075	2013	Klebsiella pneumoniae
GCA_900510675.1	SAMEA3500077	2013	Klebsiella pneumoniae
GCA_900510715.1	SAMEA3500084	2013	Klebsiella pneumoniae
GCA_900510705.1	SAMEA3500085	2013	Klebsiella pneumoniae
GCA_900512305.1	SAMEA3512030	2013	Klebsiella pneumoniae
GCA_900512385.1	SAMEA3512031	2013	Klebsiella pneumoniae
GCA_900512495.1	SAMEA3512032	2013	Klebsiella pneumoniae
GCA_900512355.1	SAMEA3512053	2013	Klebsiella pneumoniae
GCA_900512425.1	SAMEA3512054	2013	Klebsiella pneumoniae
GCA_900512415.1	SAMEA3512059	2013	Klebsiella pneumoniae
GCA_900512545.1	SAMEA3512081	2013	Klebsiella pneumoniae
GCA_900512615.1	SAMEA3512086	2013	Klebsiella pneumoniae
GCA_900512585.1	SAMEA3512094	2013	Klebsiella pneumoniae
GCA_900512645.1	SAMEA3512102	2013	Klebsiella pneumoniae
GCA_900512635.1	SAMEA3512103	2013	Klebsiella pneumoniae
GCA_902156035.1	SAMEA3512103	2013	Klebsiella pneumoniae
GCA_900512655.1	SAMEA3512104	2013	Klebsiella pneumoniae
GCA_900512665.1	SAMEA3512106	2013	Klebsiella pneumoniae
GCA_900512825.2	SAMEA3512121	2013	Klebsiella pneumoniae
GCA_900512795.2	SAMEA3512122	2013	Klebsiella pneumoniae
GCA_900512995.1	SAMEA3515071	2013	Klebsiella pneumoniae
GCA_900513025.1	SAMEA3515073	2013	Klebsiella pneumoniae
GCA_900513015.1	SAMEA3515074	2013	Klebsiella pneumoniae
GCA_900513155.1	SAMEA3515075	2013	Klebsiella pneumoniae
GCA_900513035.1	SAMEA3515076	2013	Klebsiella pneumoniae
GCA_900513055.1	SAMEA3515077	2013	Klebsiella pneumoniae
GCA_900513045.1	SAMEA3515078	2013	Klebsiella pneumoniae
GCA_900513075.1	SAMEA3515079	2013	Klebsiella pneumoniae
GCA_900513065.1	SAMEA3515080	2013	Klebsiella pneumoniae
GCA_900513085.1	SAMEA3515081	2013	Klebsiella pneumoniae
GCA_900513115.1	SAMEA3515082	2013	Klebsiella pneumoniae
GCA_900513105.1	SAMEA3515083	2013	Klebsiella pneumoniae
GCA_900513095.1	SAMEA3515085	2013	Klebsiella pneumoniae
GCA_900513135.1	SAMEA3515087	2013	Klebsiella pneumoniae
GCA_900513145.1	SAMEA3515088	2013	Klebsiella pneumoniae
GCA_900513125.1	SAMEA3515089	2013	Klebsiella pneumoniae
GCA_900513195.1	SAMEA3515090	2013	Klebsiella pneumoniae
GCA_900513185.1	SAMEA3515091	2013	Klebsiella pneumoniae
GCA_900513165.1	SAMEA3515092	2013	Klebsiella pneumoniae
GCA_900513215.1	SAMEA3515094	2013	Klebsiella pneumoniae
GCA_902155875.1	SAMEA3515094	2013	Klebsiella pneumoniae
GCA_900513225.1	SAMEA3515095	2013	Klebsiella pneumoniae
GCA_900513205.1	SAMEA3515096	2013	Klebsiella pneumoniae
GCA_900513235.1	SAMEA3515097	2013	Klebsiella pneumoniae
GCA_900513265.1	SAMEA3515098	2013	Klebsiella pneumoniae
GCA_900513255.1	SAMEA3515099	2013	Klebsiella pneumoniae
GCA_900513245.1	SAMEA3515100	2013	Klebsiella pneumoniae
GCA_900513305.1	SAMEA3515101	2013	Klebsiella pneumoniae
GCA_900513325.1	SAMEA3515102	2013	Klebsiella pneumoniae
GCA_900513295.1	SAMEA3515107	2013	Klebsiella pneumoniae
GCA_900513315.1	SAMEA3515109	2013	Klebsiella pneumoniae
GCA_900513275.1	SAMEA3515110	2013	Klebsiella pneumoniae
GCA_900513345.1	SAMEA3515111	2013	Klebsiella pneumoniae
GCA_900513405.1	SAMEA3515112	2013	Klebsiella pneumoniae
GCA_900513365.1	SAMEA3515113	2013	Klebsiella pneumoniae
GCA_900513355.1	SAMEA3515114	2013	Klebsiella pneumoniae
GCA_900513385.1	SAMEA3515115	2013	Klebsiella pneumoniae
GCA_900513375.1	SAMEA3515117	2013	Klebsiella pneumoniae
GCA_900514205.1	SAMEA3515118	2013	Klebsiella pneumoniae
GCA_900514765.1	SAMEA3515119	2013	Klebsiella pneumoniae
GCA_900514925.1	SAMEA3515121	2013	Klebsiella pneumoniae
GCA_900515055.1	SAMEA3515122	2013	Klebsiella pneumoniae
GCA_900515275.1	SAMEA3515128	2013	Klebsiella pneumoniae
GCA_900515345.1	SAMEA3515129	2013	Klebsiella pneumoniae
GCA_900514195.1	SAMEA3515130	2013	Klebsiella pneumoniae
GCA_900514275.1	SAMEA3515131	2013	Klebsiella pneumoniae
GCA_900514395.1	SAMEA3515132	2013	Klebsiella pneumoniae
GCA_900514465.1	SAMEA3515133	2013	Klebsiella pneumoniae
GCA_900514635.1	SAMEA3515135	2013	Klebsiella pneumoniae
GCA_900514725.1	SAMEA3515136	2013	Klebsiella pneumoniae
GCA_900514745.1	SAMEA3515137	2013	Klebsiella pneumoniae
GCA_900514755.1	SAMEA3515139	2013	Klebsiella pneumoniae
GCA_900514805.1	SAMEA3515141	2013	Klebsiella pneumoniae
GCA_900514785.1	SAMEA3515142	2013	Klebsiella pneumoniae
GCA_900514795.1	SAMEA3515143	2013	Klebsiella pneumoniae
GCA_900514835.1	SAMEA3515146	2013	Klebsiella pneumoniae
GCA_900514855.1	SAMEA3515147	2013	Klebsiella pneumoniae
GCA_900514845.1	SAMEA3515148	2013	Klebsiella pneumoniae
GCA_900514825.1	SAMEA3515149	2013	Klebsiella pneumoniae
GCA_900514865.1	SAMEA3515151	2013	Klebsiella pneumoniae
GCA_900514875.1	SAMEA3515153	2013	Klebsiella pneumoniae
GCA_900514885.1	SAMEA3515155	2013	Klebsiella pneumoniae
GCA_900514915.1	SAMEA3515156	2013	Klebsiella pneumoniae
GCA_900514995.1	SAMEA3515157	2013	Klebsiella pneumoniae
GCA_900514895.1	SAMEA3515159	2013	Klebsiella pneumoniae
GCA_900515155.1	SAMEA3515189	2013	Klebsiella pneumoniae
GCA_900515125.1	SAMEA3515190	2013	Klebsiella pneumoniae
GCA_900515145.1	SAMEA3515191	2013	Klebsiella pneumoniae
GCA_900515225.1	SAMEA3515195	2013	Klebsiella pneumoniae
GCA_902156275.1	SAMEA3515195	2013	Klebsiella pneumoniae
GCA_900515215.1	SAMEA3515197	2013	Klebsiella pneumoniae
GCA_900515315.1	SAMEA3515207	2013	Klebsiella pneumoniae
GCA_902156245.1	SAMEA3515207	2013	Klebsiella pneumoniae
GCA_900515305.1	SAMEA3515209	2013	Klebsiella pneumoniae
GCA_900515325.1	SAMEA3515211	2013	Klebsiella pneumoniae
GCA_900515295.1	SAMEA3515213	2013	Klebsiella pneumoniae
GCA_900515395.1	SAMEA3515217	2013	Klebsiella pneumoniae
GCA_900515365.1	SAMEA3515219	2013	Klebsiella pneumoniae
GCA_900514305.1	SAMEA3515227	2013	Klebsiella pneumoniae
GCA_900514255.1	SAMEA3515229	2013	Klebsiella pneumoniae
GCA_900514475.1	SAMEA3515244	2013	Klebsiella pneumoniae
GCA_900514435.1	SAMEA3515250	2013	Klebsiella pneumoniae
GCA_902156575.1	SAMEA3515250	2013	Klebsiella pneumoniae
GCA_900514445.1	SAMEA3515252	2013	Klebsiella pneumoniae
GCA_900511825.2	SAMEA3538428	2013	Klebsiella pneumoniae
GCA_900511865.2	SAMEA3538429	2013	Klebsiella pneumoniae
GCA_900511845.2	SAMEA3538430	2013	Klebsiella pneumoniae
GCA_902156125.1	SAMEA3538432	2013	Klebsiella pneumoniae
GCA_900511945.2	SAMEA3538433	2013	Klebsiella pneumoniae
GCA_900511925.2	SAMEA3538435	2013	Klebsiella pneumoniae
GCA_900511905.2	SAMEA3538436	2013	Klebsiella pneumoniae
GCA_900511935.2	SAMEA3538437	2013	Klebsiella pneumoniae
GCA_900511965.2	SAMEA3538438	2013	Klebsiella pneumoniae
GCA_900511955.2	SAMEA3538439	2013	Klebsiella pneumoniae
GCA_902156095.1	SAMEA3538440	2013	Klebsiella pneumoniae
GCA_900511995.2	SAMEA3538441	2013	Klebsiella pneumoniae
GCA_900511975.2	SAMEA3538442	2013	Klebsiella pneumoniae
GCA_900512005.2	SAMEA3538443	2013	Klebsiella pneumoniae
GCA_900512015.2	SAMEA3538444	2013	Klebsiella pneumoniae
GCA_900512045.2	SAMEA3538446	2013	Klebsiella pneumoniae
GCA_900512055.2	SAMEA3538447	2013	Klebsiella pneumoniae
GCA_900512085.2	SAMEA3538457	2013	Klebsiella pneumoniae
GCA_900512125.2	SAMEA3538462	2013	Klebsiella pneumoniae
GCA_900512105.2	SAMEA3538467	2013	Klebsiella pneumoniae
GCA_902156755.1	SAMEA3538470	2013	Klebsiella pneumoniae
GCA_900512185.2	SAMEA3538471	2013	Klebsiella pneumoniae
GCA_900512205.2	SAMEA3538473	2013	Klebsiella pneumoniae
GCA_900512815.1	SAMEA3538482	2013	Klebsiella pneumoniae
GCA_900513415.1	SAMEA3538483	2013	Klebsiella pneumoniae
GCA_900513545.1	SAMEA3538484	2013	Klebsiella pneumoniae
GCA_900512955.1	SAMEA3538492	2013	Klebsiella pneumoniae
GCA_900513005.1	SAMEA3538493	2013	Klebsiella pneumoniae
GCA_900513175.1	SAMEA3538495	2013	Klebsiella pneumoniae
GCA_900513395.1	SAMEA3538497	2013	Klebsiella pneumoniae
GCA_900513435.1	SAMEA3538498	2013	Klebsiella pneumoniae
GCA_900513455.1	SAMEA3538501	2013	Klebsiella pneumoniae
GCA_900513475.1	SAMEA3538502	2013	Klebsiella pneumoniae
GCA_902157125.1	SAMEA3538502	2013	Klebsiella pneumoniae
GCA_900513445.1	SAMEA3538504	2013	Klebsiella pneumoniae
GCA_900513495.1	SAMEA3538505	2013	Klebsiella pneumoniae
GCA_900513505.1	SAMEA3538506	2013	Klebsiella pneumoniae
GCA_900513485.1	SAMEA3538507	2013	Klebsiella pneumoniae
GCA_900513535.1	SAMEA3538511	2013	Klebsiella pneumoniae
GCA_900513555.1	SAMEA3538512	2013	Klebsiella pneumoniae
GCA_900513525.1	SAMEA3538513	2013	Klebsiella pneumoniae
GCA_900513515.1	SAMEA3538514	2013	Klebsiella pneumoniae
GCA_900513585.1	SAMEA3538515	2013	Klebsiella pneumoniae
GCA_902156715.1	SAMEA3538515	2013	Klebsiella pneumoniae
GCA_900513575.1	SAMEA3538516	2013	Klebsiella pneumoniae
GCA_900513685.1	SAMEA3538527	2013	Klebsiella pneumoniae
GCA_900514015.1	SAMEA3538561	2013	Klebsiella pneumoniae
GCA_900514005.1	SAMEA3538563	2013	Klebsiella pneumoniae
GCA_900513995.1	SAMEA3538564	2013	Klebsiella pneumoniae
GCA_900514055.1	SAMEA3538565	2013	Klebsiella pneumoniae
GCA_900514045.1	SAMEA3538566	2013	Klebsiella pneumoniae
GCA_900514215.1	SAMEA3538567	2013	Klebsiella pneumoniae
GCA_900514065.1	SAMEA3538568	2013	Klebsiella pneumoniae
GCA_900514095.1	SAMEA3538570	2013	Klebsiella pneumoniae
GCA_900514105.1	SAMEA3538571	2013	Klebsiella pneumoniae
GCA_900514075.1	SAMEA3538572	2013	Klebsiella pneumoniae
GCA_900514125.1	SAMEA3538574	2013	Klebsiella pneumoniae
GCA_902156565.1	SAMEA3538574	2013	Klebsiella pneumoniae
GCA_900514115.1	SAMEA3538575	2013	Klebsiella pneumoniae
GCA_900514145.1	SAMEA3538576	2013	Klebsiella pneumoniae
GCA_900514165.1	SAMEA3538577	2013	Klebsiella pneumoniae
GCA_900514135.1	SAMEA3538578	2013	Klebsiella pneumoniae
GCA_900514155.1	SAMEA3538579	2013	Klebsiella pneumoniae
GCA_900514175.1	SAMEA3538580	2013	Klebsiella pneumoniae
GCA_900514185.1	SAMEA3538581	2013	Klebsiella pneumoniae
GCA_900512835.1	SAMEA3538582	2013	Klebsiella pneumoniae
GCA_900512805.1	SAMEA3538583	2013	Klebsiella pneumoniae
GCA_900512855.1	SAMEA3538584	2013	Klebsiella pneumoniae
GCA_900512845.1	SAMEA3538585	2013	Klebsiella pneumoniae
GCA_900512865.1	SAMEA3538586	2013	Klebsiella pneumoniae
GCA_900512875.1	SAMEA3538587	2013	Klebsiella pneumoniae
GCA_900512905.1	SAMEA3538588	2013	Klebsiella pneumoniae
GCA_900512885.1	SAMEA3538589	2013	Klebsiella pneumoniae
GCA_900512895.1	SAMEA3538590	2013	Klebsiella pneumoniae
GCA_900512915.1	SAMEA3538591	2013	Klebsiella pneumoniae
GCA_902156325.1	SAMEA3538591	2013	Klebsiella pneumoniae
GCA_900512925.1	SAMEA3538593	2013	Klebsiella pneumoniae
GCA_900512945.1	SAMEA3538594	2013	Klebsiella pneumoniae
GCA_900512935.1	SAMEA3538595	2013	Klebsiella pneumoniae
GCA_900512975.1	SAMEA3538597	2013	Klebsiella pneumoniae
GCA_900512985.1	SAMEA3538598	2013	Klebsiella pneumoniae
GCA_900512965.1	SAMEA3538599	2013	Klebsiella pneumoniae
GCA_900514555.1	SAMEA3538603	2013	Klebsiella pneumoniae
GCA_900514545.1	SAMEA3538605	2013	Klebsiella pneumoniae
GCA_900514515.1	SAMEA3538607	2013	Klebsiella pneumoniae
GCA_900514625.1	SAMEA3538614	2013	Klebsiella pneumoniae
GCA_900514615.1	SAMEA3538616	2013	Klebsiella pneumoniae
GCA_900502965.1	SAMEA3538620	2013	Klebsiella pneumoniae
GCA_900514665.1	SAMEA3538622	2013	Klebsiella pneumoniae
GCA_900514675.1	SAMEA3538623	2013	Klebsiella pneumoniae
GCA_900514715.1	SAMEA3538625	2013	Klebsiella pneumoniae
GCA_902156225.1	SAMEA3538625	2013	Klebsiella pneumoniae
GCA_900514735.1	SAMEA3538626	2013	Klebsiella pneumoniae
GCA_900515415.1	SAMEA3538627	2013	Klebsiella pneumoniae
GCA_900515715.1	SAMEA3538628	2013	Klebsiella pneumoniae
GCA_900515765.1	SAMEA3538629	2013	Klebsiella pneumoniae
GCA_900515885.1	SAMEA3538631	2013	Klebsiella pneumoniae
GCA_900515975.1	SAMEA3538633	2013	Klebsiella pneumoniae
GCA_902156255.1	SAMEA3538633	2013	Klebsiella pneumoniae
GCA_900515425.1	SAMEA3538641	2013	Klebsiella pneumoniae
GCA_900515795.1	SAMEA3538662	2013	Klebsiella pneumoniae
GCA_900515805.1	SAMEA3538668	2013	Klebsiella pneumoniae
GCA_902156465.1	SAMEA3538668	2013	Klebsiella pneumoniae
GCA_900515815.1	SAMEA3538675	2013	Klebsiella pneumoniae
GCA_900515825.1	SAMEA3538680	2013	Klebsiella pneumoniae
GCA_902155975.1	SAMEA3538680	2013	Klebsiella pneumoniae
GCA_900515905.1	SAMEA3538684	2013	Klebsiella pneumoniae
GCA_900515875.1	SAMEA3538686	2013	Klebsiella pneumoniae
GCA_900515895.1	SAMEA3538689	2013	Klebsiella pneumoniae
GCA_900515915.1	SAMEA3538691	2013	Klebsiella pneumoniae
GCA_900516065.1	SAMEA3538695	2013	Klebsiella pneumoniae
GCA_900515985.1	SAMEA3538698	2013	Klebsiella pneumoniae
GCA_900516055.1	SAMEA3538701	2013	Klebsiella pneumoniae
GCA_900516015.1	SAMEA3538703	2013	Klebsiella pneumoniae
GCA_900516005.1	SAMEA3538705	2013	Klebsiella pneumoniae
GCA_900516125.1	SAMEA3538714	2013	Klebsiella pneumoniae
GCA_900516115.1	SAMEA3538716	2013	Klebsiella pneumoniae
GCA_900516105.1	SAMEA3538720	2013	Klebsiella pneumoniae
GCA_900516155.1	SAMEA3538725	2013	Klebsiella pneumoniae
GCA_900516145.1	SAMEA3538732	2013	Klebsiella pneumoniae
GCA_900516195.1	SAMEA3538744	2013	Klebsiella pneumoniae
GCA_900517115.1	SAMEA3538748	2013	Klebsiella pneumoniae
GCA_900517085.1	SAMEA3538749	2013	Klebsiella pneumoniae
GCA_900517135.1	SAMEA3538751	2013	Klebsiella pneumoniae
GCA_900516275.1	SAMEA3538752	2013	Klebsiella pneumoniae
GCA_900516325.1	SAMEA3538754	2013	Klebsiella pneumoniae
GCA_900516395.1	SAMEA3538755	2013	Klebsiella pneumoniae
GCA_900516445.1	SAMEA3538757	2013	Klebsiella pneumoniae
GCA_900516595.1	SAMEA3538758	2013	Klebsiella pneumoniae
GCA_900516615.1	SAMEA3538759	2013	Klebsiella pneumoniae
GCA_902155845.1	SAMEA3538759	2013	Klebsiella pneumoniae
GCA_900516665.1	SAMEA3538761	2013	Klebsiella pneumoniae
GCA_900516725.1	SAMEA3538762	2013	Klebsiella pneumoniae
GCA_900516225.1	SAMEA3538763	2013	Klebsiella pneumoniae
GCA_900516715.1	SAMEA3538764	2013	Klebsiella pneumoniae
GCA_900516745.1	SAMEA3538765	2013	Klebsiella pneumoniae
GCA_900516765.1	SAMEA3538767	2013	Klebsiella pneumoniae
GCA_900516755.1	SAMEA3538768	2013	Klebsiella pneumoniae
GCA_900516215.1	SAMEA3538769	2013	Klebsiella pneumoniae
GCA_900516775.1	SAMEA3538770	2013	Klebsiella pneumoniae
GCA_900516795.1	SAMEA3538771	2013	Klebsiella pneumoniae
GCA_900516785.1	SAMEA3538773	2013	Klebsiella pneumoniae
GCA_900516805.1	SAMEA3538774	2013	Klebsiella pneumoniae
GCA_900515435.1	SAMEA3538775	2013	Klebsiella pneumoniae
GCA_900515405.1	SAMEA3538777	2013	Klebsiella pneumoniae
GCA_902156865.1	SAMEA3538777	2013	Klebsiella pneumoniae
GCA_900516845.1	SAMEA3538778	2013	Klebsiella pneumoniae
GCA_900516835.1	SAMEA3538779	2013	Klebsiella pneumoniae
GCA_900516825.1	SAMEA3538781	2013	Klebsiella pneumoniae
GCA_900516885.1	SAMEA3538783	2013	Klebsiella pneumoniae
GCA_902155885.1	SAMEA3538783	2013	Klebsiella pneumoniae
GCA_900515445.1	SAMEA3538784	2013	Klebsiella pneumoniae
GCA_900515455.1	SAMEA3538790	2013	Klebsiella pneumoniae
GCA_900515465.1	SAMEA3538796	2013	Klebsiella pneumoniae
GCA_900515485.1	SAMEA3538800	2013	Klebsiella pneumoniae
GCA_900515495.1	SAMEA3538801	2013	Klebsiella pneumoniae
GCA_900515515.1	SAMEA3538803	2013	Klebsiella pneumoniae
GCA_900515505.1	SAMEA3538805	2013	Klebsiella pneumoniae
GCA_900516935.1	SAMEA3538806	2013	Klebsiella pneumoniae
GCA_900515535.1	SAMEA3538807	2013	Klebsiella pneumoniae
GCA_900516975.1	SAMEA3538808	2013	Klebsiella pneumoniae
GCA_900515545.1	SAMEA3538811	2013	Klebsiella pneumoniae
GCA_902156895.1	SAMEA3538811	2013	Klebsiella pneumoniae
GCA_900515585.1	SAMEA3538815	2013	Klebsiella pneumoniae
GCA_900517035.1	SAMEA3538816	2013	Klebsiella pneumoniae
GCA_900517025.1	SAMEA3538818	2013	Klebsiella pneumoniae
GCA_900515575.1	SAMEA3538821	2013	Klebsiella pneumoniae
GCA_900516965.1	SAMEA3538822	2013	Klebsiella pneumoniae
GCA_900515555.1	SAMEA3538827	2013	Klebsiella pneumoniae
GCA_900517005.1	SAMEA3538828	2013	Klebsiella pneumoniae
GCA_900515615.1	SAMEA3538830	2013	Klebsiella pneumoniae
GCA_900516955.1	SAMEA3538833	2013	Klebsiella pneumoniae
GCA_900516985.1	SAMEA3538836	2013	Klebsiella pneumoniae
GCA_900515655.1	SAMEA3538837	2013	Klebsiella pneumoniae
GCA_900517015.1	SAMEA3538838	2013	Klebsiella pneumoniae
GCA_900516995.1	SAMEA3538840	2013	Klebsiella pneumoniae
GCA_900517045.1	SAMEA3538842	2013	Klebsiella pneumoniae
GCA_900515665.1	SAMEA3538850	2013	Klebsiella pneumoniae
GCA_900516295.1	SAMEA3538915	2013	Klebsiella pneumoniae
GCA_900516285.1	SAMEA3538918	2013	Klebsiella pneumoniae
GCA_902156185.1	SAMEA3538918	2013	Klebsiella pneumoniae
GCA_900516255.1	SAMEA3538919	2013	Klebsiella pneumoniae
GCA_900516265.1	SAMEA3538922	2013	Klebsiella pneumoniae
GCA_900516335.1	SAMEA3538924	2013	Klebsiella pneumoniae
GCA_900516345.1	SAMEA3538925	2013	Klebsiella pneumoniae
GCA_900516315.1	SAMEA3538926	2013	Klebsiella pneumoniae
GCA_900516305.1	SAMEA3538927	2013	Klebsiella pneumoniae
GCA_900516365.1	SAMEA3538929	2013	Klebsiella pneumoniae
GCA_900516385.1	SAMEA3538931	2013	Klebsiella pneumoniae
GCA_900516375.1	SAMEA3538933	2013	Klebsiella pneumoniae
GCA_900516355.1	SAMEA3538935	2013	Klebsiella pneumoniae
GCA_900516415.1	SAMEA3538937	2013	Klebsiella pneumoniae
GCA_900516405.1	SAMEA3538938	2013	Klebsiella pneumoniae
GCA_900516455.1	SAMEA3538939	2013	Klebsiella pneumoniae
GCA_900516435.1	SAMEA3538940	2013	Klebsiella pneumoniae
GCA_900516485.1	SAMEA3538941	2013	Klebsiella pneumoniae
GCA_900516465.1	SAMEA3538945	2013	Klebsiella pneumoniae
GCA_902157085.1	SAMEA3538945	2013	Klebsiella pneumoniae
GCA_900516475.1	SAMEA3538947	2013	Klebsiella pneumoniae
GCA_900516505.1	SAMEA3538948	2013	Klebsiella pneumoniae
GCA_900516515.1	SAMEA3538950	2013	Klebsiella pneumoniae
GCA_900516495.1	SAMEA3538951	2013	Klebsiella pneumoniae
GCA_900516585.1	SAMEA3538952	2013	Klebsiella pneumoniae
GCA_900516555.1	SAMEA3538953	2013	Klebsiella pneumoniae
GCA_900516565.1	SAMEA3538954	2013	Klebsiella pneumoniae
GCA_900516525.1	SAMEA3538955	2013	Klebsiella pneumoniae
GCA_900516535.1	SAMEA3538956	2013	Klebsiella pneumoniae
GCA_900516545.1	SAMEA3538957	2013	Klebsiella pneumoniae
GCA_902156405.1	SAMEA3538957	2013	Klebsiella pneumoniae
GCA_900516575.1	SAMEA3538958	2013	Klebsiella pneumoniae
GCA_900516655.1	SAMEA3538974	2013	Klebsiella pneumoniae
GCA_900516685.1	SAMEA3538976	2013	Klebsiella pneumoniae
GCA_900516855.1	SAMEA3538992	2013	Klebsiella pneumoniae
GCA_900500995.1	SAMEA3649433	2013	Klebsiella pneumoniae
GCA_900501055.1	SAMEA3649451	2013	Klebsiella pneumoniae
GCA_900501095.1	SAMEA3649452	2013	Klebsiella pneumoniae
GCA_900501105.1	SAMEA3649454	2013	Klebsiella pneumoniae
GCA_900517205.1	SAMEA3649520	2013	Klebsiella pneumoniae
GCA_900517425.1	SAMEA3649551	2013	Klebsiella pneumoniae
GCA_900517435.1	SAMEA3649557	2013	Klebsiella pneumoniae
GCA_900517475.1	SAMEA3649558	2013	Klebsiella pneumoniae
GCA_900501265.1	SAMEA3649587	2013	Klebsiella pneumoniae
GCA_900501375.1	SAMEA3649591	2013	Klebsiella pneumoniae
GCA_900501405.1	SAMEA3649593	2013	Klebsiella pneumoniae
GCA_900501475.1	SAMEA3649595	2013	Klebsiella pneumoniae
GCA_900517835.1	SAMEA3649597	2013	Klebsiella pneumoniae
GCA_900517125.1	SAMEA3649600	2013	Klebsiella pneumoniae
GCA_900501545.1	SAMEA3649601	2013	Klebsiella pneumoniae
GCA_900517865.1	SAMEA3649603	2013	Klebsiella pneumoniae
GCA_900501575.1	SAMEA3649604	2013	Klebsiella pneumoniae
GCA_900500975.1	SAMEA3649606	2013	Klebsiella pneumoniae
GCA_900517395.1	SAMEA3649607	2013	Klebsiella pneumoniae
GCA_900517495.1	SAMEA3649611	2013	Klebsiella pneumoniae
GCA_900500685.1	SAMEA3649614	2013	Klebsiella pneumoniae
GCA_900517665.1	SAMEA3649615	2013	Klebsiella pneumoniae
GCA_900500745.1	SAMEA3649616	2013	Klebsiella pneumoniae
GCA_900517655.1	SAMEA3649617	2013	Klebsiella pneumoniae
GCA_900517625.1	SAMEA3649618	2013	Klebsiella pneumoniae
GCA_900517675.1	SAMEA3649626	2013	Klebsiella pneumoniae
GCA_900501165.1	SAMEA3649627	2013	Klebsiella pneumoniae
GCA_900517695.1	SAMEA3649630	2013	Klebsiella pneumoniae
GCA_900500695.1	SAMEA3649646	2013	Klebsiella pneumoniae
GCA_900517785.1	SAMEA3649647	2013	Klebsiella pneumoniae
GCA_900500765.1	SAMEA3649648	2013	Klebsiella pneumoniae
GCA_900517795.1	SAMEA3649649	2013	Klebsiella pneumoniae
GCA_900517805.1	SAMEA3649651	2013	Klebsiella pneumoniae
GCA_900500805.1	SAMEA3649652	2013	Klebsiella pneumoniae
GCA_900501225.1	SAMEA3649657	2013	Klebsiella pneumoniae
GCA_900501275.1	SAMEA3649669	2013	Klebsiella pneumoniae
GCA_900500795.1	SAMEA3649672	2013	Klebsiella pneumoniae
GCA_900501295.1	SAMEA3649674	2013	Klebsiella pneumoniae
GCA_900500835.1	SAMEA3649676	2013	Klebsiella pneumoniae
GCA_900500855.1	SAMEA3649679	2013	Klebsiella pneumoniae
GCA_900501315.1	SAMEA3649680	2013	Klebsiella pneumoniae
GCA_900500865.1	SAMEA3649683	2013	Klebsiella pneumoniae
GCA_900501355.1	SAMEA3649684	2013	Klebsiella pneumoniae
GCA_900501905.1	SAMEA3649720	2013	Klebsiella pneumoniae
GCA_900502075.1	SAMEA3649724	2013	Klebsiella pneumoniae
GCA_900502225.1	SAMEA3649730	2013	Klebsiella pneumoniae
GCA_900501425.1	SAMEA3649731	2013	Klebsiella pneumoniae
GCA_900501435.1	SAMEA3649732	2013	Klebsiella pneumoniae
GCA_900502245.1	SAMEA3649733	2013	Klebsiella pneumoniae
GCA_900502275.1	SAMEA3649734	2013	Klebsiella pneumoniae
GCA_900502265.1	SAMEA3649735	2013	Klebsiella pneumoniae
GCA_900502355.1	SAMEA3649764	2013	Klebsiella pneumoniae
GCA_900502395.1	SAMEA3649766	2013	Klebsiella pneumoniae
GCA_900502545.1	SAMEA3649788	2013	Klebsiella pneumoniae
GCA_900501635.1	SAMEA3649792	2013	Klebsiella pneumoniae
GCA_900502535.1	SAMEA3649794	2013	Klebsiella pneumoniae
GCA_900501625.1	SAMEA3649799	2013	Klebsiella pneumoniae
GCA_900502455.1	SAMEA3649802	2013	Klebsiella pneumoniae
GCA_902156145.1	SAMEA3649802	2013	Klebsiella pneumoniae
GCA_900502495.1	SAMEA3649810	2013	Klebsiella pneumoniae
GCA_900502515.1	SAMEA3649817	2013	Klebsiella pneumoniae
GCA_900501645.1	SAMEA3649819	2013	Klebsiella pneumoniae
GCA_902155935.1	SAMEA3649819	2013	Klebsiella pneumoniae
GCA_900502655.1	SAMEA3649820	2013	Klebsiella pneumoniae
GCA_900502645.1	SAMEA3649821	2013	Klebsiella pneumoniae
GCA_900502625.1	SAMEA3649822	2013	Klebsiella pneumoniae
GCA_900502675.1	SAMEA3649823	2013	Klebsiella pneumoniae
GCA_900502665.1	SAMEA3649824	2013	Klebsiella pneumoniae
GCA_900502705.1	SAMEA3649825	2013	Klebsiella pneumoniae
GCA_900502685.1	SAMEA3649826	2013	Klebsiella pneumoniae
GCA_900502695.1	SAMEA3649827	2013	Klebsiella pneumoniae
GCA_900502715.1	SAMEA3649828	2013	Klebsiella pneumoniae
GCA_900502735.1	SAMEA3649829	2013	Klebsiella pneumoniae
GCA_900502725.1	SAMEA3649830	2013	Klebsiella pneumoniae
GCA_900502745.1	SAMEA3649831	2013	Klebsiella pneumoniae
GCA_900502755.1	SAMEA3649832	2013	Klebsiella pneumoniae
GCA_900502765.1	SAMEA3649833	2013	Klebsiella pneumoniae
GCA_900502835.1	SAMEA3649844	2013	Klebsiella pneumoniae
GCA_900501725.1	SAMEA3649852	2013	Klebsiella pneumoniae
GCA_900501695.1	SAMEA3649853	2013	Klebsiella pneumoniae
GCA_900502105.1	SAMEA3649901	2013	Klebsiella pneumoniae
GCA_900502135.1	SAMEA3649902	2013	Klebsiella pneumoniae
[truncated: 11,626 more rows]
