# Supplementary material for: The Origins of ST11 KL64 Klebsiella pneumoniae: a Genome-Based Study
Source: Microbiol Spectr. 2023 Mar 27;11(2):e04165-22. doi: 10.1128/spectrum.04165-22 (PMC10101065; doi:10.1128/spectrum.04165-22)
Supplement: Supplemental file 2 — Data Set S2. Download spectrum.04165-22-s0003.xlsx, XLSX file, 0.3 MB [file spectrum.04165-22-s0003.xlsx]

## Sheet: 12586
File	ST	KL	K_locus_confidence
GCA_003432405.1	ST1	KL110	High
GCA_019928505.1	ST1	KL110	Very high
GCA_018108805.1	ST1	KL110	Very high
GCA_015277955.1	ST1	KL123	High
GCA_015277915.1	ST1	KL123	High
GCA_022494215.1	ST1	KL128	Very high
GCA_008867605.1	ST1	KL17	Very high
GCA_019218385.1	ST1	KL17	Very high
GCA_003226035.1	ST1	KL17	Perfect
GCA_902507275.1	ST1	KL19	High
GCA_002108345.1	ST1	KL19	High
GCA_021395755.1	ST1	KL19	High
GCA_002108315.1	ST1	KL19	High
GCA_902508725.1	ST1	KL19	High
GCA_017254935.1	ST1	KL19	High
GCA_900502935.1	ST1	KL19	High
GCA_021484965.1	ST1	KL19	High
GCA_003312195.1	ST1	KL19	High
GCA_019661105.1	ST1	KL24	High
GCA_009930995.1	ST1	KL24	High
GCA_018108925.1	ST1	KL45	Very high
GCA_900086125.1	ST1	KL45	Very high
GCA_002257785.1	ST1	KL45	Very high
GCA_900084195.1	ST1	KL45	Very high
GCA_900084935.1	ST1	KL45	Very high
GCA_900084335.1	ST1	KL45	Very high
GCA_900084985.1	ST1	KL45	Very high
GCA_002853465.1	ST1	KL45	Very high
GCA_002853455.1	ST1	KL45	Very high
GCA_900086145.1	ST1	KL45	Very high
GCA_001887995.2	ST1	KL45	Very high
GCA_002852995.3	ST1	KL45	Very high
GCA_014526275.1	ST1	KL45	Very high
GCA_001874695.1	ST1	KL45	Very high
GCA_002853475.2	ST1	KL45	Very high
GCA_014529435.1	ST1	KL45	Very high
GCA_014526145.1	ST1	KL45	Good
GCA_011045595.1	ST1	KL45	Very high
GCA_002248115.3	ST1	KL45	Very high
GCA_022539425.1	ST1	KL64	Very high
GCA_010586985.1	ST10	KL10	Very high
GCA_022789845.1	ST10	KL102	Very high
GCA_022790525.1	ST10	KL102	Very high
GCA_022790485.1	ST10	KL102	Very high
GCA_022790265.1	ST10	KL102	Very high
GCA_022790245.1	ST10	KL102	Very high
GCA_022789365.1	ST10	KL102	Very high
GCA_022789735.1	ST10	KL102	Very high
GCA_900516185.1	ST10	KL122	Very high
GCA_002856995.1	ST101	KL106	None
GCA_900171925.1	ST101	KL106	Very high
GCA_018138305.2	ST101	KL106	Good
GCA_900092695.1	ST101	KL106	Good
GCA_900093165.1	ST101	KL106	Good
GCA_019402045.1	ST101	KL106	Good
GCA_900084605.1	ST101	KL106	Very high
GCA_014168575.1	ST101	KL106	Good
GCA_004010995.1	ST101	KL106	Good
GCA_900502435.1	ST101	KL106	Good
GCA_004795515.1	ST101	KL106	Low
GCA_002187295.1	ST101	KL106	Good
GCA_009825455.1	ST101	KL106	Good
GCA_002247645.1	ST101	KL106	Good
GCA_019731565.1	ST101	KL106	Good
GCA_014162935.1	ST101	KL106	Good
GCA_003664815.1	ST101	KL106	Good
GCA_013170435.1	ST101	KL106	None
GCA_022554675.1	ST101	KL106	Good
GCA_018598845.1	ST101	KL106	Good
GCA_018350345.1	ST101	KL106	Good
GCA_018350435.1	ST101	KL106	Good
GCA_022354625.1	ST101	KL106	Good
GCA_023059275.1	ST101	KL107	None
GCA_008374875.1	ST101	KL107	None
GCA_016905425.1	ST101	KL107	None
GCA_900505245.1	ST101	KL17	Perfect
GCA_016762335.1	ST101	KL17	Perfect
GCA_900506705.1	ST101	KL17	Very high
GCA_900513015.1	ST101	KL17	Very high
GCA_016055935.1	ST101	KL17	Good
GCA_900085505.1	ST101	KL17	Perfect
GCA_900086245.1	ST101	KL17	Perfect
GCA_900085925.1	ST101	KL17	Very high
GCA_900508145.1	ST101	KL17	Very high
GCA_900511545.1	ST101	KL17	Good
GCA_016801575.1	ST101	KL17	Very high
GCA_021568735.1	ST101	KL17	None
GCA_902703045.1	ST101	KL17	Good
GCA_900506945.1	ST101	KL17	Perfect
GCA_900506775.1	ST101	KL17	Perfect
GCA_900506935.1	ST101	KL17	Perfect
GCA_900086355.1	ST101	KL17	Very high
GCA_021137775.1	ST101	KL17	Very high
GCA_018310735.1	ST101	KL17	Very high
GCA_900506845.1	ST101	KL17	Perfect
GCA_016881495.1	ST101	KL17	Very high
GCA_018310675.1	ST101	KL17	Perfect
GCA_018310685.1	ST101	KL17	Perfect
GCA_018350475.1	ST101	KL17	Perfect
GCA_900506715.1	ST101	KL17	Perfect
GCA_003226215.1	ST101	KL17	Perfect
GCA_900505335.1	ST101	KL17	Very high
GCA_900502975.1	ST101	KL17	Very high
GCA_002189245.1	ST101	KL17	None
GCA_002855315.1	ST101	KL17	Very high
GCA_003571545.1	ST101	KL17	Very high
GCA_002411715.1	ST101	KL17	Very high
GCA_900513805.1	ST101	KL17	Perfect
GCA_903993205.2	ST101	KL17	Very high
GCA_900086465.1	ST101	KL17	Very high
GCA_016901455.1	ST101	KL17	Good
GCA_902704125.1	ST101	KL17	Low
GCA_900504105.1	ST101	KL17	Very high
GCA_900504765.1	ST101	KL17	Good
GCA_900504165.1	ST101	KL17	High
GCA_016807585.1	ST101	KL17	Good
GCA_002189265.1	ST101	KL17	None
GCA_016807535.1	ST101	KL17	Good
GCA_009710005.1	ST101	KL17	Very high
GCA_009646245.1	ST101	KL17	Very high
GCA_002417245.1	ST101	KL17	Good
GCA_900505085.1	ST101	KL17	Very high
GCA_900503535.1	ST101	KL17	Perfect
GCA_900503625.1	ST101	KL17	Perfect
GCA_002189335.1	ST101	KL17	None
GCA_008867735.1	ST101	KL17	None
GCA_009746325.1	ST101	KL17	None
GCA_019249615.1	ST101	KL17	None
GCA_900084885.1	ST101	KL17	Perfect
GCA_900505095.1	ST101	KL17	Very high
GCA_001317295.2	ST101	KL17	None
GCA_013603185.1	ST101	KL17	Good
GCA_900514255.1	ST101	KL17	Very high
GCA_016939835.1	ST101	KL17	Very high
GCA_902704745.1	ST101	KL17	Very high
GCA_016939535.1	ST101	KL17	Very high
GCA_902704815.1	ST101	KL17	Very high
GCA_902704905.1	ST101	KL17	Very high
GCA_003382185.1	ST101	KL17	Good
GCA_900506035.1	ST101	KL17	Very high
GCA_900505485.1	ST101	KL17	Very high
GCA_900507195.1	ST101	KL17	Very high
GCA_900505535.1	ST101	KL17	Very high
GCA_900505525.1	ST101	KL17	Very high
GCA_900503565.1	ST101	KL17	Very high
GCA_900505505.1	ST101	KL17	Very high
GCA_900505555.1	ST101	KL17	Very high
GCA_021137795.1	ST101	KL17	Very high
GCA_900505595.1	ST101	KL17	Very high
GCA_900505315.1	ST101	KL17	Very high
GCA_900505445.1	ST101	KL17	Very high
GCA_021137815.1	ST101	KL17	Very high
GCA_900505145.1	ST101	KL17	Very high
GCA_900505275.1	ST101	KL17	Very high
GCA_900505065.1	ST101	KL17	Very high
GCA_900505195.1	ST101	KL17	Very high
GCA_900505435.1	ST101	KL17	Very high
GCA_900507115.1	ST101	KL17	Very high
GCA_900505135.1	ST101	KL17	Very high
GCA_900503505.1	ST101	KL17	Very high
GCA_900505125.1	ST101	KL17	Very high
GCA_900505255.1	ST101	KL17	Very high
GCA_900503095.1	ST101	KL17	Very high
GCA_900502985.1	ST101	KL17	Very high
GCA_022759985.1	ST101	KL17	Very high
GCA_022759945.1	ST101	KL17	Very high
GCA_022759965.1	ST101	KL17	Very high
GCA_022759925.1	ST101	KL17	Very high
GCA_006459145.1	ST101	KL17	High
GCA_022760005.1	ST101	KL17	Very high
GCA_003687925.1	ST101	KL17	None
GCA_020407045.1	ST101	KL17	Very high
GCA_022427025.1	ST101	KL17	High
GCA_900508585.1	ST101	KL17	Very high
GCA_900511565.1	ST101	KL17	Very high
GCA_900505645.1	ST101	KL17	Very high
GCA_900505625.1	ST101	KL17	Very high
GCA_900505575.1	ST101	KL17	Very high
GCA_900503315.1	ST101	KL17	Very high
GCA_900504575.1	ST101	KL17	Very high
GCA_900504345.1	ST101	KL17	Very high
GCA_900504445.1	ST101	KL17	Very high
GCA_900504065.1	ST101	KL17	Very high
GCA_900504665.1	ST101	KL17	Very high
GCA_900504175.1	ST101	KL17	Very high
GCA_900504555.1	ST101	KL17	Very high
GCA_900505075.1	ST101	KL17	Very high
GCA_900504095.1	ST101	KL17	Very high
GCA_900505475.1	ST101	KL17	Very high
GCA_900504385.1	ST101	KL17	Very high
GCA_900504415.1	ST101	KL17	Very high
GCA_900505305.1	ST101	KL17	Very high
GCA_900505805.1	ST101	KL17	Very high
GCA_900504325.1	ST101	KL17	Very high
GCA_900504465.1	ST101	KL17	Very high
GCA_900504375.1	ST101	KL17	Very high
GCA_900504335.1	ST101	KL17	Very high
GCA_900504885.1	ST101	KL17	Very high
GCA_900506145.1	ST101	KL17	Very high
GCA_900503345.1	ST101	KL17	Very high
GCA_900505175.1	ST101	KL17	Very high
GCA_900504495.1	ST101	KL17	Very high
GCA_900503305.1	ST101	KL17	Very high
GCA_900504505.1	ST101	KL17	Very high
GCA_022426985.1	ST101	KL17	Very high
GCA_022426945.1	ST101	KL17	Good
GCA_902703785.1	ST101	KL17	High
GCA_902705075.1	ST101	KL17	Very high
GCA_022426965.1	ST101	KL17	Very high
GCA_004802815.1	ST101	KL17	High
GCA_021137105.1	ST101	KL17	Very high
GCA_900509195.1	ST101	KL17	Good
GCA_902705195.1	ST101	KL17	Very high
GCA_900508775.1	ST101	KL17	Very high
GCA_002189305.1	ST101	KL17	None
GCA_003184005.1	ST101	KL17	Good
GCA_900514115.1	ST101	KL17	Very high
GCA_018588965.1	ST101	KL17	Very high
GCA_900507925.1	ST101	KL17	Good
GCA_003227655.1	ST101	KL17	Good
GCA_902705175.1	ST101	KL17	Very high
GCA_900509145.1	ST101	KL17	Good
GCA_900515415.1	ST101	KL17	Good
GCA_902704935.1	ST101	KL17	Very high
GCA_003226975.1	ST101	KL17	Very high
GCA_004802855.1	ST101	KL17	Very high
GCA_002189255.1	ST101	KL17	None
GCA_902705245.1	ST101	KL17	Very high
GCA_902705155.1	ST101	KL17	Very high
GCA_902705035.1	ST101	KL17	Very high
GCA_018907275.1	ST101	KL17	Good
GCA_902705135.1	ST101	KL17	Very high
GCA_902703735.1	ST101	KL17	Very high
GCA_902703615.1	ST101	KL17	Very high
GCA_902704985.1	ST101	KL17	Very high
GCA_016651405.1	ST101	KL17	High
GCA_003591535.1	ST101	KL17	Very high
GCA_016807565.1	ST101	KL17	None
GCA_003227515.1	ST101	KL17	Good
GCA_018907315.1	ST101	KL17	Good
GCA_900509165.1	ST101	KL17	Good
GCA_900508885.1	ST101	KL17	Good
GCA_900507855.1	ST101	KL17	Very high
GCA_004803315.1	ST101	KL17	Very high
GCA_004923095.1	ST101	KL17	Good
GCA_009710105.1	ST101	KL17	Very high
GCA_009710145.1	ST101	KL17	Very high
GCA_900507935.1	ST101	KL17	Very high
GCA_009646285.1	ST101	KL17	Very high
GCA_009710385.1	ST101	KL17	Very high
GCA_900084345.1	ST101	KL17	Perfect
GCA_009710765.1	ST101	KL17	Very high
GCA_003977135.1	ST101	KL17	Very high
GCA_900507645.1	ST101	KL17	Very high
GCA_009710345.1	ST101	KL17	Very high
GCA_009826695.1	ST101	KL17	High
GCA_019797605.1	ST101	KL17	Very high
GCA_009826665.1	ST101	KL17	Very high
GCA_020576795.1	ST101	KL17	Very high
GCA_004802905.1	ST101	KL17	Very high
GCA_900508875.1	ST101	KL17	Good
GCA_900508185.1	ST101	KL17	Good
GCA_009710085.1	ST101	KL17	Good
GCA_902703695.1	ST101	KL17	Very high
GCA_900517835.1	ST101	KL17	Very high
GCA_929607135.1	ST101	KL17	Very high
GCA_900514355.1	ST101	KL17	Very high
GCA_900514345.1	ST101	KL17	Very high
GCA_019433875.1	ST101	KL17	Very high
GCA_902704435.1	ST101	KL17	Very high
GCA_009710685.1	ST101	KL17	Very high
GCA_011029575.1	ST101	KL17	Very high
GCA_004802995.1	ST101	KL17	Good
GCA_004802965.1	ST101	KL17	Very high
GCA_019149365.1	ST101	KL17	Good
GCA_900507575.1	ST101	KL17	Very high
GCA_009710205.1	ST101	KL17	Very high
GCA_004802835.1	ST101	KL17	Good
GCA_902704805.1	ST101	KL17	Very high
GCA_004803145.1	ST101	KL17	Very high
GCA_016939695.1	ST101	KL17	Very high
GCA_902704155.1	ST101	KL17	Very high
GCA_003592035.1	ST101	KL17	Very high
GCA_009710605.1	ST101	KL17	Very high
GCA_900503395.1	ST101	KL17	Very high
GCA_902704245.1	ST101	KL17	Very high
GCA_900512775.1	ST101	KL17	Good
GCA_922822775.1	ST101	KL17	Very high
GCA_902704695.1	ST101	KL17	Very high
GCA_900502305.1	ST101	KL17	Very high
GCA_001913175.1	ST101	KL17	Very high
GCA_021137755.1	ST101	KL17	Very high
GCA_019149405.1	ST101	KL17	Good
GCA_902156085.1	ST101	KL17	Very high
GCA_004803185.1	ST101	KL17	Very high
GCA_021137715.1	ST101	KL17	Very high
GCA_015321465.1	ST101	KL17	Very high
GCA_016652055.1	ST101	KL17	Very high
GCA_022550235.1	ST101	KL17	Very high
GCA_016651775.1	ST101	KL17	High
GCA_001902435.1	ST101	KL17	Very high
GCA_016652045.1	ST101	KL17	Very high
GCA_001902515.1	ST101	KL17	Very high
GCA_022550265.1	ST101	KL17	Good
GCA_016651875.1	ST101	KL17	Good
GCA_003034425.1	ST101	KL17	Very high
GCA_022550315.1	ST101	KL17	Good
GCA_019392205.1	ST101	KL17	Good
GCA_016652005.1	ST101	KL17	Very high
GCA_902704795.1	ST101	KL17	Very high
GCA_021137635.1	ST101	KL17	Very high
GCA_022550255.1	ST101	KL17	Good
GCA_022550085.1	ST101	KL17	Good
GCA_019392125.1	ST101	KL17	Very high
GCA_003034395.1	ST101	KL17	Very high
GCA_003034545.1	ST101	KL17	Very high
GCA_019392115.1	ST101	KL17	Very high
GCA_016651535.1	ST101	KL17	Very high
GCA_019392095.1	ST101	KL17	Very high
GCA_019392175.1	ST101	KL17	Very high
GCA_003034525.1	ST101	KL17	Good
GCA_922829475.1	ST101	KL17	Very high
GCA_003034445.1	ST101	KL17	Good
GCA_003034505.1	ST101	KL17	Very high
GCA_021135615.1	ST101	KL17	Very high
GCA_016651965.1	ST101	KL17	Very high
GCA_016652035.1	ST101	KL17	Very high
GCA_004803095.1	ST101	KL17	Very high
GCA_900506735.1	ST101	KL17	Very high
GCA_011075315.1	ST101	KL17	Perfect
GCA_900503425.1	ST101	KL17	Perfect
GCA_900513915.1	ST101	KL17	Perfect
GCA_900507165.1	ST101	KL17	Perfect
GCA_002246245.1	ST101	KL17	Perfect
GCA_002246235.1	ST101	KL17	Perfect
GCA_900503405.1	ST101	KL17	Perfect
GCA_900502495.1	ST101	KL17	Perfect
GCA_002246635.1	ST101	KL17	Perfect
GCA_900503475.1	ST101	KL17	Perfect
GCA_900503445.1	ST101	KL17	Perfect
GCA_900503515.1	ST101	KL17	Perfect
GCA_900503455.1	ST101	KL17	Perfect
GCA_004830605.1	ST101	KL17	Perfect
GCA_900503545.1	ST101	KL17	Perfect
GCA_900505415.1	ST101	KL17	Perfect
GCA_900505185.1	ST101	KL17	Perfect
GCA_900505375.1	ST101	KL17	Perfect
GCA_902155935.1	ST101	KL17	Perfect
GCA_019877825.1	ST101	KL17	Perfect
GCA_900508245.1	ST101	KL17	Very high
GCA_002248525.1	ST101	KL17	Very high
GCA_019877925.1	ST101	KL17	None
GCA_003966115.1	ST101	KL17	Very high
GCA_018350455.1	ST101	KL17	Good
GCA_004830265.1	ST101	KL17	Very high
GCA_009907725.1	ST101	KL17	Good
GCA_018108755.1	ST101	KL17	Very high
GCA_001316985.2	ST101	KL17	None
GCA_004830825.1	ST101	KL17	Very high
GCA_002187855.1	ST101	KL17	Perfect
GCA_004830875.1	ST101	KL17	Very high
GCA_004830295.1	ST101	KL17	Very high
GCA_015265905.1	ST101	KL17	Very high
GCA_002851345.1	ST101	KL17	Perfect
GCA_016810935.1	ST101	KL17	Very high
GCA_011682765.1	ST101	KL17	Very high
GCA_002854695.1	ST101	KL17	Perfect
GCA_900511405.1	ST101	KL17	Good
GCA_001316895.2	ST101	KL17	None
GCA_001316645.2	ST101	KL17	None
GCA_900500885.1	ST101	KL17	Good
GCA_001316955.2	ST101	KL17	None
GCA_018275015.1	ST101	KL17	Very high
GCA_001316695.2	ST101	KL17	None
GCA_001463615.1	ST101	KL17	Good
GCA_900086505.1	ST101	KL17	Perfect
GCA_900084825.1	ST101	KL17	Perfect
GCA_001316785.2	ST101	KL17	Good
GCA_001317015.2	ST101	KL17	None
GCA_002854715.1	ST101	KL17	Perfect
GCA_001316495.2	ST101	KL17	Good
GCA_001720745.1	ST101	KL17	Very high
GCA_900517675.1	ST101	KL17	Very high
GCA_001316745.2	ST101	KL17	None
GCA_001317375.2	ST101	KL17	None
GCA_001720815.1	ST101	KL17	Very high
GCA_001317165.2	ST101	KL17	None
GCA_001317035.2	ST101	KL17	Good
GCA_002854955.1	ST101	KL17	Perfect
GCA_001317005.2	ST101	KL17	None
GCA_002854355.1	ST101	KL17	Perfect
GCA_003977505.1	ST101	KL17	Good
GCA_003966135.1	ST101	KL17	Very high
GCA_003966075.1	ST101	KL17	Very high
GCA_900512795.2	ST101	KL17	Good
GCA_021729925.1	ST101	KL17	High
GCA_900493175.1	ST101	KL17	Very high
GCA_903993065.2	ST101	KL17	Very high
GCA_903993195.1	ST101	KL17	Very high
GCA_021137855.1	ST101	KL17	Perfect
GCA_001316565.3	ST101	KL17	Very high
GCA_902705165.1	ST101	KL17	Very high
GCA_018350405.1	ST101	KL17	Very high
GCA_902166895.1	ST101	KL17	Very high
GCA_000567625.1	ST101	KL17	Very high
GCA_014840605.1	ST101	KL17	Very high
GCA_017584365.1	ST101	KL17	Very high
GCA_022341495.1	ST101	KL17	Good
GCA_022341615.1	ST101	KL17	Good
GCA_022341705.1	ST101	KL17	None
GCA_022341785.1	ST101	KL17	Very high
GCA_900494445.1	ST101	KL17	Very high
GCA_022324905.1	ST101	KL17	High
GCA_016807635.1	ST101	KL64	None
GCA_016807625.1	ST101	KL64	Good
GCA_016807605.1	ST101	KL64	Good
GCA_016807665.1	ST101	KL64	None
GCA_900506205.1	ST1010	KL142	Very high
GCA_900515165.1	ST1013	KL39	Very high
GCA_900498695.1	ST1013	KL39	Very high
GCA_900507705.1	ST1015	KL17	Very high
GCA_002744555.1	ST1015	KL17	Very high
GCA_900503945.1	ST1015	KL17	Very high
GCA_900514945.1	ST1017	KL58	Very high
GCA_900514905.1	ST1017	KL58	Very high
GCA_019428445.1	ST1017	KL58	Good
GCA_020808985.1	ST1017	KL58	Very high
GCA_022789105.1	ST1026	KL42	Very high
GCA_011006575.1	ST1027	KL20	Very high
GCA_900084115.1	ST103	KL45	Very high
GCA_015290145.1	ST1035	KL57	High
GCA_018274845.1	ST1035	KL57	Good
GCA_015024285.2	ST1035	KL57	High
GCA_002186895.1	ST1035	KL57	Good
GCA_009207865.1	ST1037	KL107	None
GCA_009208675.1	ST1037	KL107	None
GCA_009207815.1	ST1037	KL107	None
GCA_002152695.1	ST1037	KL174	None
GCA_002853135.1	ST1037	KL27	Very high
GCA_902509255.1	ST1037	KL7	Very high
GCA_019285335.1	ST1038	KL107	None
GCA_900501935.1	ST104	KL31	Good
GCA_020579695.1	ST104	KL31	Good
GCA_902159615.1	ST104	KL31	Good
GCA_902159575.1	ST104	KL31	Good
GCA_900510005.1	ST104	KL31	Good
GCA_900513155.1	ST104	KL31	Very high
GCA_900517755.1	ST104	KL31	Good
GCA_916172795.1	ST104	KL31	Good
GCA_900500755.1	ST104	KL31	Very high
GCA_020579745.1	ST104	KL31	Good
GCA_900517575.1	ST104	KL31	Good
GCA_900517555.1	ST104	KL31	Very high
GCA_900517585.1	ST104	KL31	Very high
GCA_004313425.1	ST104	KL31	Good
GCA_019877855.1	ST1047	KL38	Good
GCA_902508375.1	ST1049	KL5	Very high
GCA_902507245.1	ST1049	KL5	Very high
GCA_016635285.1	ST1049	KL5	Very high
GCA_902508735.1	ST1049	KL5	Very high
GCA_903469565.1	ST1049	KL5	Very high
GCA_022402325.1	ST1049	KL5	Very high
GCA_013450375.1	ST105	KL102	Very high
GCA_900507685.1	ST105	KL102	Very high
GCA_902166745.1	ST105	KL102	Very high
GCA_004311365.1	ST105	KL102	Very high
GCA_900774165.1	ST105	KL102	Very high
GCA_004311165.1	ST105	KL102	Very high
GCA_002775455.1	ST105	KL102	Very high
GCA_002248635.1	ST105	KL102	Very high
GCA_900508825.1	ST105	KL102	Very high
GCA_007833555.1	ST105	KL102	Very high
GCA_904863075.1	ST105	KL102	Very high
GCA_002853595.1	ST105	KL102	Very high
GCA_008630085.1	ST105	KL102	Good
GCA_003660185.1	ST105	KL102	Very high
GCA_000692955.1	ST105	KL102	Very high
GCA_022714965.1	ST105	KL106	None
GCA_016587495.1	ST1061	KL62	High
GCA_006540925.2	ST1065	KL35	None
GCA_002856075.1	ST107	KL1	Good
GCA_019677725.1	ST107	KL10	Good
GCA_019678555.1	ST107	KL10	Very high
GCA_019679395.1	ST107	KL10	Very high
GCA_019930285.1	ST107	KL10	Good
GCA_900508765.1	ST107	KL10	Very high
GCA_900509025.1	ST107	KL10	Very high
GCA_900509045.1	ST107	KL10	Very high
GCA_002855915.1	ST107	KL101	None
GCA_002857065.1	ST107	KL101	None
GCA_019900745.2	ST107	KL101	Very high
GCA_901212625.1	ST107	KL102	High
GCA_020889085.1	ST107	KL102	Good
GCA_020889145.1	ST107	KL102	Good
GCA_009822605.1	ST107	KL102	Very high
GCA_004313005.1	ST107	KL103	Very high
GCA_900503955.1	ST107	KL103	Very high
GCA_900512825.2	ST107	KL103	Very high
GCA_002775375.1	ST107	KL103	Very high
GCA_002261585.1	ST107	KL103	Very high
GCA_019426425.1	ST107	KL107	None
GCA_002856185.1	ST107	KL108	None
GCA_900501085.1	ST107	KL142	Very high
GCA_012113635.1	ST107	KL148	Very high
GCA_001034285.1	ST107	KL158	Perfect
GCA_900775455.1	ST107	KL21	Very high
GCA_900513145.1	ST107	KL47	Very high
GCA_022421885.1	ST107	KL81	Very high
GCA_900493805.1	ST1076	KL137	Good
GCA_021530935.1	ST1079	KL10	Good
GCA_902164925.1	ST1079	KL10	Very high
GCA_905128605.1	ST1079	KL10	Very high
GCA_902164545.1	ST1079	KL10	Very high
GCA_016054895.1	ST1079	KL107	None
GCA_002187255.1	ST108	KL112	Very high
GCA_900085335.1	ST108	KL17	Very high
GCA_900511925.2	ST1082	KL51	Very high
GCA_002271335.1	ST1082	KL51	None
GCA_022789885.1	ST1083	KL107	None
GCA_019660735.1	ST1083	KL132	High
GCA_004118575.1	ST1084	KL106	Good
GCA_000567665.1	ST1084	KL106	Good
GCA_011077815.1	ST1086	KL126	None
GCA_011077165.1	ST1086	KL126	Very high
GCA_016918985.1	ST1087	KL132	Good
GCA_019678785.1	ST109	KL30	None
GCA_900501195.1	ST11	KL10	Good
GCA_017291945.1	ST11	KL10	Good
GCA_018336355.1	ST11	KL10	Very high
GCA_018682425.1	ST11	KL10	Low
GCA_022488085.1	ST11	KL103	Very high
GCA_017086485.1	ST11	KL103	High
GCA_001720865.1	ST11	KL103	Very high
GCA_002848565.1	ST11	KL103	Very high
GCA_000240185.2	ST11	KL103	Very high
GCA_002261615.1	ST11	KL105	Very high
GCA_015666485.1	ST11	KL105	Good
GCA_900510335.1	ST11	KL105	High
GCA_900774745.1	ST11	KL105	Very high
GCA_900775635.1	ST11	KL105	Very high
GCA_004146185.1	ST11	KL105	None
GCA_900775905.1	ST11	KL105	Good
GCA_900510145.1	ST11	KL105	Good
GCA_900510935.1	ST11	KL105	Perfect
GCA_021020865.1	ST11	KL105	None
GCA_900776535.1	ST11	KL105	Very high
GCA_015666405.1	ST11	KL105	Low
GCA_004005745.1	ST11	KL105	None
GCA_017341495.1	ST11	KL105	Very high
GCA_900776115.1	ST11	KL105	Good
GCA_017341475.1	ST11	KL105	Very high
GCA_020695665.1	ST11	KL105	High
GCA_900510195.1	ST11	KL105	Good
GCA_002775405.1	ST11	KL105	Perfect
GCA_900510225.1	ST11	KL105	Perfect
GCA_002262455.1	ST11	KL105	High
GCA_900510105.1	ST11	KL105	Perfect
GCA_900509955.1	ST11	KL105	Perfect
GCA_013134835.1	ST11	KL105	Very high
GCA_013416105.1	ST11	KL105	Very high
GCA_900510415.1	ST11	KL105	Very high
GCA_002209465.1	ST11	KL105	Good
GCA_900510755.1	ST11	KL105	Good
GCA_900502825.1	ST11	KL105	Perfect
GCA_021020735.1	ST11	KL105	Very high
GCA_018156405.1	ST11	KL105	Good
GCA_900510345.1	ST11	KL105	Perfect
GCA_900508385.1	ST11	KL105	Perfect
GCA_900516915.1	ST11	KL105	Very high
GCA_900516995.1	ST11	KL105	Very high
GCA_900510055.1	ST11	KL105	Very high
GCA_015666585.1	ST11	KL105	Very high
GCA_900510385.1	ST11	KL105	Good
GCA_900516865.1	ST11	KL105	Perfect
GCA_900504255.1	ST11	KL105	Perfect
GCA_019928705.2	ST11	KL105	Very high
GCA_002262415.1	ST11	KL105	Very high
GCA_002262385.1	ST11	KL105	Very high
GCA_002262115.1	ST11	KL105	Very high
GCA_002262145.1	ST11	KL105	Very high
GCA_002262735.1	ST11	KL105	Very high
GCA_002261935.1	ST11	KL105	Very high
GCA_002261945.1	ST11	KL105	Very high
GCA_002261685.1	ST11	KL105	Very high
GCA_002262635.1	ST11	KL105	Very high
GCA_002262565.1	ST11	KL105	Very high
GCA_002261575.1	ST11	KL105	Very high
GCA_900511375.1	ST11	KL105	Perfect
GCA_002261785.1	ST11	KL105	Very high
GCA_002261655.1	ST11	KL105	Very high
GCA_900514915.1	ST11	KL105	Perfect
GCA_013626195.1	ST11	KL105	Very high
GCA_900504085.1	ST11	KL105	Perfect
GCA_900510065.1	ST11	KL105	Very high
GCA_900511475.1	ST11	KL105	Good
GCA_900510565.1	ST11	KL105	Perfect
GCA_004323155.1	ST11	KL105	Perfect
GCA_018335415.1	ST11	KL105	Very high
GCA_900511465.1	ST11	KL105	Perfect
GCA_900508315.1	ST11	KL105	Perfect
GCA_900512455.1	ST11	KL105	Good
GCA_900510675.1	ST11	KL105	Perfect
GCA_021021195.1	ST11	KL105	Very high
GCA_900510285.1	ST11	KL105	Perfect
GCA_900507135.1	ST11	KL105	Perfect
GCA_900510185.1	ST11	KL105	Perfect
GCA_016055895.1	ST11	KL105	None
GCA_900510215.1	ST11	KL105	Perfect
GCA_900510095.1	ST11	KL105	Perfect
GCA_003992585.1	ST11	KL105	Perfect
GCA_016644075.1	ST11	KL105	Perfect
GCA_900510175.1	ST11	KL105	Good
GCA_900510275.1	ST11	KL105	Perfect
GCA_900510595.1	ST11	KL105	Perfect
GCA_900511395.1	ST11	KL105	Good
GCA_900510305.1	ST11	KL105	Perfect
GCA_016634865.1	ST11	KL105	High
GCA_900516855.1	ST11	KL105	Perfect
GCA_900510695.1	ST11	KL105	Perfect
GCA_009914255.1	ST11	KL105	Very high
GCA_900508345.1	ST11	KL105	Perfect
GCA_023013905.1	ST11	KL105	Very high
GCA_900510845.1	ST11	KL105	Perfect
GCA_023013955.1	ST11	KL105	Very high
GCA_900505725.1	ST11	KL105	Perfect
GCA_013602805.1	ST11	KL105	Perfect
GCA_900511345.1	ST11	KL105	Perfect
GCA_023013935.1	ST11	KL105	Very high
GCA_900511275.1	ST11	KL105	Perfect
GCA_900516795.1	ST11	KL105	Good
GCA_900504005.1	ST11	KL105	Perfect
GCA_013134015.1	ST11	KL105	Good
GCA_900510715.1	ST11	KL105	Perfect
GCA_900516895.1	ST11	KL105	Perfect
GCA_900507995.1	ST11	KL105	Perfect
GCA_003176475.1	ST11	KL105	Good
GCA_900510805.1	ST11	KL105	Perfect
GCA_900508365.1	ST11	KL105	Perfect
GCA_900510615.1	ST11	KL105	Perfect
GCA_009856855.1	ST11	KL105	Very high
GCA_900516835.1	ST11	KL105	Perfect
GCA_900510735.1	ST11	KL105	Perfect
GCA_900508375.1	ST11	KL105	Perfect
GCA_900510625.1	ST11	KL105	Perfect
GCA_900502925.1	ST11	KL105	Perfect
GCA_900515135.1	ST11	KL105	Very high
GCA_900776495.1	ST11	KL105	Very high
GCA_009746705.1	ST11	KL105	Perfect
GCA_009746735.1	ST11	KL105	Good
GCA_900511705.1	ST11	KL105	Very high
GCA_022493975.1	ST11	KL105	Very high
GCA_900516635.1	ST11	KL105	Perfect
GCA_013134765.1	ST11	KL105	Very high
GCA_900515665.1	ST11	KL105	Perfect
GCA_009710425.1	ST11	KL105	Perfect
GCA_900774525.1	ST11	KL105	Very high
GCA_900510325.1	ST11	KL105	Perfect
GCA_900510255.1	ST11	KL105	Perfect
GCA_900774325.1	ST11	KL105	Very high
GCA_900510235.1	ST11	KL105	Perfect
GCA_900776005.1	ST11	KL105	Very high
GCA_900775765.1	ST11	KL105	Very high
GCA_900776105.1	ST11	KL105	Very high
GCA_013416125.1	ST11	KL105	Very high
GCA_900775845.1	ST11	KL105	Very high
GCA_900776125.1	ST11	KL105	Very high
GCA_900774265.1	ST11	KL105	High
GCA_016055395.1	ST11	KL105	Good
GCA_900511555.1	ST11	KL105	Perfect
GCA_900776425.1	ST11	KL105	Very high
GCA_013416085.1	ST11	KL105	Very high
GCA_900774675.1	ST11	KL105	Good
GCA_013378195.1	ST11	KL105	Very high
GCA_013378215.1	ST11	KL105	Very high
GCA_013378315.1	ST11	KL105	Very high
GCA_013378235.1	ST11	KL105	Very high
GCA_013378175.1	ST11	KL105	Very high
GCA_013378155.1	ST11	KL105	Very high
GCA_013378295.1	ST11	KL105	Very high
GCA_008373035.2	ST11	KL105	Very high
GCA_013416055.1	ST11	KL105	Perfect
GCA_013416035.1	ST11	KL105	High
GCA_922827295.1	ST11	KL105	High
GCA_022953155.1	ST11	KL105	Very high
GCA_900608455.1	ST11	KL105	None
GCA_022359515.1	ST11	KL105	Good
GCA_022354545.1	ST11	KL105	Very high
GCA_022353825.1	ST11	KL105	Perfect
GCA_002300725.2	ST11	KL107	None
GCA_022849065.1	ST11	KL107	None
GCA_023061095.1	ST11	KL107	None
GCA_003312205.1	ST11	KL107	None
GCA_003321315.1	ST11	KL107	None
GCA_004005355.1	ST11	KL107	None
GCA_004153275.1	ST11	KL107	None
GCA_004004995.1	ST11	KL107	None
GCA_008375045.1	ST11	KL107	None
GCA_008374335.1	ST11	KL107	None
GCA_015666325.1	ST11	KL107	None
GCA_008374385.1	ST11	KL107	None
GCA_003321225.1	ST11	KL107	None
GCA_008374995.1	ST11	KL107	None
GCA_003650145.1	ST11	KL107	None
GCA_002205045.1	ST11	KL107	None
GCA_009907115.1	ST11	KL107	None
GCA_009823655.1	ST11	KL107	None
GCA_008375295.1	ST11	KL107	None
GCA_004005285.1	ST11	KL107	None
GCA_009856955.1	ST11	KL107	None
GCA_004294785.1	ST11	KL107	None
GCA_009797685.1	ST11	KL107	None
GCA_009896515.1	ST11	KL107	None
GCA_009821995.1	ST11	KL107	None
GCA_023059435.1	ST11	KL107	None
GCA_023059255.1	ST11	KL107	None
GCA_016905925.1	ST11	KL107	None
GCA_016054805.1	ST11	KL107	None
GCA_015666295.1	ST11	KL107	None
GCA_023059285.1	ST11	KL107	None
GCA_019428315.1	ST11	KL107	None
GCA_015646045.1	ST11	KL107	None
GCA_022849025.1	ST11	KL107	None
GCA_017291635.1	ST11	KL110	Good
GCA_900504295.1	ST11	KL110	Very high
GCA_017310565.1	ST11	KL111	Very high
GCA_903171895.1	ST11	KL111	High
GCA_011078055.1	ST11	KL111	Very high
GCA_011078265.1	ST11	KL111	Very high
GCA_021395615.1	ST11	KL111	Very high
GCA_011078065.1	ST11	KL111	Good
GCA_017311845.1	ST11	KL111	Very high
GCA_017311815.1	ST11	KL111	Very high
GCA_011077505.1	ST11	KL111	Very high
GCA_017311755.1	ST11	KL111	Very high
GCA_017311835.1	ST11	KL111	Very high
GCA_011077425.1	ST11	KL111	Very high
GCA_017311795.1	ST11	KL111	Very high
GCA_011077375.1	ST11	KL111	Good
GCA_900512595.1	ST11	KL111	Very high
GCA_900512585.1	ST11	KL111	Very high
GCA_013423825.1	ST11	KL111	Very high
GCA_003931835.1	ST11	KL112	Very high
GCA_015774955.1	ST11	KL112	Very high
GCA_015775135.1	ST11	KL112	Very high
GCA_018449375.1	ST11	KL123	Very high
GCA_018449325.1	ST11	KL123	Very high
GCA_018449065.1	ST11	KL123	Very high
GCA_900494535.1	ST11	KL123	High
GCA_002153085.1	ST11	KL125	High
GCA_002185965.2	ST11	KL125	High
GCA_002935815.2	ST11	KL125	High
GCA_002935865.2	ST11	KL125	High
GCA_900084475.1	ST11	KL125	High
GCA_001032875.1	ST11	KL125	High
GCA_001030995.1	ST11	KL125	High
GCA_900084375.1	ST11	KL125	High
GCA_900086285.1	ST11	KL125	High
GCA_013134855.1	ST11	KL125	High
GCA_900511765.1	ST11	KL125	Good
GCA_013134815.1	ST11	KL125	High
GCA_900507465.1	ST11	KL125	High
GCA_900511025.1	ST11	KL125	Good
GCA_900507425.1	ST11	KL125	High
GCA_001022035.1	ST11	KL125	High
GCA_001033245.1	ST11	KL125	High
GCA_001186065.1	ST11	KL125	High
GCA_000693455.1	ST11	KL125	High
GCA_016056255.1	ST11	KL13	Very high
GCA_003195875.1	ST11	KL13	Good
GCA_003196615.1	ST11	KL13	Very high
GCA_003196715.1	ST11	KL13	Very high
GCA_013602885.1	ST11	KL13	Good
GCA_013603225.1	ST11	KL13	Good
GCA_900501915.1	ST11	KL13	Very high
GCA_900502235.1	ST11	KL13	Very high
GCA_013603095.1	ST11	KL13	Good
GCA_900516675.1	ST11	KL13	Good
GCA_902157085.1	ST11	KL13	Very high
GCA_902156405.1	ST11	KL13	Very high
GCA_003954715.1	ST11	KL136	Very high
GCA_003954825.1	ST11	KL136	Very high
GCA_019731895.1	ST11	KL137	Very high
GCA_004127675.1	ST11	KL14	Good
GCA_004127685.1	ST11	KL14	Good
GCA_002967795.2	ST11	KL14	High
GCA_003955455.1	ST11	KL14	Good
GCA_902705105.1	ST11	KL14	Good
GCA_902703605.1	ST11	KL14	Good
GCA_902705205.1	ST11	KL14	Good
GCA_001463125.1	ST11	KL14	Very high
GCA_014840555.1	ST11	KL14	Good
GCA_014840345.1	ST11	KL14	Good
GCA_004127885.1	ST11	KL15	Very high
GCA_019433785.1	ST11	KL15	Good
GCA_009826515.1	ST11	KL15	Very high
GCA_001901855.1	ST11	KL15	Good
GCA_003432105.1	ST11	KL15	Very high
GCA_021021215.1	ST11	KL15	Good
GCA_009651075.1	ST11	KL15	Good
GCA_021415245.1	ST11	KL15	Very high
GCA_017291385.1	ST11	KL15	Very high
GCA_011037685.1	ST11	KL15	Good
GCA_900084855.1	ST11	KL15	Very high
GCA_005503975.1	ST11	KL15	Good
GCA_900085295.1	ST11	KL15	Very high
GCA_900084355.1	ST11	KL15	Very high
GCA_003977205.1	ST11	KL15	Very high
GCA_006517515.1	ST11	KL15	High
GCA_021415165.1	ST11	KL15	Very high
GCA_005504255.1	ST11	KL15	Very high
GCA_002248435.1	ST11	KL15	Very high
GCA_011037555.1	ST11	KL15	Good
GCA_023006285.1	ST11	KL15	Very high
GCA_023003845.1	ST11	KL15	Very high
GCA_003977125.1	ST11	KL15	Very high
GCA_002248545.1	ST11	KL15	Very high
GCA_016651515.1	ST11	KL15	Very high
GCA_021415185.1	ST11	KL15	Very high
GCA_023003665.1	ST11	KL15	Very high
GCA_900509995.1	ST11	KL15	Very high
GCA_003977085.1	ST11	KL15	Very high
GCA_900511865.2	ST11	KL15	Very high
GCA_013138485.1	ST11	KL15	Good
GCA_900511095.1	ST11	KL15	Very high
GCA_900511905.2	ST11	KL15	Very high
GCA_013155475.1	ST11	KL15	Very high
GCA_900511965.2	ST11	KL15	Very high
GCA_021020875.1	ST11	KL15	Very high
GCA_900503115.1	ST11	KL15	Very high
GCA_006546425.1	ST11	KL15	None
GCA_900512005.2	ST11	KL15	Very high
GCA_011037575.1	ST11	KL15	Good
GCA_019660105.1	ST11	KL15	Very high
GCA_003114995.1	ST11	KL15	None
GCA_013134865.1	ST11	KL15	Very high
GCA_900512015.2	ST11	KL15	Very high
GCA_012955905.1	ST11	KL15	Good
GCA_009651015.1	ST11	KL15	Very high
GCA_902156125.1	ST11	KL15	Very high
GCA_900511125.1	ST11	KL15	Good
GCA_004833485.1	ST11	KL15	None
GCA_006130345.1	ST11	KL15	Very high
GCA_900494065.1	ST11	KL15	Very high
GCA_019787445.1	ST11	KL15	Good
GCA_019433955.1	ST11	KL15	Good
GCA_004833175.1	ST11	KL15	None
GCA_900092905.1	ST11	KL15	Good
GCA_003186705.1	ST11	KL15	None
GCA_902156095.1	ST11	KL15	Very high
GCA_900092735.1	ST11	KL15	Very high
GCA_900093215.1	ST11	KL15	Very high
GCA_004832985.1	ST11	KL15	Good
GCA_900509885.1	ST11	KL15	Very high
GCA_004833385.1	ST11	KL15	Good
GCA_011037475.1	ST11	KL15	None
GCA_900500765.1	ST11	KL15	Good
GCA_900510165.1	ST11	KL15	Very high
GCA_900509975.1	ST11	KL15	Very high
GCA_004832575.1	ST11	KL15	Good
GCA_004833905.1	ST11	KL15	Good
GCA_002257925.1	ST11	KL15	Good
GCA_900511175.1	ST11	KL15	Very high
GCA_900503875.1	ST11	KL15	Very high
GCA_019433685.1	ST11	KL15	Good
GCA_001720755.1	ST11	KL15	Very high
GCA_019928185.1	ST11	KL15	Very high
GCA_902156005.1	ST11	KL15	Very high
GCA_001908895.1	ST11	KL15	Very high
GCA_002258045.1	ST11	KL15	Very high
GCA_019433775.1	ST11	KL15	Good
GCA_019433825.1	ST11	KL15	Good
GCA_019433925.1	ST11	KL15	Good
GCA_019433835.1	ST11	KL15	Good
GCA_900092785.1	ST11	KL15	Very high
GCA_900774155.1	ST11	KL15	Very high
GCA_001902415.1	ST11	KL15	Very high
GCA_021461285.1	ST11	KL15	Very high
GCA_900506355.1	ST11	KL15	Very high
GCA_001701495.1	ST11	KL15	Good
GCA_013303005.1	ST11	KL15	Very high
GCA_902156175.1	ST11	KL15	Very high
GCA_019433915.1	ST11	KL15	Good
GCA_017310325.1	ST11	KL15	Very high
GCA_003583155.1	ST11	KL15	Good
GCA_002250985.1	ST11	KL15	Low
GCA_902156025.1	ST11	KL15	Very high
GCA_003583235.1	ST11	KL15	Good
GCA_900092685.1	ST11	KL15	Very high
GCA_006546385.1	ST11	KL15	Very high
GCA_022213405.2	ST11	KL15	Very high
GCA_001701835.2	ST11	KL15	Very high
GCA_002258055.3	ST11	KL15	Very high
GCA_022059905.1	ST11	KL15	Good
GCA_900508595.1	ST11	KL15	Very high
GCA_900494255.1	ST11	KL15	Very high
GCA_015831425.1	ST11	KL15	Very high
GCA_022453645.1	ST11	KL15	Very high
GCA_002851375.1	ST11	KL150	Good
GCA_900503025.1	ST11	KL155	None
GCA_006130095.1	ST11	KL158	None
GCA_022559785.1	ST11	KL167	Very high
GCA_022559765.1	ST11	KL167	Very high
GCA_900493215.1	ST11	KL183	Good
GCA_020177615.1	ST11	KL19	High
GCA_900510795.1	ST11	KL2	Very high
GCA_900510605.1	ST11	KL2	Good
GCA_900510765.1	ST11	KL2	Very high
GCA_900510905.1	ST11	KL2	Very high
GCA_900510775.1	ST11	KL2	Good
GCA_900508425.1	ST11	KL2	Very high
GCA_900508475.1	ST11	KL2	Very high
GCA_900511115.1	ST11	KL2	Very high
GCA_016939755.1	ST11	KL2	Very high
GCA_016939815.1	ST11	KL2	Very high
GCA_902508445.1	ST11	KL20	Very high
GCA_016680905.1	ST11	KL21	Good
GCA_016680805.1	ST11	KL21	Good
GCA_016680735.1	ST11	KL21	Good
GCA_016680415.1	ST11	KL21	Good
GCA_016679935.1	ST11	KL21	Very high
GCA_016680205.1	ST11	KL21	Good
GCA_016680295.1	ST11	KL21	Very high
GCA_016680835.1	ST11	KL21	Good
GCA_016680545.1	ST11	KL21	Good
GCA_016680485.1	ST11	KL21	Good
GCA_016680975.1	ST11	KL21	Good
GCA_016680755.1	ST11	KL21	Good
GCA_016680405.1	ST11	KL21	Very high
GCA_016680895.1	ST11	KL21	Good
GCA_016680595.1	ST11	KL21	Good
GCA_902507765.1	ST11	KL21	Very high
GCA_902507865.1	ST11	KL21	Very high
GCA_016680335.1	ST11	KL21	Very high
GCA_016680795.1	ST11	KL21	Good
GCA_021727095.1	ST11	KL21	Good
GCA_019445415.1	ST11	KL21	Very high
GCA_016403065.1	ST11	KL21	Very high
GCA_020005345.1	ST11	KL23	Very high
GCA_009661295.1	ST11	KL23	Very high
GCA_018283475.1	ST11	KL24	Very high
GCA_900086545.1	ST11	KL24	Good
GCA_020005325.1	ST11	KL24	Good
GCA_021277345.1	ST11	KL24	None
GCA_900502285.1	ST11	KL24	Good
GCA_009661305.1	ST11	KL24	Very high
GCA_009661455.2	ST11	KL24	Very high
GCA_013604985.1	ST11	KL24	Good
GCA_016762065.1	ST11	KL24	Good
GCA_009746385.1	ST11	KL24	None
GCA_013187305.1	ST11	KL24	None
GCA_900084155.1	ST11	KL24	Good
GCA_004323165.1	ST11	KL24	Good
GCA_900084365.1	ST11	KL24	High
GCA_008867955.1	ST11	KL24	Good
GCA_019249365.1	ST11	KL24	Good
GCA_004795625.1	ST11	KL24	Low
GCA_002903945.1	ST11	KL24	Good
GCA_021206735.1	ST11	KL24	None
GCA_002189385.1	ST11	KL24	Good
GCA_002903925.1	ST11	KL24	None
GCA_016481475.1	ST11	KL24	Good
GCA_002903895.1	ST11	KL24	Good
GCA_008868045.1	ST11	KL24	Good
GCA_009746185.1	ST11	KL24	Good
GCA_019249355.1	ST11	KL24	Good
GCA_900517625.1	ST11	KL24	Very high
GCA_013604075.1	ST11	KL24	Good
GCA_900510655.1	ST11	KL24	High
GCA_900516535.1	ST11	KL24	Very high
GCA_900510895.1	ST11	KL24	High
GCA_018108745.1	ST11	KL24	Good
GCA_013603605.1	ST11	KL24	Very high
GCA_900516475.1	ST11	KL24	Very high
GCA_900516565.1	ST11	KL24	Very high
GCA_900516255.1	ST11	KL24	Very high
GCA_013133965.1	ST11	KL24	None
GCA_015643695.1	ST11	KL24	Very high
GCA_021474785.1	ST11	KL24	Good
GCA_004294685.1	ST11	KL24	None
GCA_013605115.1	ST11	KL24	Good
GCA_022213365.1	ST11	KL24	Very high
GCA_902156185.1	ST11	KL24	Very high
GCA_013604615.1	ST11	KL24	Very high
GCA_021768325.1	ST11	KL24	Very high
GCA_902157265.1	ST11	KL24	Very high
GCA_006802065.1	ST11	KL24	Very high
GCA_003400795.1	ST11	KL24	Good
GCA_008868075.1	ST11	KL24	Good
GCA_009746285.1	ST11	KL24	Good
GCA_013603925.1	ST11	KL24	Very high
GCA_014905815.1	ST11	KL24	High
GCA_013134175.1	ST11	KL24	Good
GCA_013135045.1	ST11	KL24	Good
GCA_013134445.1	ST11	KL24	Good
GCA_900516435.1	ST11	KL24	Very high
GCA_002759035.1	ST11	KL24	Good
GCA_003115035.2	ST11	KL24	None
GCA_002189415.1	ST11	KL24	None
GCA_900493265.1	ST11	KL24	Good
GCA_013604055.1	ST11	KL24	Very high
GCA_013133995.1	ST11	KL24	Good
GCA_013133855.1	ST11	KL24	Good
GCA_013134535.1	ST11	KL24	Good
GCA_013134615.1	ST11	KL24	Good
GCA_013135195.1	ST11	KL24	Good
GCA_013134635.1	ST11	KL24	Good
GCA_013135155.1	ST11	KL24	Good
GCA_013134155.1	ST11	KL24	Good
GCA_013135225.1	ST11	KL24	Good
GCA_013134105.1	ST11	KL24	Good
GCA_013134775.1	ST11	KL24	Good
GCA_013133885.1	ST11	KL24	Good
GCA_013134585.1	ST11	KL24	Good
GCA_013134935.1	ST11	KL24	Good
GCA_013134325.1	ST11	KL24	Good
GCA_013134515.1	ST11	KL24	Good
GCA_013134435.1	ST11	KL24	Good
GCA_013135065.1	ST11	KL24	Good
GCA_013135255.1	ST11	KL24	Good
GCA_013134475.1	ST11	KL24	Good
GCA_900508445.1	ST11	KL24	Good
GCA_013134965.1	ST11	KL24	Good
GCA_013134915.1	ST11	KL24	Good
GCA_001463605.1	ST11	KL24	Good
GCA_013134735.1	ST11	KL24	Good
GCA_013135085.1	ST11	KL24	Good
GCA_900511015.1	ST11	KL24	High
GCA_013134975.1	ST11	KL24	Good
GCA_013134315.1	ST11	KL24	Good
GCA_013134525.1	ST11	KL24	Good
GCA_013134275.1	ST11	KL24	Good
GCA_013134055.1	ST11	KL24	Good
GCA_013134205.1	ST11	KL24	Good
GCA_001462965.1	ST11	KL24	Very high
GCA_018108605.1	ST11	KL24	Good
GCA_013135215.1	ST11	KL24	Good
GCA_018108725.1	ST11	KL24	Good
GCA_013603085.1	ST11	KL24	Good
GCA_018108685.1	ST11	KL24	Good
GCA_013134355.1	ST11	KL24	Good
GCA_018109155.1	ST11	KL24	Good
GCA_013134945.1	ST11	KL24	Good
GCA_900511005.1	ST11	KL24	High
GCA_015645985.1	ST11	KL24	Good
GCA_900501575.1	ST11	KL24	Good
GCA_013135115.1	ST11	KL24	Good
GCA_001720765.1	ST11	KL24	Good
GCA_900516375.1	ST11	KL24	Very high
GCA_013134875.1	ST11	KL24	Good
GCA_013135275.1	ST11	KL24	Good
GCA_013604045.1	ST11	KL24	Very high
GCA_013603885.1	ST11	KL24	Very high
GCA_900501265.1	ST11	KL24	Good
GCA_011044805.1	ST11	KL24	Good
GCA_013135285.1	ST11	KL24	Good
GCA_013603745.1	ST11	KL24	Very high
GCA_013603785.1	ST11	KL24	Very high
GCA_013603515.1	ST11	KL24	Very high
GCA_013134715.1	ST11	KL24	Good
GCA_009661595.1	ST11	KL24	Good
GCA_013134675.1	ST11	KL24	Good
GCA_013135035.1	ST11	KL24	Good
GCA_013134255.1	ST11	KL24	Good
GCA_013134285.1	ST11	KL24	Good
GCA_900501515.1	ST11	KL24	Good
GCA_015643715.1	ST11	KL24	Very high
GCA_013135165.1	ST11	KL24	Good
GCA_013603755.1	ST11	KL24	Good
GCA_013134005.1	ST11	KL24	Good
GCA_902156165.1	ST11	KL24	Very high
GCA_013134575.1	ST11	KL24	Good
GCA_900501545.1	ST11	KL24	Good
GCA_013134115.1	ST11	KL24	Good
GCA_013135015.1	ST11	KL24	Good
GCA_013135335.1	ST11	KL24	Good
GCA_013134195.1	ST11	KL24	Good
GCA_015643705.1	ST11	KL24	None
GCA_900502325.1	ST11	KL24	Good
GCA_013134375.1	ST11	KL24	Good
GCA_900502385.1	ST11	KL24	Good
GCA_900500895.1	ST11	KL24	Good
GCA_900500735.1	ST11	KL24	Good
GCA_013134095.1	ST11	KL24	Good
GCA_900500745.1	ST11	KL24	Good
GCA_013135305.1	ST11	KL24	Good
GCA_013134415.1	ST11	KL24	Good
GCA_900504905.1	ST11	KL24	Good
GCA_900512615.1	ST11	KL24	Good
GCA_013135125.1	ST11	KL24	Good
GCA_021503675.1	ST11	KL24	High
GCA_900500715.1	ST11	KL24	Good
GCA_013134625.1	ST11	KL24	Good
GCA_013134065.1	ST11	KL24	Good
GCA_013134365.1	ST11	KL24	Good
GCA_015643995.1	ST11	KL24	High
GCA_011044715.1	ST11	KL24	Good
GCA_900513195.1	ST11	KL24	Good
GCA_900511495.1	ST11	KL24	Good
GCA_013134695.1	ST11	KL24	Good
GCA_900516945.1	ST11	KL24	Good
GCA_004141975.1	ST11	KL24	Very high
GCA_019218545.1	ST11	KL24	Good
GCA_013413815.1	ST11	KL24	Good
GCA_003115055.2	ST11	KL24	None
GCA_003115015.2	ST11	KL24	Good
GCA_929618885.1	ST11	KL24	High
GCA_002180175.1	ST11	KL24	Very high
GCA_929617655.1	ST11	KL24	High
GCA_013134425.1	ST11	KL24	Good
GCA_011769805.1	ST11	KL24	High
GCA_002202255.1	ST11	KL24	Very high
GCA_018604385.1	ST11	KL24	Very high
GCA_021503035.1	ST11	KL24	High
GCA_021503115.1	ST11	KL24	High
GCA_021502995.1	ST11	KL24	High
GCA_002113865.1	ST11	KL24	Very high
GCA_013133955.1	ST11	KL24	Good
GCA_020829845.1	ST11	KL24	None
GCA_014840645.1	ST11	KL24	Good
GCA_000722485.1	ST11	KL24	None
GCA_017976045.1	ST11	KL24	None
GCA_017975975.1	ST11	KL24	Good
GCA_018108075.1	ST11	KL24	Good
GCA_014840575.1	ST11	KL24	Good
GCA_018108245.1	ST11	KL24	Good
GCA_018107865.1	ST11	KL24	Good
GCA_018107825.1	ST11	KL24	Good
GCA_017975995.1	ST11	KL24	Good
GCA_000694615.1	ST11	KL24	High
GCA_017976085.1	ST11	KL24	Good
GCA_017976075.1	ST11	KL24	Good
GCA_017976005.1	ST11	KL24	Good
GCA_017976035.1	ST11	KL24	None
GCA_017975915.1	ST11	KL24	Good
GCA_021727375.1	ST11	KL25	High
GCA_019401025.1	ST11	KL25	Good
GCA_017291835.1	ST11	KL25	High
GCA_013180385.1	ST11	KL27	Very high
GCA_900322615.1	ST11	KL27	Good
GCA_003324315.1	ST11	KL27	Very high
GCA_003326435.1	ST11	KL27	None
GCA_900322595.1	ST11	KL27	Good
GCA_021464705.1	ST11	KL27	High
GCA_001904405.4	ST11	KL27	High
GCA_002936515.2	ST11	KL27	Very high
GCA_002936025.2	ST11	KL27	Very high
GCA_002935425.2	ST11	KL27	Very high
GCA_002936895.2	ST11	KL27	Good
GCA_001902955.4	ST11	KL27	Very high
GCA_002936735.2	ST11	KL27	Very high
GCA_002936755.2	ST11	KL27	Very high
GCA_002936185.2	ST11	KL27	Very high
GCA_001903035.4	ST11	KL27	Very high
GCA_002936705.2	ST11	KL27	Very high
GCA_001904475.4	ST11	KL27	Good
GCA_002186205.2	ST11	KL27	Very high
GCA_010595085.1	ST11	KL27	High
GCA_001902775.4	ST11	KL27	Very high
GCA_002935485.2	ST11	KL27	Good
GCA_002185405.2	ST11	KL27	Very high
GCA_002935365.2	ST11	KL27	Very high
GCA_002936435.2	ST11	KL27	Very high
GCA_017565865.1	ST11	KL27	Very high
GCA_002941005.2	ST11	KL27	Very high
GCA_002936685.2	ST11	KL27	Very high
GCA_002969715.2	ST11	KL27	Very high
GCA_002935515.2	ST11	KL27	Good
GCA_002185355.2	ST11	KL27	Very high
GCA_002936905.2	ST11	KL27	Good
GCA_002935985.2	ST11	KL27	Very high
GCA_001903335.4	ST11	KL27	Very high
GCA_016836935.1	ST11	KL27	Very high
GCA_009660375.2	ST11	KL27	Very high
GCA_002936265.2	ST11	KL27	Good
GCA_001902755.4	ST11	KL27	Very high
GCA_009661615.2	ST11	KL27	Very high
GCA_017566015.1	ST11	KL27	Very high
GCA_018423765.1	ST11	KL27	Very high
GCA_013002785.1	ST11	KL27	Very high
GCA_001903975.4	ST11	KL27	Very high
GCA_018423675.1	ST11	KL27	Very high
GCA_002834545.1	ST11	KL27	None
GCA_009925305.1	ST11	KL28	Very high
GCA_009925415.1	ST11	KL28	Very high
GCA_009925345.1	ST11	KL28	Very high
GCA_001647475.1	ST11	KL28	Good
GCA_902507885.1	ST11	KL31	Good
GCA_009825755.1	ST11	KL31	Good
GCA_013187525.1	ST11	KL38	Very high
GCA_003262845.1	ST11	KL39	Good
GCA_002852945.3	ST11	KL39	Very high
GCA_023221815.1	ST11	KL39	High
GCA_023221835.1	ST11	KL39	High
GCA_023221875.1	ST11	KL39	High
GCA_023221855.1	ST11	KL39	Good
GCA_003262475.1	ST11	KL47	Good
GCA_018275185.1	ST11	KL47	Good
GCA_022760595.1	ST11	KL47	Good
GCA_019445315.1	ST11	KL47	Good
GCA_003037325.3	ST11	KL47	Very high
GCA_005853785.1	ST11	KL47	None
GCA_002369865.1	ST11	KL47	Good
GCA_002861655.1	ST11	KL47	Good
GCA_902509025.1	ST11	KL47	Good
GCA_002751755.1	ST11	KL47	None
GCA_020178635.1	ST11	KL47	Good
GCA_021415975.1	ST11	KL47	Good
GCA_021415225.1	ST11	KL47	Good
GCA_017291825.1	ST11	KL47	Good
GCA_021415105.1	ST11	KL47	Good
GCA_021415265.1	ST11	KL47	Good
GCA_006131055.1	ST11	KL47	Very high
GCA_005854245.1	ST11	KL47	None
GCA_005854025.1	ST11	KL47	None
GCA_002844975.1	ST11	KL47	Good
GCA_002845075.1	ST11	KL47	Good
GCA_006130375.1	ST11	KL47	High
GCA_021166155.1	ST11	KL47	Very high
GCA_005504355.1	ST11	KL47	Good
GCA_006130755.1	ST11	KL47	Good
GCA_021414875.1	ST11	KL47	Good
GCA_002370005.1	ST11	KL47	Good
GCA_009902095.1	ST11	KL47	Good
GCA_002751705.1	ST11	KL47	Good
GCA_006130415.1	ST11	KL47	Good
GCA_006130405.1	ST11	KL47	Good
GCA_021415545.1	ST11	KL47	Good
GCA_006131145.1	ST11	KL47	Good
GCA_002844935.1	ST11	KL47	Good
GCA_021415635.1	ST11	KL47	Good
GCA_021415825.1	ST11	KL47	Good
GCA_021415725.1	ST11	KL47	Good
GCA_021414645.1	ST11	KL47	Good
GCA_021415765.1	ST11	KL47	Good
GCA_021415325.1	ST11	KL47	Good
GCA_017287955.1	ST11	KL47	Good
GCA_009902045.1	ST11	KL47	Good
GCA_021415475.1	ST11	KL47	Good
GCA_021415295.1	ST11	KL47	Good
GCA_021415525.1	ST11	KL47	Good
GCA_021415505.1	ST11	KL47	Good
GCA_021414745.1	ST11	KL47	Good
GCA_021414695.1	ST11	KL47	Good
GCA_006130585.1	ST11	KL47	Good
GCA_006130555.1	ST11	KL47	Good
GCA_006130815.1	ST11	KL47	Good
GCA_002258145.4	ST11	KL47	Very high
GCA_007115365.1	ST11	KL47	Low
GCA_007115205.1	ST11	KL47	Good
GCA_007115355.1	ST11	KL47	Good
GCA_006130565.1	ST11	KL47	Good
GCA_007115595.1	ST11	KL47	Good
GCA_002893825.1	ST11	KL47	Very high
GCA_002370055.1	ST11	KL47	Good
GCA_021192255.1	ST11	KL47	Good
GCA_021192215.1	ST11	KL47	Good
GCA_021530775.1	ST11	KL47	Good
GCA_021726615.1	ST11	KL47	Good
GCA_007115285.1	ST11	KL47	Low
GCA_002262465.1	ST11	KL47	Good
GCA_018831545.1	ST11	KL47	Very high
GCA_002262675.1	ST11	KL47	Good
GCA_002262075.1	ST11	KL47	Good
GCA_021213875.1	ST11	KL47	Good
GCA_021213955.1	ST11	KL47	Good
GCA_002261675.1	ST11	KL47	Good
GCA_010183685.1	ST11	KL47	High
GCA_020405265.1	ST11	KL47	Good
GCA_002848585.1	ST11	KL47	Very high
GCA_003111885.2	ST11	KL47	Very high
GCA_002845265.1	ST11	KL47	None
GCA_002845315.1	ST11	KL47	None
GCA_002844865.1	ST11	KL47	None
GCA_002844925.1	ST11	KL47	None
GCA_002845205.1	ST11	KL47	None
GCA_002844875.1	ST11	KL47	None
GCA_014156455.1	ST11	KL47	Very high
GCA_002751785.1	ST11	KL47	Good
GCA_009797815.1	ST11	KL47	High
GCA_003429545.1	ST11	KL47	Very high
GCA_002751675.1	ST11	KL47	None
GCA_002258115.1	ST11	KL47	Good
GCA_002257845.1	ST11	KL47	Very high
GCA_002845235.1	ST11	KL47	None
GCA_017291795.1	ST11	KL47	Good
GCA_002751155.1	ST11	KL47	None
GCA_021414755.1	ST11	KL47	Good
GCA_021415365.1	ST11	KL47	Good
GCA_002264695.1	ST11	KL47	Very high
GCA_002264775.1	ST11	KL47	Very high
GCA_021415735.1	ST11	KL47	Good
GCA_021415945.1	ST11	KL47	Good
GCA_021415925.1	ST11	KL47	Good
GCA_021415965.1	ST11	KL47	Good
GCA_019401805.1	ST11	KL47	Good
GCA_006130125.1	ST11	KL47	Good
GCA_017291805.1	ST11	KL47	Good
GCA_021415345.1	ST11	KL47	Good
GCA_002278055.1	ST11	KL47	High
GCA_002264785.1	ST11	KL47	Very high
GCA_021415125.1	ST11	KL47	Good
GCA_009902395.1	ST11	KL47	Very high
GCA_007115325.1	ST11	KL47	Good
GCA_021416035.1	ST11	KL47	Very high
GCA_007115235.1	ST11	KL47	Good
GCA_007115275.1	ST11	KL47	Good
GCA_007115385.1	ST11	KL47	Good
GCA_902507845.1	ST11	KL47	Good
GCA_021415425.1	ST11	KL47	Good
GCA_021415385.1	ST11	KL47	Good
GCA_021414845.1	ST11	KL47	Good
GCA_902509065.1	ST11	KL47	Good
GCA_002261735.1	ST11	KL47	Good
GCA_008728415.1	ST11	KL47	Low
GCA_002262065.1	ST11	KL47	High
GCA_004344945.1	ST11	KL47	Good
GCA_015022235.2	ST11	KL47	Very high
GCA_004344895.1	ST11	KL47	Good
GCA_002264795.1	ST11	KL47	Very high
GCA_002751315.1	ST11	KL47	Good
GCA_006494915.1	ST11	KL47	High
GCA_006130195.1	ST11	KL47	Good
GCA_001866785.1	ST11	KL47	Good
GCA_002845225.1	ST11	KL47	Good
GCA_002234895.1	ST11	KL47	None
GCA_009930975.1	ST11	KL47	High
GCA_902509355.1	ST11	KL47	Good
GCA_019492085.1	ST11	KL47	Good
GCA_002845095.1	ST11	KL47	Good
GCA_009902385.1	ST11	KL47	Very high
GCA_002861725.1	ST11	KL47	Good
GCA_009902425.1	ST11	KL47	Very high
GCA_002861745.1	ST11	KL47	Good
GCA_009906895.1	ST11	KL47	Very high
GCA_021414945.1	ST11	KL47	Good
GCA_001613645.1	ST11	KL47	Good
GCA_902509005.1	ST11	KL47	Good
GCA_009906875.1	ST11	KL47	Very high
GCA_900322575.1	ST11	KL47	Good
GCA_021415025.1	ST11	KL47	None
GCA_021415785.1	ST11	KL47	Good
GCA_021414985.1	ST11	KL47	Good
GCA_002369985.1	ST11	KL47	Good
GCA_902509105.1	ST11	KL47	Good
GCA_021415665.1	ST11	KL47	Good
GCA_002844985.1	ST11	KL47	Good
GCA_902507255.1	ST11	KL47	Good
GCA_021415115.1	ST11	KL47	Good
GCA_021415605.1	ST11	KL47	Good
GCA_021414965.1	ST11	KL47	Good
GCA_021415685.1	ST11	KL47	Good
GCA_021415575.1	ST11	KL47	Good
GCA_021415405.1	ST11	KL47	Good
GCA_021415285.1	ST11	KL47	Good
GCA_021414805.1	ST11	KL47	Good
GCA_019492205.1	ST11	KL47	Good
GCA_019445145.1	ST11	KL47	Good
GCA_902507585.1	ST11	KL47	Good
GCA_002845135.1	ST11	KL47	Good
GCA_021416005.1	ST11	KL47	Good
GCA_021415835.1	ST11	KL47	Good
GCA_021416015.1	ST11	KL47	Good
GCA_002370065.1	ST11	KL47	Good
GCA_021415045.1	ST11	KL47	Good
GCA_007115215.1	ST11	KL47	Good
GCA_021415905.1	ST11	KL47	Good
GCA_003323865.1	ST11	KL47	Good
GCA_021414995.1	ST11	KL47	Good
GCA_003323935.1	ST11	KL47	Good
GCA_002264475.1	ST11	KL47	Very high
GCA_003323855.1	ST11	KL47	Good
GCA_003323905.1	ST11	KL47	Good
GCA_003323965.1	ST11	KL47	Good
GCA_021414925.1	ST11	KL47	Good
GCA_003323955.1	ST11	KL47	Very high
GCA_004343685.1	ST11	KL47	Good
GCA_003666735.1	ST11	KL47	Good
GCA_003666825.1	ST11	KL47	Good
GCA_003323895.1	ST11	KL47	Good
GCA_003323985.1	ST11	KL47	Very high
GCA_003666795.1	ST11	KL47	Good
GCA_003666835.1	ST11	KL47	Good
GCA_003666765.1	ST11	KL47	Good
GCA_009833945.1	ST11	KL47	None
GCA_003666785.1	ST11	KL47	Good
GCA_003367555.1	ST11	KL47	Very high
GCA_022982715.1	ST11	KL47	Very high
GCA_004119995.1	ST11	KL47	Very high
GCA_023066685.1	ST11	KL47	Very high
GCA_003410395.1	ST11	KL47	Very high
GCA_013376535.2	ST11	KL47	High
GCA_019823835.1	ST11	KL47	High
GCA_022809675.1	ST11	KL47	Very high
GCA_008632875.1	ST11	KL47	Good
GCA_900322695.1	ST11	KL47	Good
GCA_006130695.1	ST11	KL47	Very high
GCA_006130725.1	ST11	KL47	Very high
GCA_006130745.1	ST11	KL47	Very high
GCA_006130335.1	ST11	KL47	Very high
GCA_006130945.1	ST11	KL47	Very high
GCA_006131295.1	ST11	KL47	Very high
GCA_006130135.1	ST11	KL47	Good
GCA_006130715.1	ST11	KL47	Very high
GCA_006131165.1	ST11	KL47	None
GCA_003401345.1	ST11	KL47	Good
GCA_002751385.1	ST11	KL47	Good
GCA_002369875.1	ST11	KL47	Good
GCA_017310345.1	ST11	KL47	Very high
GCA_014156395.1	ST11	KL47	Very high
GCA_014156485.1	ST11	KL47	Very high
GCA_015178905.2	ST11	KL47	Very high
GCA_001902475.1	ST11	KL47	Very high
GCA_009914235.1	ST11	KL47	Good
GCA_002610925.1	ST11	KL47	Good
GCA_001613715.1	ST11	KL47	Good
GCA_002845125.1	ST11	KL47	None
GCA_021727175.1	ST11	KL47	Very high
GCA_003037245.1	ST11	KL47	None
GCA_006131105.1	ST11	KL47	Good
GCA_902509445.1	ST11	KL47	Good
GCA_017291735.1	ST11	KL47	Good
GCA_003332095.1	ST11	KL47	Good
GCA_002261775.1	ST11	KL47	Good
GCA_002264765.1	ST11	KL47	Good
GCA_002262275.1	ST11	KL47	Good
GCA_002751415.1	ST11	KL47	Good
GCA_009902075.1	ST11	KL47	Very high
GCA_009902065.1	ST11	KL47	Good
GCA_021727575.1	ST11	KL47	Very high
GCA_021415415.1	ST11	KL47	Good
GCA_021532395.1	ST11	KL47	Good
GCA_002261745.1	ST11	KL47	Good
GCA_002751435.1	ST11	KL47	Good
GCA_014156475.1	ST11	KL47	Very high
GCA_014156495.1	ST11	KL47	Very high
GCA_002262055.1	ST11	KL47	Good
GCA_002264605.1	ST11	KL47	Very high
GCA_009902155.1	ST11	KL47	Very high
GCA_021727875.1	ST11	KL47	Very high
GCA_002264685.1	ST11	KL47	Good
GCA_021727895.1	ST11	KL47	Very high
GCA_021727905.1	ST11	KL47	Very high
GCA_002845045.1	ST11	KL47	Good
GCA_001856605.1	ST11	KL47	Good
GCA_021414825.1	ST11	KL47	Good
GCA_002261545.1	ST11	KL47	Good
GCA_002610935.1	ST11	KL47	Good
GCA_003569825.1	ST11	KL47	Good
GCA_014156515.1	ST11	KL47	Very high
GCA_002751185.1	ST11	KL47	Good
GCA_014156555.1	ST11	KL47	Very high
GCA_002751375.1	ST11	KL47	Good
GCA_002845065.1	ST11	KL47	Good
GCA_002751235.1	ST11	KL47	Good
GCA_021726995.1	ST11	KL47	Good
GCA_014156595.1	ST11	KL47	Very high
GCA_014156575.1	ST11	KL47	Very high
GCA_017291575.1	ST11	KL47	Good
GCA_001613595.1	ST11	KL47	Good
GCA_001613585.1	ST11	KL47	Good
GCA_006130185.1	ST11	KL47	Good
GCA_006131035.1	ST11	KL47	Good
GCA_002751425.1	ST11	KL47	Good
GCA_001613655.1	ST11	KL47	Good
GCA_002751195.1	ST11	KL47	Good
GCA_017291595.1	ST11	KL47	Good
GCA_001613665.1	ST11	KL47	Good
GCA_002751355.1	ST11	KL47	Good
GCA_001613565.1	ST11	KL47	Good
GCA_017291915.1	ST11	KL47	Good
GCA_002269295.1	ST11	KL47	Very high
GCA_002610865.1	ST11	KL47	Good
GCA_002751485.1	ST11	KL47	Good
GCA_006130225.1	ST11	KL47	Good
GCA_002751175.1	ST11	KL47	Good
GCA_002264645.1	ST11	KL47	Good
GCA_001613575.1	ST11	KL47	Good
GCA_002751295.1	ST11	KL47	Good
GCA_902507455.1	ST11	KL47	Good
GCA_006131265.1	ST11	KL47	Very high
GCA_002264705.1	ST11	KL47	Good
GCA_021414785.1	ST11	KL47	Good
GCA_002264715.1	ST11	KL47	Good
GCA_006130635.1	ST11	KL47	Very high
GCA_002369905.1	ST11	KL47	Good
GCA_021415085.1	ST11	KL47	Good
GCA_009902185.1	ST11	KL47	Very high
GCA_006131235.1	ST11	KL47	Very high
GCA_009902305.1	ST11	KL47	Very high
GCA_006130645.1	ST11	KL47	Very high
GCA_007115575.1	ST11	KL47	None
GCA_021414565.1	ST11	KL47	Good
GCA_002264855.1	ST11	KL47	Very high
GCA_021414605.1	ST11	KL47	Good
GCA_002264505.1	ST11	KL47	Good
GCA_006131245.1	ST11	KL47	Very high
GCA_003038265.1	ST11	KL47	Good
GCA_003037955.1	ST11	KL47	Good
GCA_014040985.1	ST11	KL47	Good
GCA_021415705.1	ST11	KL47	Good
GCA_014040875.1	ST11	KL47	Good
GCA_002265015.1	ST11	KL47	Very high
GCA_006130615.1	ST11	KL47	Very high
GCA_003037065.1	ST11	KL47	Good
GCA_002845345.1	ST11	KL47	Good
GCA_021415205.1	ST11	KL47	Good
GCA_014041225.1	ST11	KL47	Good
GCA_006130975.1	ST11	KL47	Good
GCA_020178795.1	ST11	KL47	Good
GCA_008630315.1	ST11	KL47	Good
GCA_014040995.1	ST11	KL47	Good
GCA_014041455.1	ST11	KL47	Good
GCA_014041585.1	ST11	KL47	Good
GCA_014041235.1	ST11	KL47	Good
GCA_014041275.1	ST11	KL47	Good
GCA_014041345.1	ST11	KL47	Good
GCA_014041405.1	ST11	KL47	Good
GCA_014041335.1	ST11	KL47	Good
GCA_014041485.1	ST11	KL47	Good
GCA_900322705.1	ST11	KL47	Very high
GCA_014041365.1	ST11	KL47	Good
GCA_014041385.1	ST11	KL47	Good
GCA_020178265.1	ST11	KL47	Good
GCA_009902345.1	ST11	KL47	Very high
GCA_009902085.1	ST11	KL47	Very high
GCA_021464465.1	ST11	KL47	Very high
GCA_009902245.1	ST11	KL47	Good
GCA_021415775.1	ST11	KL47	Good
GCA_021415885.1	ST11	KL47	Good
GCA_014041655.1	ST11	KL47	Good
GCA_014041675.1	ST11	KL47	Good
GCA_002852175.1	ST11	KL47	Very high
GCA_014040925.1	ST11	KL47	Good
GCA_009902295.1	ST11	KL47	Good
GCA_020178815.1	ST11	KL47	Good
GCA_002852815.1	ST11	KL47	Very high
GCA_014041635.1	ST11	KL47	Good
GCA_014041695.1	ST11	KL47	Good
GCA_014041095.1	ST11	KL47	Good
GCA_002852825.1	ST11	KL47	Very high
GCA_003263275.1	ST11	KL47	Good
GCA_002852855.1	ST11	KL47	High
GCA_002751325.1	ST11	KL47	Good
GCA_020178875.1	ST11	KL47	Good
GCA_002751715.1	ST11	KL47	Good
GCA_009902265.1	ST11	KL47	Very high
GCA_009797705.1	ST11	KL47	High
GCA_002610945.1	ST11	KL47	Good
GCA_021414615.1	ST11	KL47	Good
GCA_020178325.1	ST11	KL47	Good
GCA_003036545.1	ST11	KL47	Good
GCA_008867305.1	ST11	KL47	Good
GCA_018861975.1	ST11	KL47	None
GCA_018140905.1	ST11	KL47	Very high
GCA_018861995.1	ST11	KL47	Good
GCA_006131045.1	ST11	KL47	Very high
GCA_021415465.1	ST11	KL47	Good
GCA_018861895.1	ST11	KL47	Good
GCA_009931015.1	ST11	KL47	High
GCA_006130285.1	ST11	KL47	Good
GCA_021498005.1	ST11	KL47	Very high
GCA_002264925.1	ST11	KL47	Very high
GCA_022558365.1	ST11	KL47	Very high
GCA_021464685.1	ST11	KL47	Good
GCA_011066505.1	ST11	KL47	Very high
GCA_020177895.1	ST11	KL47	Good
GCA_016804025.1	ST11	KL47	Very high
GCA_020405285.1	ST11	KL47	Very high
GCA_019823955.1	ST11	KL47	Very high
GCA_019823875.1	ST11	KL47	Very high
GCA_018314145.1	ST11	KL47	Very high
GCA_019823805.1	ST11	KL47	Very high
GCA_019823765.1	ST11	KL47	Very high
GCA_014041645.2	ST11	KL47	Very high
GCA_003037005.2	ST11	KL47	Very high
GCA_004119975.1	ST11	KL47	High
GCA_009797845.1	ST11	KL47	Good
GCA_019823855.1	ST11	KL47	Very high
GCA_002853435.3	ST11	KL47	Very high
GCA_003584585.1	ST11	KL47	Very high
GCA_015238895.1	ST11	KL47	Very high
GCA_002848545.1	ST11	KL47	Very high
GCA_015239135.1	ST11	KL47	Very high
GCA_014041845.2	ST11	KL47	Very high
GCA_004120095.1	ST11	KL47	Very high
GCA_015238655.1	ST11	KL47	Very high
GCA_015239295.1	ST11	KL47	Very high
GCA_003038215.3	ST11	KL47	High
GCA_009797695.1	ST11	KL47	Very high
GCA_004119955.1	ST11	KL47	Very high
GCA_019444635.1	ST11	KL47	Very high
GCA_019823915.1	ST11	KL47	Very high
GCA_018279325.1	ST11	KL47	Very high
GCA_019823935.1	ST11	KL47	Very high
GCA_003203435.1	ST11	KL47	Very high
GCA_006130275.1	ST11	KL47	Good
GCA_022662215.1	ST11	KL47	High
GCA_018075325.1	ST11	KL47	Very high
GCA_018108325.1	ST11	KL47	Good
GCA_015992405.1	ST11	KL47	Very high
GCA_015992385.1	ST11	KL47	Very high
GCA_015992265.1	ST11	KL47	Very high
GCA_015992325.1	ST11	KL47	High
GCA_015992305.1	ST11	KL47	Very high
GCA_004127855.1	ST11	KL52	Good
GCA_900516225.1	ST11	KL52	Good
GCA_005184305.1	ST11	KL62	None
GCA_001441285.1	ST11	KL62	Very high
GCA_003038175.1	ST11	KL64	None
GCA_013180435.1	ST11	KL64	Very high
GCA_019134695.1	ST11	KL64	Very high
GCA_021532675.1	ST11	KL64	Very high
GCA_020178365.1	ST11	KL64	Very high
GCA_021530755.1	ST11	KL64	Good
GCA_014050205.1	ST11	KL64	Very high
GCA_003263225.1	ST11	KL64	Very high
GCA_015228715.1	ST11	KL64	Very high
GCA_007115465.1	ST11	KL64	Very high
GCA_015228705.1	ST11	KL64	Very high
GCA_003666725.1	ST11	KL64	Very high
GCA_007115145.1	ST11	KL64	Very high
GCA_007115485.1	ST11	KL64	Very high
GCA_007115475.1	ST11	KL64	Very high
GCA_007115515.1	ST11	KL64	Very high
GCA_007115435.1	ST11	KL64	Good
GCA_902508365.1	ST11	KL64	Very high
GCA_016055995.1	ST11	KL64	None
GCA_016055755.1	ST11	KL64	Good
GCA_007115395.1	ST11	KL64	Very high
GCA_016680195.1	ST11	KL64	Very high
GCA_006130835.1	ST11	KL64	Good
GCA_019445675.1	ST11	KL64	Good
GCA_005504075.1	ST11	KL64	Very high
GCA_019445335.1	ST11	KL64	Good
GCA_003036705.1	ST11	KL64	None
GCA_021398445.1	ST11	KL64	Very high
GCA_017291695.1	ST11	KL64	Very high
GCA_017292055.1	ST11	KL64	Very high
GCA_002261665.1	ST11	KL64	Very high
GCA_017291405.1	ST11	KL64	Very high
GCA_020615655.1	ST11	KL64	Good
GCA_006304565.1	ST11	KL64	Very high
GCA_016774455.1	ST11	KL64	Very high
GCA_016774435.1	ST11	KL64	Very high
GCA_016680675.1	ST11	KL64	Very high
GCA_902508145.1	ST11	KL64	Good
GCA_003711065.1	ST11	KL64	Very high
GCA_002529065.1	ST11	KL64	Good
GCA_020177995.1	ST11	KL64	Very high
GCA_011129215.1	ST11	KL64	Perfect
GCA_020178495.1	ST11	KL64	Low
GCA_016680625.1	ST11	KL64	Very high
GCA_003261715.1	ST11	KL64	Good
GCA_003037105.1	ST11	KL64	None
GCA_003261975.1	ST11	KL64	Very high
GCA_003262505.1	ST11	KL64	Very high
GCA_021414685.1	ST11	KL64	Good
GCA_003262105.1	ST11	KL64	Very high
GCA_003262705.1	ST11	KL64	Very high
GCA_003262035.1	ST11	KL64	Very high
GCA_003262055.1	ST11	KL64	Very high
GCA_902508785.1	ST11	KL64	Good
GCA_003037055.1	ST11	KL64	Very high
GCA_021727755.1	ST11	KL64	Very high
GCA_021727835.1	ST11	KL64	Very high
GCA_021727675.1	ST11	KL64	Very high
GCA_021727795.1	ST11	KL64	Very high
GCA_021727935.1	ST11	KL64	Very high
GCA_017351975.1	ST11	KL64	Very high
GCA_002853285.1	ST11	KL64	Very high
GCA_021415845.1	ST11	KL64	Good
GCA_011106795.1	ST11	KL64	Perfect
GCA_002264545.1	ST11	KL64	Very high
GCA_021726875.1	ST11	KL64	Very high
GCA_002261875.1	ST11	KL64	Very high
GCA_017292065.1	ST11	KL64	Good
GCA_002164855.2	ST11	KL64	Very high
GCA_016067835.1	ST11	KL64	Very high
GCA_015278415.1	ST11	KL64	Very high
GCA_020178825.1	ST11	KL64	Very high
GCA_022982595.1	ST11	KL64	Very high
GCA_011106775.1	ST11	KL64	Perfect
GCA_011106605.1	ST11	KL64	Very high
GCA_022760535.1	ST11	KL64	Good
GCA_015355895.1	ST11	KL64	Very high
GCA_021166195.1	ST11	KL64	Very high
GCA_003073335.1	ST11	KL64	Perfect
GCA_016680615.1	ST11	KL64	Good
GCA_902508095.1	ST11	KL64	Very high
GCA_005504095.1	ST11	KL64	Good
GCA_015277755.1	ST11	KL64	Very high
GCA_016722865.1	ST11	KL64	Good
GCA_007954825.1	ST11	KL64	Good
GCA_016722885.1	ST11	KL64	Very high
GCA_007954805.1	ST11	KL64	Very high
GCA_002104315.1	ST11	KL64	None
GCA_004357775.1	ST11	KL64	Good
GCA_003038135.2	ST11	KL64	Very high
GCA_003261965.1	ST11	KL64	Very high
GCA_003262215.1	ST11	KL64	Very high
GCA_003262835.1	ST11	KL64	Very high
GCA_003262285.1	ST11	KL64	Very high
GCA_003038015.1	ST11	KL64	Very high
GCA_003037805.1	ST11	KL64	Very high
GCA_003038035.1	ST11	KL64	Very high
GCA_002852675.1	ST11	KL64	Good
GCA_006130825.1	ST11	KL64	Good
GCA_021530535.1	ST11	KL64	Very high
GCA_021530345.1	ST11	KL64	Very high
GCA_002262295.1	ST11	KL64	Very high
GCA_002262855.1	ST11	KL64	Very high
GCA_002262795.1	ST11	KL64	Very high
GCA_002262535.1	ST11	KL64	Good
GCA_002262705.1	ST11	KL64	Very high
GCA_003037555.1	ST11	KL64	Very high
GCA_019740935.1	ST11	KL64	Very high
GCA_020178905.1	ST11	KL64	Very high
GCA_021532325.1	ST11	KL64	Very high
GCA_021727035.1	ST11	KL64	Very high
GCA_017291515.1	ST11	KL64	Very high
GCA_016680875.1	ST11	KL64	Good
GCA_003261955.3	ST11	KL64	Very high
GCA_022544755.1	ST11	KL64	Very high
GCA_021546455.1	ST11	KL64	Very high
GCA_002257765.2	ST11	KL64	Very high
GCA_011037595.1	ST11	KL64	None
GCA_002811325.3	ST11	KL64	Very high
GCA_902508515.1	ST11	KL64	Very high
GCA_004322795.1	ST11	KL64	Very high
GCA_002164835.4	ST11	KL64	Very high
GCA_021532715.1	ST11	KL64	Very high
GCA_902507505.1	ST11	KL64	Good
GCA_015356015.1	ST11	KL64	Very high
GCA_016403085.1	ST11	KL64	Very high
GCA_003402995.1	ST11	KL64	Very high
GCA_002852975.3	ST11	KL64	Very high
GCA_015355935.1	ST11	KL64	Very high
GCA_018423805.1	ST11	KL64	Good
GCA_902508155.1	ST11	KL64	Very high
GCA_016745865.1	ST11	KL64	Very high
GCA_019331975.1	ST11	KL64	Good
GCA_016679905.1	ST11	KL64	Very high
GCA_016680365.1	ST11	KL64	Very high
GCA_902508295.1	ST11	KL64	Very high
GCA_902508245.1	ST11	KL64	Very high
GCA_005504085.1	ST11	KL64	Good
GCA_007115155.1	ST11	KL64	Very high
GCA_016680655.1	ST11	KL64	Very high
GCA_011037495.1	ST11	KL64	Good
GCA_005504015.1	ST11	KL64	Very high
GCA_002262745.1	ST11	KL64	Good
GCA_003038235.1	ST11	KL64	Very high
GCA_003038095.1	ST11	KL64	Very high
GCA_902507915.1	ST11	KL64	Very high
GCA_010183645.1	ST11	KL64	Very high
GCA_016055275.1	ST11	KL64	None
GCA_003262575.1	ST11	KL64	Very high
GCA_003261655.1	ST11	KL64	Very high
GCA_021414665.1	ST11	KL64	Good
GCA_003262725.1	ST11	KL64	Good
GCA_003262905.1	ST11	KL64	Very high
GCA_003262795.1	ST11	KL64	Very high
GCA_003262805.1	ST11	KL64	Very high
GCA_003261855.1	ST11	KL64	Very high
GCA_003037855.1	ST11	KL64	None
GCA_003262445.1	ST11	KL64	Very high
GCA_021415565.1	ST11	KL64	Good
GCA_003261705.1	ST11	KL64	Very high
GCA_003261745.1	ST11	KL64	Good
GCA_003261895.1	ST11	KL64	Very high
GCA_003036565.1	ST11	KL64	Good
GCA_003261785.1	ST11	KL64	Very high
GCA_003263125.1	ST11	KL64	Very high
GCA_003262965.1	ST11	KL64	Good
GCA_003037125.1	ST11	KL64	Very high
GCA_003262995.1	ST11	KL64	Very high
GCA_002261625.1	ST11	KL64	Good
GCA_003263145.1	ST11	KL64	Very high
GCA_003037025.1	ST11	KL64	Very high
GCA_003262585.1	ST11	KL64	Very high
GCA_003262335.1	ST11	KL64	Very high
GCA_002264245.1	ST11	KL64	Very high
GCA_003037475.1	ST11	KL64	Very high
GCA_002264265.1	ST11	KL64	Very high
GCA_002264365.1	ST11	KL64	Very high
GCA_021727275.1	ST11	KL64	Very high
GCA_021414865.1	ST11	KL64	Good
GCA_003037585.1	ST11	KL64	Very high
GCA_021415065.1	ST11	KL64	Good
GCA_002262345.1	ST11	KL64	Very high
GCA_002853315.1	ST11	KL64	Very high
GCA_003262955.1	ST11	KL64	Very high
GCA_002262305.1	ST11	KL64	Very high
GCA_014041535.1	ST11	KL64	Very high
GCA_011037775.1	ST11	KL64	None
GCA_003262625.1	ST11	KL64	Very high
GCA_003262615.1	ST11	KL64	Very high
GCA_015499895.1	ST11	KL64	Very high
GCA_015391385.1	ST11	KL64	Very high
GCA_014041575.1	ST11	KL64	Very high
GCA_015391395.1	ST11	KL64	Good
GCA_006130935.1	ST11	KL64	Very high
GCA_003036965.1	ST11	KL64	Very high
GCA_003037995.1	ST11	KL64	Very high
GCA_006130915.1	ST11	KL64	Very high
GCA_003037385.1	ST11	KL64	Very high
GCA_002845285.1	ST11	KL64	Good
GCA_003037515.1	ST11	KL64	Very high
GCA_003037145.1	ST11	KL64	Very high
GCA_003036845.1	ST11	KL64	Very high
GCA_003036925.1	ST11	KL64	Very high
GCA_002261985.1	ST11	KL64	Good
GCA_003261865.1	ST11	KL64	Very high
GCA_003262095.1	ST11	KL64	Very high
GCA_003263055.1	ST11	KL64	Very high
GCA_002844965.1	ST11	KL64	Very high
GCA_003262885.1	ST11	KL64	Very high
GCA_003262275.1	ST11	KL64	Very high
GCA_021431985.1	ST11	KL64	Very high
GCA_002844905.1	ST11	KL64	Very high
GCA_003262755.1	ST11	KL64	Good
GCA_003262765.1	ST11	KL64	Good
GCA_003036805.1	ST11	KL64	Very high
GCA_002264525.1	ST11	KL64	Good
GCA_003262425.1	ST11	KL64	Very high
GCA_003262485.1	ST11	KL64	Very high
GCA_006130865.1	ST11	KL64	Very high
GCA_002264465.1	ST11	KL64	Good
GCA_011683135.1	ST11	KL64	Very high
GCA_003262205.1	ST11	KL64	Very high
GCA_006130855.1	ST11	KL64	Very high
GCA_003263045.1	ST11	KL64	Very high
GCA_011683145.1	ST11	KL64	Very high
GCA_011683085.1	ST11	KL64	Very high
GCA_003263215.1	ST11	KL64	Very high
GCA_014221005.1	ST11	KL64	Good
GCA_014220985.1	ST11	KL64	Very high
GCA_003703775.1	ST11	KL64	Good
GCA_003036665.1	ST11	KL64	Very high
GCA_004310745.1	ST11	KL64	Very high
GCA_003262365.1	ST11	KL64	Very high
GCA_003262345.1	ST11	KL64	Very high
GCA_003262875.1	ST11	KL64	Very high
GCA_003263035.1	ST11	KL64	Very high
GCA_003261875.1	ST11	KL64	Very high
GCA_003262145.1	ST11	KL64	Very high
GCA_003037225.1	ST11	KL64	Very high
GCA_003037305.1	ST11	KL64	Very high
GCA_003263115.1	ST11	KL64	Very high
GCA_002262805.1	ST11	KL64	Very high
GCA_003262415.1	ST11	KL64	Very high
GCA_003038255.1	ST11	KL64	Very high
GCA_003037735.1	ST11	KL64	Very high
GCA_003262915.1	ST11	KL64	Very high
GCA_003037265.1	ST11	KL64	Very high
GCA_003262255.1	ST11	KL64	Very high
GCA_003262135.1	ST11	KL64	Very high
GCA_003037835.1	ST11	KL64	Very high
GCA_003261695.1	ST11	KL64	Very high
GCA_003262975.1	ST11	KL64	Very high
GCA_003261935.1	ST11	KL64	Very high
GCA_006130465.1	ST11	KL64	Very high
GCA_003037455.1	ST11	KL64	Very high
GCA_003263065.1	ST11	KL64	Very high
GCA_003263205.1	ST11	KL64	Very high
GCA_003036815.1	ST11	KL64	Very high
GCA_002104215.1	ST11	KL64	None
GCA_900322665.1	ST11	KL64	Good
GCA_003262655.1	ST11	KL64	Very high
GCA_018383515.1	ST11	KL64	Good
GCA_003263195.1	ST11	KL64	Very high
GCA_003036785.1	ST11	KL64	Very high
GCA_003037485.1	ST11	KL64	Good
GCA_018383675.1	ST11	KL64	Good
GCA_002262775.1	ST11	KL64	Very high
GCA_018383565.1	ST11	KL64	Good
GCA_902507525.1	ST11	KL64	Very high
GCA_018383575.1	ST11	KL64	Good
GCA_003037865.1	ST11	KL64	Good
GCA_002853255.1	ST11	KL64	Very high
GCA_021727125.1	ST11	KL64	Very high
GCA_902507995.1	ST11	KL64	Good
GCA_019401105.1	ST11	KL64	Good
GCA_003036725.1	ST11	KL64	Very high
GCA_002851995.1	ST11	KL64	Very high
GCA_018383705.1	ST11	KL64	Good
GCA_002853375.1	ST11	KL64	Very high
GCA_002811265.1	ST11	KL64	Good
GCA_014041195.1	ST11	KL64	Very high
GCA_002852055.1	ST11	KL64	Very high
GCA_002811375.1	ST11	KL64	Very high
GCA_002845145.1	ST11	KL64	Good
GCA_002852235.1	ST11	KL64	Very high
GCA_002852755.1	ST11	KL64	Very high
GCA_002852155.1	ST11	KL64	Very high
GCA_002851875.1	ST11	KL64	Very high
GCA_002164605.1	ST11	KL64	Very high
GCA_002852545.1	ST11	KL64	Very high
GCA_002852355.1	ST11	KL64	Very high
GCA_002852105.1	ST11	KL64	Very high
GCA_002852715.1	ST11	KL64	Very high
GCA_002852215.1	ST11	KL64	Very high
GCA_002811275.1	ST11	KL64	Very high
GCA_002852455.1	ST11	KL64	Very high
GCA_002852015.1	ST11	KL64	Very high
GCA_002852195.1	ST11	KL64	Very high
GCA_002852435.1	ST11	KL64	Very high
GCA_002852245.1	ST11	KL64	Very high
GCA_002852485.1	ST11	KL64	Very high
GCA_021727775.1	ST11	KL64	Low
GCA_003262535.1	ST11	KL64	Very high
GCA_002852395.1	ST11	KL64	Very high
GCA_002851935.1	ST11	KL64	Very high
GCA_003038075.1	ST11	KL64	Very high
GCA_002852695.1	ST11	KL64	Very high
GCA_002164675.1	ST11	KL64	Very high
GCA_002852135.1	ST11	KL64	Very high
GCA_002164755.1	ST11	KL64	Very high
GCA_002853335.1	ST11	KL64	Very high
GCA_014041125.1	ST11	KL64	Very high
GCA_002852475.1	ST11	KL64	Very high
GCA_014041175.1	ST11	KL64	Very high
GCA_002852515.1	ST11	KL64	Very high
GCA_014041435.1	ST11	KL64	Very high
GCA_014041785.1	ST11	KL64	Very high
GCA_002852285.1	ST11	KL64	Very high
GCA_014041115.1	ST11	KL64	Very high
GCA_002852775.1	ST11	KL64	Very high
GCA_002852315.1	ST11	KL64	Very high
GCA_014041215.1	ST11	KL64	Very high
GCA_002852535.1	ST11	KL64	Very high
GCA_003036465.1	ST11	KL64	Good
GCA_902508545.1	ST11	KL64	Very high
GCA_014041055.1	ST11	KL64	Very high
GCA_014041105.1	ST11	KL64	Very high
GCA_014041295.1	ST11	KL64	Very high
GCA_014041755.1	ST11	KL64	Very high
GCA_003037435.1	ST11	KL64	Very high
GCA_002262555.1	ST11	KL64	Very high
GCA_002851955.1	ST11	KL64	Very high
GCA_003036945.1	ST11	KL64	Very high
GCA_014041595.1	ST11	KL64	Very high
GCA_014041075.1	ST11	KL64	Very high
GCA_016924175.1	ST11	KL64	Very high
GCA_014041835.1	ST11	KL64	Very high
GCA_014040895.1	ST11	KL64	Very high
GCA_003036895.1	ST11	KL64	Very high
GCA_003036605.1	ST11	KL64	Very high
GCA_003037365.1	ST11	KL64	Very high
GCA_003036885.1	ST11	KL64	Very high
GCA_014041305.1	ST11	KL64	Very high
GCA_003037205.1	ST11	KL64	Very high
GCA_014041775.1	ST11	KL64	Very high
GCA_902507395.1	ST11	KL64	Very high
GCA_002262545.1	ST11	KL64	Very high
GCA_003036865.1	ST11	KL64	Very high
GCA_902507905.1	ST11	KL64	Very high
GCA_003038155.1	ST11	KL64	Very high
GCA_005504235.1	ST11	KL64	Very high
GCA_902507625.1	ST11	KL64	Good
GCA_902507825.1	ST11	KL64	Good
GCA_014041795.1	ST11	KL64	Very high
GCA_003038195.1	ST11	KL64	Very high
GCA_902507405.1	ST11	KL64	Very high
GCA_003037915.1	ST11	KL64	Very high
GCA_002861705.1	ST11	KL64	None
GCA_003036765.1	ST11	KL64	Very high
GCA_902507535.1	ST11	KL64	Very high
GCA_003037045.1	ST11	KL64	Very high
GCA_902507835.1	ST11	KL64	Very high
GCA_014041545.1	ST11	KL64	Very high
GCA_015391365.1	ST11	KL64	Good
GCA_902507815.1	ST11	KL64	Very high
GCA_902507805.1	ST11	KL64	Good
GCA_017291675.1	ST11	KL64	Very high
GCA_902507645.1	ST11	KL64	Very high
GCA_002852415.1	ST11	KL64	Very high
GCA_902507265.1	ST11	KL64	Very high
GCA_020178615.1	ST11	KL64	Very high
GCA_021213755.1	ST11	KL64	Good
GCA_020178695.1	ST11	KL64	Very high
GCA_002851975.1	ST11	KL64	Very high
GCA_020178675.1	ST11	KL64	Very high
GCA_902507475.1	ST11	KL64	Very high
GCA_016680745.1	ST11	KL64	Good
GCA_902508175.1	ST11	KL64	Very high
GCA_018271585.1	ST11	KL64	Very high
GCA_002852585.1	ST11	KL64	Very high
GCA_002852275.1	ST11	KL64	Very high
GCA_902507785.1	ST11	KL64	Very high
GCA_002853235.1	ST11	KL64	Very high
GCA_902508925.1	ST11	KL64	Very high
GCA_003363445.1	ST11	KL64	Good
GCA_902507875.1	ST11	KL64	Good
GCA_003363415.1	ST11	KL64	Good
GCA_003363315.1	ST11	KL64	Very high
GCA_902507385.1	ST11	KL64	Good
GCA_018861955.1	ST11	KL64	Good
GCA_023066705.1	ST11	KL64	Good
[truncated: 10,587 more rows]
