# Supplementary material for: The Origins of ST11 KL64 Klebsiella pneumoniae: a Genome-Based Study
Source: Microbiol Spectr. 2023 Mar 27;11(2):e04165-22. doi: 10.1128/spectrum.04165-22 (PMC10101065; doi:10.1128/spectrum.04165-22)
Supplement: Supplemental file 3 — Data Set S3. Download spectrum.04165-22-s0004.xlsx, XLSX file, 0.05 MB [file spectrum.04165-22-s0004.xlsx]

## Sheet: 730
Strain	File	Biosample	Date	Geographic location	Isolation source	Bla_Carb_acquired	ST11-KL64 CLADE
Kp11_BRA4	GCA_900322625.1	SAMEA104703437	2006	Brazil		KPC-2	I
Kp11_BRA8	GCA_900322665.1	SAMEA104703441	2006	Brazil		-	I
C9	GCA_013180435.1	SAMN06350011	2006	Brazil	urine	-	I
Kp11_BRA6	GCA_900322645.1	SAMEA104703439	2008	Brazil		KPC-2	I
Kp11_BRA2	GCA_900322605.1	SAMEA104703435	2010	Brazil		KPC-2	I
109	GCA_016881585.1	SAMN09981202	2010	Brazil	Tracheal secretion	KPC-2	I
KPC171	GCA_020615655.1	SAMN06767178	2011	Brazil	blind BAL [mini-BAL] isolate from a 79-year-old woman	KPC-2	I
KP488	GCA_002529075.1	SAMN07595991	2011	Brazil	Surveillance swab	KPC-2	I
kp10	GCA_001856585.1	SAMN05869364	2011	China: Shanghai	blood	-	I
Kp3018	GCA_900322685.1	SAMEA104703443	2012	Japan		KPC-2	I
1787	GCA_002104355.1	SAMN06461941	2013	Brazil	blood	KPC-2	I
1799	GCA_002104315.1	SAMN06461943	2013	Brazil	blood	KPC-2	I
IBL24	GCA_002529065.1	SAMN07596546	2013	Brazil	water sample from urban lake	KPC-2	I
Kp373	GCA_018423745.1	SAMN17602813	2013	Brazil	Rectal surveillance swabs	KPC-2	I
12_BR_13	GCA_001701895.1	SAMN04868732	2013	Brazil	urine	KPC-2	I
86	GCA_016881465.1	SAMN09981208	2013	Brazil	urine	KPC-2	I
EuSCAPE_ES067	GCA_900516455.1	SAMEA3538939	2013	Spain	Wound Secretion	-	I
4182	GCA_002104215.1	SAMN06461937	2014	Brazil	blood	KPC-2	I
P22	GCA_011037775.1	SAMN10592684	2014	Brazil	blood	KPC-2	I
P12	GCA_011037715.1	SAMN10592682	2014	Brazil	blood	KPC-2	I
149	GCA_016881525.1	SAMN09981204	2014	Brazil		OXA-48	I
KPC160117	GCA_011106775.1	SAMN11246288	2014	China: Taiwan	urine	OXA-48	I
BC_4290	GCA_003321295.1	SAMN09298443	2015	Brazil	blood	KPC-2	I
Kp329	GCA_018423805.1	SAMN17602809	2015	Brazil	bronchoalveolar lavage	KPC-2	I
Kp377	GCA_018423715.1	SAMN17602816	2015	Brazil	Rectal surveillance swabs	KPC-2	I
P66	GCA_011037535.1	SAMN10592693	2015	Brazil	blood	KPC-2	I
P40	GCA_011037595.1	SAMN10592688	2015	Brazil	blood	KPC-2	I
P64	GCA_011037515.1	SAMN10592692	2015	Brazil	blood	KPC-2	I
P30	GCA_011037675.1	SAMN10592686	2015	Brazil	blood	KPC-2	I
P63	GCA_011037635.1	SAMN10592691	2015	Brazil	blood	KPC-2	I
HB25-1	GCA_011752495.1	SAMN11445562	2015	China		-	I
KPC160121	GCA_011106605.1	SAMN11246289	2015	China: Taiwan	pus	OXA-48	I
KPC160125	GCA_011106795.1	SAMN11246290	2015	China: Taiwan	urine	OXA-48	I
KPC160132	GCA_011129215.1	SAMN11246291	2015	China: Taiwan	blood	OXA-48	I
BC_4998	GCA_003321155.1	SAMN09298448	2016	Brazil	blood	KPC-2	I
BC_4996	GCA_003321195.1	SAMN09298449	2016	Brazil	blood	KPC-2	I
Kp391	GCA_014323715.1	SAMN15464276	2016	Brazil	Abdominal abscess	KPC-30	I
Kp378	GCA_018423665.1	SAMN17602817	2016	Brazil	Rectal surveillance swabs	KPC-30	I
P36	GCA_011037615.1	SAMN10592687	2016	Brazil	blood	KPC-2	I
P19	GCA_011037755.1	SAMN10592683	2016	Brazil	blood	KPC-2	I
P26	GCA_011037655.1	SAMN10592685	2016	Brazil	blood	KPC-2	I
HSP10	GCA_011037495.1	SAMN10592696	2016	Brazil	blood	KPC-2	I
HSP73	GCA_011037455.1	SAMN10592697	2016	Brazil	blood	KPC-2	I
BC_5001	GCA_003321215.1	SAMN09298447	2017	Brazil	urine	KPC-2	I
BC_5006	GCA_003326295.1	SAMN09298457	2017	Brazil	blood	KPC-2	I
Kp382	GCA_018423625.1	SAMN17602819	2017	Brazil	Rectal surveillance swabs	KPC-2	I
HGRS058	GCA_022544755.1	SAMN23764976	2017	Brazil	Blood culture	KPC-2	I
KP05-2017	GCA_002838125.1	SAMN07595961	2017	Switzerland	Rectal swab	KPC-2	I
5353	GCA_012955875.1	SAMN14595365	2018	Brazil	blood	KPC-2	I
5090	GCA_012955865.1	SAMN14595366	2018	Brazil	blood	KPC-2	I
5921	GCA_021206585.1	SAMN23789070	2019	Brazil	blood	KPC-2	I
CCBH26782	GCA_016055995.1	SAMN16776076	2019	Brazil	blood	KPC-2	I
CCBH27155	GCA_016055885.1	SAMN16776081	2019	Brazil	blood	KPC-2	I
CCBH27421	GCA_016055695.1	SAMN16776090	2019	Brazil	blood	KPC-2	I
CCBH27361	GCA_016055755.1	SAMN16776089	2019	Brazil	blood	KPC-2	I
11027	GCA_015278415.1	SAMN16365720	2019	China: Taiwan	Taichung Veterans General Hospital	OXA-48	I
Beach Ranger	GCA_016067835.1	SAMN16872508	2019	China: Taiwan	Taichung Veterans General Hospital	OXA-48	I
Ocean Ranger	GCA_015992425.1	SAMN16872509	2019	China: Taiwan	Taichung Veterans General Hospital	OXA-48	I
CCBH27907	GCA_016055275.1	SAMN16776116	2020	Brazil	blood	KPC-2	I
CCBH27953	GCA_016055235.1	SAMN16776120	2020	Brazil	blood	KPC-2	I
CCBH28298	GCA_015666445.1	SAMN16776131	2020	Brazil	blood	KPC-2	I
CCBH28734	GCA_015666415.1	SAMN16776141	2020	Brazil	Catheter Tip	KPC-2	I
53374	GCA_021166195.1	SAMN23552366		China: Taiwan		OXA-48	I
AR_0079	GCA_003073335.1	SAMN04014920				-	I
FDAARGOS_444	GCA_002587165.1	SAMN07312488	2013	Canada	wound	KPC-2	II
K1177	GCA_002264545.1	SAMN07345005	2014	China: Jiangsu	blood	KPC-2	II
K2080	GCA_002264525.1	SAMN07345007	2014	China: Shandong	blood	KPC-2	II
HN-26	GCA_002861705.1	SAMN08176457	2015	China		KPC-2	II
HN34-2	GCA_002845185.1	SAMN08176459	2015	China		KPC-2	II
JXR113	GCA_002845145.1	SAMN08176460	2015	China		KPC-2	II
JXR114	GCA_002845285.1	SAMN08176461	2015	China		KPC-2	II
SH-2	GCA_002844995.1	SAMN08176464	2015	China		KPC-2	II
AH-29	GCA_002844965.1	SAMN08176467	2015	China		KPC-2	II
AH-9	GCA_002844905.1	SAMN08176468	2015	China		KPC-2	II
K4307	GCA_002264365.1	SAMN07345009	2015	China: Anhui	blood	KPC-2	II
K4314	GCA_002264245.1	SAMN07345011	2015	China: Anhui	blood	KPC-2	II
K4324	GCA_002264265.1	SAMN07345012	2015	China: Anhui	blood	KPC-2	II
675920	GCA_003703775.1	SAMN10233854	2015	China: Jiangsu		-	II
F726925	GCA_019793595.1	SAMN20855505	2015	China: Jiangsu		KPC-2	II
GCMMYY5-CR	GCA_006130915.1	SAMN10600497	2015	China: Jiangsu	sputum	KPC-2	II
NJSETYY12-CR	GCA_006130865.1	SAMN10600502	2015	China: Jiangsu	sputum	KPC-2	II
NJSZYY7-CR	GCA_006130855.1	SAMN10600499	2015	China: Jiangsu	sputum	KPC-2	II
NJSETYY15-CR	GCA_006130825.1	SAMN10600504	2015	China: Jiangsu	sputum	KPC-2	II
NJSETYY16-CR	GCA_006130835.1	SAMN10600505	2015	China: Jiangsu	blood	KPC-2	II
NJGLYY4165-CR	GCA_006130935.1	SAMN10600585	2015	China: Jiangsu	sputum	KPC-2	II
NJJYYY56-CR	GCA_006130465.1	SAMN10600540	2015	China: Jiangsu	urine	KPC-2	II
K2701	GCA_002264465.1	SAMN07345008	2015	China: Shandong	blood	KPC-2	II
Kvivo-1	GCA_021698875.1	SAMN13326096	2015	China: Shanghai	urine	KPC-2	II
WCHKP649	GCA_001887985.4	SAMN06019522	2015	China: Sichuan	Secreta	KPC-2	II
sklx33130	GCA_003666725.1	SAMN07632925	2015	China: Zhejiang	blood	KPC-2	II
sklx33229	GCA_003666705.1	SAMN07632926	2015	China: Zhejiang	blood	KPC-2	II
sklx33367	GCA_003666845.1	SAMN07632927	2015	China: Zhejiang	blood	KPC-2	II
16ZR-187	GCA_014596325.1	SAMN12264907	2016	China		KPC-2	II
GZ-1	GCA_014854815.1	SAMN09925542	2016	China		KPC-2	II
C1398 mutant C1	GCA_021398445.1	SAMN20587887	2016	China: Beijing		-	II
K547	GCA_019401105.1	SAMN13563927	2016	China: Beijing	wound secretion	KPC-2	II
C789	GCA_009684575.1	SAMN10537194	2016	China: Shandong	blood specimen	KPC-2	II
WCHKP020027	GCA_003037485.1	SAMN08624618	2016	China: Sichuan		KPC-2	II
SCKP020017	GCA_003037735.1	SAMN08624690	2016	China: Sichuan		KPC-2	II
SCKP020079	GCA_002852975.3	SAMN07609117	2016	China: Sichuan		KPC-2	II
WCHKP020115	GCA_003038135.2	SAMN08624626	2016	China: Sichuan		KPC-2	II
WCHKP2080	GCA_002257765.2	SAMN06671967	2016	China: Sichuan		KPC-2	II
WCHKP2	GCA_002164835.4	SAMN06909160	2016	China: Sichuan		KPC-2	II
WCHKP3	GCA_002164855.2	SAMN06909161	2016	China: Sichuan		KPC-2	II
L9	GCA_002261625.1	SAMN07251854	2016	China: Zhejiang	feces	KPC-2	II
L20	GCA_002262625.1	SAMN07251801	2016	China: Zhejiang	feces	KPC-2	II
L31	GCA_002262375.1	SAMN07251811	2016	China: Zhejiang	feces	KPC-2	II
L38	GCA_002262295.1	SAMN07251816	2016	China: Zhejiang	feces	KPC-2	II
L30	GCA_002262485.1	SAMN07251810	2016	China: Zhejiang	feces	KPC-2	II
XPY20	GCA_002740615.1	SAMN07718217	2016	China: Zhejiang	blood	KPC-2	II
L39	GCA_002262235.1	SAMN07251820	2016	China: Zhejiang	feces	KPC-2	II
L79	GCA_002261665.1	SAMN07251849	2016	China: Zhejiang	feces	KPC-2	II
L117	GCA_002262855.1	SAMN07251791	2016	China: Zhejiang	feces	KPC-2	II
L122	GCA_002262805.1	SAMN07251792	2016	China: Zhejiang	feces	KPC-2	II
L123	GCA_002262795.1	SAMN07251793	2016	China: Zhejiang	feces	KPC-2	II
L124	GCA_002262775.1	SAMN07251794	2016	China: Zhejiang	feces	KPC-2	II
L136	GCA_002262705.1	SAMN07251795	2016	China: Zhejiang	feces	KPC-2	II
L142	GCA_002262745.1	SAMN07251796	2016	China: Zhejiang	feces	KPC-2	II
XPY166	GCA_002740625.1	SAMN07718216	2016	China: Zhejiang	blood	KPC-2	II
L182	GCA_002262615.1	SAMN07251799	2016	China: Zhejiang	feces	KPC-2	II
L211	GCA_002262545.1	SAMN07251803	2016	China: Zhejiang	feces	KPC-2	II
L222	GCA_002262555.1	SAMN07251804	2016	China: Zhejiang	feces	KPC-2	II
L223	GCA_002262535.1	SAMN07251805	2016	China: Zhejiang	feces	KPC-2	II
XPY207	GCA_002740645.1	SAMN07709030	2016	China: Zhejiang	blood	KPC-2	II
L256	GCA_002262475.1	SAMN07251807	2016	China: Zhejiang	feces	KPC-2	II
L350	GCA_002262425.1	SAMN07251812	2016	China: Zhejiang	feces	KPC-2	II
L388	GCA_002262225.1	SAMN07251819	2016	China: Zhejiang	feces	KPC-2	II
L384	GCA_002262305.1	SAMN07251817	2016	China: Zhejiang	feces	KPC-2	II
L386	GCA_002262345.1	SAMN07251818	2016	China: Zhejiang	feces	KPC-2	II
L400	GCA_002262215.1	SAMN07251821	2016	China: Zhejiang	feces	KPC-2	II
L451	GCA_002262135.1	SAMN07251825	2016	China: Zhejiang	feces	KPC-2	II
L462	GCA_002262185.1	SAMN07251826	2016	China: Zhejiang	feces	KPC-2	II
SRRSH1	GCA_019445275.1	SAMN20297331	2016	China: Zhejiang		KPC-2	II
L505	GCA_002261985.1	SAMN07251831	2016	China: Zhejiang	feces	KPC-2	II
QJJ36	GCA_002894885.1	SAMN08358662	2016		blood	KPC-2	II
QJJ49	GCA_002890965.1	SAMN08358875	2016		Ascites	-	II
QJJ51	GCA_002894935.1	SAMN08358921	2016		blood	KPC-2	II
K280	GCA_003363315.1	SAMN09738040	2016		blood	KPC-2	II
K287	GCA_003363345.1	SAMN09738089	2016		blood	KPC-2	II
K321	GCA_003363415.1	SAMN09744208	2016		blood	KPC-2	II
K410	GCA_003363445.1	SAMN09744225	2016		Ascites sample	KPC-2	II
QJJ29	GCA_002890815.1	SAMN08358588	2016		blood	KPC-2	II
QJJ29	GCA_002265425.1	SAMN07375174	2016		blood	KPC-2	II
QJJ36	GCA_002265525.1	SAMN07375176	2016		blood	KPC-2	II
QJJ49	GCA_002265605.1	SAMN07375177	2016		Ascites sample	-	II
QJJ51	GCA_002265565.1	SAMN07375178	2016		blood	KPC-2	II
SRRSH3	GCA_902507175.1	SAMEA6099385	2017	China	homo	KPC-2	II
SRRSH4	GCA_902507265.1	SAMEA6099386	2017	China	homo	KPC-2	II
SRRSH15	GCA_902507355.1	SAMEA6099395	2017	China	homo	KPC-2	II
SRRSH20	GCA_902507375.1	SAMEA6099400	2017	China	homo	KPC-2	II
SRRSH24	GCA_902507395.1	SAMEA6099403	2017	China	homo	KPC-2	II
SRRSH25	GCA_902507415.1	SAMEA6099404	2017	China	homo	KPC-2	II
SRRSH26	GCA_902507385.1	SAMEA6099405	2017	China	homo	KPC-2	II
SRRSH28	GCA_902507405.1	SAMEA6099407	2017	China	homo	KPC-2	II
SRRSH34	GCA_902507475.1	SAMEA6099410	2017	China	homo	KPC-2	II
SRRSH36	GCA_902507505.1	SAMEA6099412	2017	China	homo	KPC-2	II
SRRSH38	GCA_902507525.1	SAMEA6099413	2017	China	homo	KPC-2	II
SRRSH39	GCA_902507435.1	SAMEA6099414	2017	China	homo	KPC-2	II
SRRSH41	GCA_902507535.1	SAMEA6099415	2017	China	homo	KPC-2	II
SRRSH45	GCA_902507555.1	SAMEA6099417	2017	China	homo	KPC-2	II
SRRSH47	GCA_902507735.1	SAMEA6099420	2017	China	homo	KPC-2	II
SRRSH52	GCA_902507815.1	SAMEA6099421	2017	China	homo	KPC-2	II
SRRSH67	GCA_902507635.1	SAMEA6099435	2017	China	homo	KPC-2	II
SRRSH69	GCA_902507645.1	SAMEA6099437	2017	China	homo	KPC-2	II
SRRSH73	GCA_902507625.1	SAMEA6099439	2017	China	homo	KPC-2	II
SRRSH75	GCA_902507785.1	SAMEA6099441	2017	China	homo	KPC-2	II
SRRSH80	GCA_902507795.1	SAMEA6099443	2017	China	homo	KPC-2	II
SRRSH82	GCA_902507805.1	SAMEA6099444	2017	China	homo	KPC-2	II
SRRSH84	GCA_902507875.1	SAMEA6099446	2017	China	homo	KPC-2	II
SRRSH85	GCA_902507825.1	SAMEA6099447	2017	China	homo	KPC-2	II
SRRSH87	GCA_902507835.1	SAMEA6099449	2017	China	homo	KPC-2	II
SRRSH88	GCA_902507905.1	SAMEA6099450	2017	China	homo	KPC-2	II
SRRSH89	GCA_902507915.1	SAMEA6099451	2017	China	homo	KPC-2	II
ZKP13	GCA_902508095.1	SAMEA6099458	2017	China	homo	KPC-2	II
ZKP100	GCA_902508545.1	SAMEA6099470	2017	China	homo	KPC-2	II
ZKP125	GCA_902508785.1	SAMEA6099493	2017	China	homo	KPC-2	II
ZKP138	GCA_902508925.1	SAMEA6099498	2017	China	homo	KPC-2	II
ZKP193	GCA_902509315.1	SAMEA6099539	2017	China	homo	KPC-2	II
ZKP202	GCA_902509295.1	SAMEA6099546	2017	China	homo	KPC-2	II
ZKP25	GCA_902508075.1	SAMEA6099555	2017	China	homo	KPC-2	II
ZKP29	GCA_902507995.1	SAMEA6099557	2017	China	homo	KPC-2	II
ZKP33	GCA_902508295.1	SAMEA6099561	2017	China	homo	KPC-2	II
ZKP34	GCA_902508175.1	SAMEA6099562	2017	China	homo	KPC-2	II
ZKP36	GCA_902508145.1	SAMEA6099564	2017	China	homo	KPC-2	II
ZKP38	GCA_902508245.1	SAMEA6099566	2017	China	homo	KPC-2	II
ZKP39	GCA_902508255.1	SAMEA6099567	2017	China	homo	KPC-2	II
ZKP40	GCA_902508125.1	SAMEA6099568	2017	China	homo	KPC-2	II
ZKP42	GCA_902508155.1	SAMEA6099569	2017	China	homo	KPC-2	II
ZKP63	GCA_902508425.1	SAMEA6099587	2017	China	homo	KPC-2	II
ZKP64	GCA_902508385.1	SAMEA6099588	2017	China	homo	KPC-2	II
ZKP68	GCA_902508455.1	SAMEA6099591	2017	China	homo	KPC-2	II
ZKP81	GCA_902508365.1	SAMEA6099599	2017	China	homo	KPC-2	II
ZKP82	GCA_902508515.1	SAMEA6099600	2017	China	homo	KPC-2	II
4021	GCA_005504095.1	SAMN10516676	2017	China		KPC-2	II
8131	GCA_005504365.1	SAMN10516677	2017	China		KPC-2	II
8169	GCA_005504085.1	SAMN10516678	2017	China		KPC-2	II
13100	GCA_005504055.1	SAMN10516680	2017	China		KPC-2	II
13177	GCA_005504005.1	SAMN10516681	2017	China		KPC-2	II
13203	GCA_005504305.1	SAMN10516682	2017	China		KPC-2	II
13207	GCA_005504295.1	SAMN10516683	2017	China		KPC-2	II
30091	GCA_005504015.1	SAMN10516684	2017	China		KPC-2	II
1145	GCA_005503985.1	SAMN10516686	2017	China		KPC-2	II
1212	GCA_005504235.1	SAMN10516687	2017	China		KPC-2	II
13223	GCA_005504185.1	SAMN10516697	2017	China		KPC-2;NDM-5	II
SRRSH-CRKP-355	GCA_903856825.1	SAMEA6626592	2017	China	sputum	KPC-2	II
K559	GCA_019401045.1	SAMN13563928	2017	China: Beijing	wound secretion	KPC-2	II
C2244	GCA_017351975.1	SAMN18160617	2017	China: Beijing	sputum	-	II
C2660	GCA_010183645.1	SAMN11479264	2017	China: Beijing	pus	KPC-2;NDM-1	II
C2582	GCA_021398425.1	SAMN20065586	2017	China: Shandong	blood	KPC-2	II
21	GCA_021530755.1	SAMN24664061	2017	China: Shanghai	blood	KPC-2	II
45	GCA_021530875.1	SAMN24664235	2017	China: Shanghai	blood	KPC-2	II
DD01845	GCA_023066805.1	SAMN22822719	2017	China: Shanghai	Unknown	KPC-2	II
DD01635	GCA_023066785.1	SAMN22822720	2017	China: Shanghai	Unknown	KPC-2	II
DD01653	GCA_023066765.1	SAMN22822721	2017	China: Shanghai	Unknown	KPC-2	II
DD01754	GCA_023066745.1	SAMN22822722	2017	China: Shanghai	Unknown	KPC-2	II
DD02391	GCA_023066725.1	SAMN22822723	2017	China: Shanghai	Unknown	KPC-2	II
DD02297	GCA_023066705.1	SAMN22822724	2017	China: Shanghai	Unknown	KPC-2	II
DD02280	GCA_023066665.1	SAMN22822726	2017	China: Shanghai	Unknown	KPC-2	II
DD01304	GCA_023066605.1	SAMN22822729	2017	China: Shanghai	Unknown	KPC-2	II
RJ1071	GCA_004357775.1	SAMN11098706	2017	China: Shanghai	blood	KPC-2;OXA-48	II
WCHKP36	GCA_002811325.3	SAMN07235710	2017	China: Sichuan		KPC-2	II
WCHKP020037	GCA_002811305.2	SAMN07235711	2017	China: Sichuan		KPC-2	II
WCHKP96	GCA_002811375.1	SAMN07235712	2017	China: Sichuan		KPC-2	II
WCHKP110	GCA_002811275.1	SAMN07235716	2017	China: Sichuan		KPC-2	II
WCHKP114	GCA_002811265.1	SAMN07235717	2017	China: Sichuan		KPC-2	II
SCKP020152	GCA_002853375.1	SAMN07609095	2017	China: Sichuan		KPC-2	II
SCKP020153	GCA_002853335.1	SAMN07609096	2017	China: Sichuan		KPC-2	II
SCKP020154	GCA_002853315.1	SAMN07609097	2017	China: Sichuan		KPC-2	II
WCHKP020089	GCA_002853285.1	SAMN07609099	2017	China: Sichuan		KPC-2	II
WCHKP020092	GCA_002853255.1	SAMN07609100	2017	China: Sichuan		KPC-2	II
WCHKP020100	GCA_002853235.1	SAMN07609101	2017	China: Sichuan		KPC-2	II
WCHKP015369	GCA_003262585.1	SAMN08932816	2017	China: Sichuan		KPC-2	II
WCHKP015370	GCA_003263115.1	SAMN08932817	2017	China: Sichuan		KPC-2	II
WCHKP015371	GCA_003263065.1	SAMN08932818	2017	China: Sichuan		KPC-2	II
WCHKP015372	GCA_003262575.1	SAMN08932819	2017	China: Sichuan		KPC-2	II
WCHKP015376	GCA_003262535.1	SAMN08932821	2017	China: Sichuan		KPC-2	II
WCHKP015381	GCA_003263055.1	SAMN08932822	2017	China: Sichuan		KPC-2	II
WCHKP015394	GCA_003262505.1	SAMN08932823	2017	China: Sichuan		KPC-2	II
WCHKP015395	GCA_003263035.1	SAMN08932824	2017	China: Sichuan		KPC-2	II
WCHKP015396	GCA_003262485.1	SAMN08932825	2017	China: Sichuan		KPC-2	II
WCHKP015400	GCA_003263045.1	SAMN08932826	2017	China: Sichuan		KPC-2	II
WCHKP015462	GCA_003262445.1	SAMN08932828	2017	China: Sichuan		KPC-2	II
WCHKP015464	GCA_003262995.1	SAMN08932829	2017	China: Sichuan		KPC-2	II
WCHKP015468	GCA_003262965.1	SAMN08932830	2017	China: Sichuan		KPC-2	II
WCHKP015469	GCA_003262425.1	SAMN08932831	2017	China: Sichuan		KPC-2	II
WCHKP015473	GCA_003262415.1	SAMN08932832	2017	China: Sichuan		KPC-2	II
WCHKP015477	GCA_003262365.1	SAMN08932834	2017	China: Sichuan		KPC-2	II
WCHKP015478	GCA_003262345.1	SAMN08932835	2017	China: Sichuan		KPC-2	II
WCHKP015479	GCA_003262335.1	SAMN08932836	2017	China: Sichuan		KPC-2	II
WCHKP015480	GCA_003262975.1	SAMN08932837	2017	China: Sichuan		KPC-2	II
WCHKP015488	GCA_003262955.1	SAMN08932838	2017	China: Sichuan		KPC-2	II
WCHKP015490	GCA_003262915.1	SAMN08932839	2017	China: Sichuan		KPC-2	II
WCHKP015493	GCA_003262905.1	SAMN08932840	2017	China: Sichuan		KPC-2	II
WCHKP015520	GCA_003262285.1	SAMN08932841	2017	China: Sichuan		KPC-2	II
WCHKP015522	GCA_003262275.1	SAMN08932842	2017	China: Sichuan		KPC-2	II
WCHKP015524	GCA_003262255.1	SAMN08932843	2017	China: Sichuan		KPC-2	II
WCHKP015525	GCA_003262885.1	SAMN08932844	2017	China: Sichuan		KPC-2	II
WCHKP015557	GCA_003262215.1	SAMN08932846	2017	China: Sichuan		KPC-2	II
WCHKP015558	GCA_003262205.1	SAMN08932847	2017	China: Sichuan		KPC-2	II
WCHKP015566	GCA_003262145.1	SAMN08932850	2017	China: Sichuan		KPC-2	II
WCHKP015568	GCA_003262135.1	SAMN08932851	2017	China: Sichuan		KPC-2	II
WCHKP015571	GCA_003262105.1	SAMN08932852	2017	China: Sichuan		KPC-2	II
WCHKP015572	GCA_003262875.1	SAMN08932853	2017	China: Sichuan		KPC-2	II
WCHKP015574	GCA_003262095.1	SAMN08932854	2017	China: Sichuan		KPC-2	II
WCHKP015584	GCA_003262055.1	SAMN08932857	2017	China: Sichuan		KPC-2	II
WCHKP015585	GCA_003262035.1	SAMN08932858	2017	China: Sichuan		KPC-2	II
WCHKP015592	GCA_003261975.1	SAMN08932860	2017	China: Sichuan		KPC-2	II
WCHKP015622	GCA_003262835.1	SAMN08932861	2017	China: Sichuan		KPC-2	II
WCHKP015623	GCA_003261965.1	SAMN08932862	2017	China: Sichuan		KPC-2	II
WCHKP015626	GCA_003261935.1	SAMN08932864	2017	China: Sichuan		KPC-2	II
WCHKP015627	GCA_003262805.1	SAMN08932865	2017	China: Sichuan		KPC-2	II
WCHKP015628	GCA_003261895.1	SAMN08932866	2017	China: Sichuan		KPC-2	II
WCHKP015633	GCA_003262795.1	SAMN08932867	2017	China: Sichuan		KPC-2	II
WCHKP015636	GCA_003261875.1	SAMN08932868	2017	China: Sichuan		KPC-2	II
WCHKP015637	GCA_003261865.1	SAMN08932869	2017	China: Sichuan		KPC-2	II
WCHKP015640	GCA_003261855.1	SAMN08932870	2017	China: Sichuan		KPC-2	II
WCHKP015650	GCA_003262765.1	SAMN08932873	2017	China: Sichuan		KPC-2	II
WCHKP015651	GCA_003261785.1	SAMN08932874	2017	China: Sichuan		KPC-2	II
WCHKP015656	GCA_003262755.1	SAMN08932876	2017	China: Sichuan		KPC-2	II
WCHKP015658	GCA_003261745.1	SAMN08932877	2017	China: Sichuan		KPC-2	II
WCHKP015659	GCA_003261715.1	SAMN08932878	2017	China: Sichuan		KPC-2	II
WCHKP015662	GCA_003261705.1	SAMN08932879	2017	China: Sichuan		KPC-2	II
WCHKP015663	GCA_003261695.1	SAMN08932880	2017	China: Sichuan		KPC-2	II
WCHKP015664	GCA_003261655.1	SAMN08932881	2017	China: Sichuan		KPC-2	II
WCHKP015667	GCA_003262725.1	SAMN08932882	2017	China: Sichuan		KPC-2	II
WCHKP020120	GCA_002852785.2	SAMN07609123	2017	China: Sichuan		KPC-2	II
WCHKP020111	GCA_002852775.1	SAMN07609124	2017	China: Sichuan		KPC-2	II
WCHKP020106	GCA_002852755.1	SAMN07609125	2017	China: Sichuan		KPC-2	II
WCHKP020125	GCA_002852715.1	SAMN07609127	2017	China: Sichuan		KPC-2	II
WCHKP020126	GCA_002852695.1	SAMN07609128	2017	China: Sichuan		KPC-2	II
WCHKP020112	GCA_003037515.1	SAMN08624625	2017	China: Sichuan		KPC-2	II
WCHKP020109	GCA_003038155.1	SAMN08624624	2017	China: Sichuan		KPC-2	II
WCHKP020130	GCA_002852675.1	SAMN07609131	2017	China: Sichuan		KPC-2	II
WCHKP020128	GCA_002852635.1	SAMN07609130	2017	China: Sichuan		KPC-2	II
WCHKP020131	GCA_002852585.1	SAMN07609133	2017	China: Sichuan		KPC-2	II
WCHKP020133	GCA_002852545.1	SAMN07609135	2017	China: Sichuan		KPC-2	II
WCHKP040002	GCA_003037265.1	SAMN08624676	2017	China: Sichuan		KPC-2	II
WCHKP040004	GCA_003037225.1	SAMN08624684	2017	China: Sichuan		KPC-2	II
WCHKP040011	GCA_003036665.1	SAMN08624673	2017	China: Sichuan		KPC-2	II
WCHKP015073	GCA_002852535.1	SAMN07609136	2017	China: Sichuan		KPC-2	II
WCHKP015075	GCA_002852515.1	SAMN07609137	2017	China: Sichuan		KPC-2	II
WCHKP015076	GCA_002852485.1	SAMN07609138	2017	China: Sichuan		KPC-2	II
WCHKP015078	GCA_002852475.1	SAMN07609139	2017	China: Sichuan		KPC-2	II
WCHKP015079	GCA_002852435.1	SAMN07609140	2017	China: Sichuan		KPC-2	II
WCHKP015080	GCA_002852455.1	SAMN07609141	2017	China: Sichuan		KPC-2	II
WCHKP015085	GCA_002852415.1	SAMN07609142	2017	China: Sichuan		KPC-2	II
WCHKP015091	GCA_002852395.1	SAMN07609143	2017	China: Sichuan		KPC-2	II
WCHKP015093	GCA_002852365.2	SAMN07609144	2017	China: Sichuan		KPC-2	II
WCHKP015095	GCA_002852355.1	SAMN07609145	2017	China: Sichuan		KPC-2	II
WCHKP015098	GCA_002852315.1	SAMN07609147	2017	China: Sichuan		KPC-2	II
WCHKP040012	GCA_003037855.1	SAMN08624674	2017	China: Sichuan		KPC-2	II
WCHKP015099	GCA_002852285.1	SAMN07609148	2017	China: Sichuan		KPC-2	II
WCHKP015103	GCA_002852275.1	SAMN07609149	2017	China: Sichuan		KPC-2	II
WCHKP015104	GCA_002852245.1	SAMN07609150	2017	China: Sichuan		KPC-2	II
WCHKP015107	GCA_002852235.1	SAMN07609151	2017	China: Sichuan		KPC-2	II
WCHKP015109	GCA_002852215.1	SAMN07609152	2017	China: Sichuan		KPC-2	II
WCHKP015110	GCA_002852195.1	SAMN07609153	2017	China: Sichuan		KPC-2	II
WCHKP015112	GCA_002852155.1	SAMN07609155	2017	China: Sichuan		KPC-2	II
WCHKP015113	GCA_002852135.1	SAMN07609156	2017	China: Sichuan		KPC-2	II
WCHKP015114	GCA_002852105.1	SAMN07609157	2017	China: Sichuan		KPC-2	II
WCHKP040015	GCA_003036785.1	SAMN08624666	2017	China: Sichuan		KPC-2	II
WCHKP040014	GCA_003038255.1	SAMN08624605	2017	China: Sichuan		KPC-2	II
WCHKP040016	GCA_003036705.1	SAMN08624669	2017	China: Sichuan		KPC-2	II
WCHKP015121	GCA_002852055.1	SAMN07609161	2017	China: Sichuan		KPC-2	II
WCHKP015123	GCA_002852015.1	SAMN07609162	2017	China: Sichuan		KPC-2	II
WCHKP015131	GCA_002851995.1	SAMN07609163	2017	China: Sichuan		KPC-2	II
WCHKP015132	GCA_002851975.1	SAMN07609164	2017	China: Sichuan		KPC-2	II
WCHKP015133	GCA_002851955.1	SAMN07609165	2017	China: Sichuan		KPC-2	II
WCHKP015134	GCA_002851935.1	SAMN07609166	2017	China: Sichuan		KPC-2	II
WCHKP040017	GCA_003037555.1	SAMN08624613	2017	China: Sichuan		KPC-2	II
WCHKP015144	GCA_002851875.1	SAMN07609169	2017	China: Sichuan		KPC-2	II
WCHKP015148	GCA_002850635.1	SAMN07609170	2017	China: Sichuan		KPC-2	II
WCHKP015155	GCA_003036965.1	SAMN08624628	2017	China: Sichuan		KPC-2	II
WCHKP015156	GCA_003038095.1	SAMN08624629	2017	China: Sichuan		KPC-2	II
WCHKP015160	GCA_003038075.1	SAMN08624631	2017	China: Sichuan		KPC-2	II
WCHKP040020	GCA_003037125.1	SAMN08624606	2017	China: Sichuan		KPC-2	II
WCHKP015271	GCA_003036845.1	SAMN08624645	2017	China: Sichuan		KPC-2	II
WCHKP015275	GCA_003262625.1	SAMN08624646	2017	China: Sichuan		KPC-2	II
WCHKP015229	GCA_003037475.1	SAMN08624632	2017	China: Sichuan		KPC-2	II
WCHKP015230	GCA_003036945.1	SAMN08624633	2017	China: Sichuan		KPC-2	II
WCHKP015231	GCA_003036925.1	SAMN08624634	2017	China: Sichuan		KPC-2	II
WCHKP015235	GCA_003037435.1	SAMN08624636	2017	China: Sichuan		KPC-2	II
WCHKP015237	GCA_003262655.1	SAMN08624637	2017	China: Sichuan		KPC-2	II
WCHKP015238	GCA_003263225.1	SAMN08624638	2017	China: Sichuan		KPC-2	II
WCHKP015240	GCA_003036895.1	SAMN08624639	2017	China: Sichuan		KPC-2	II
WCHKP015255	GCA_003036885.1	SAMN08624642	2017	China: Sichuan		KPC-2	II
WCHKP015256	GCA_003037395.1	SAMN08624643	2017	China: Sichuan		KPC-2	II
WCHKP015247	GCA_003038035.1	SAMN08624641	2017	China: Sichuan		KPC-2	II
WCHKP015257	GCA_003263215.1	SAMN08624644	2017	China: Sichuan		KPC-2	II
WCHKP040021	GCA_003037145.1	SAMN08624607	2017	China: Sichuan		KPC-2	II
WCHKP015288	GCA_003036815.1	SAMN08624647	2017	China: Sichuan		KPC-2	II
WCHKP015289	GCA_003262615.1	SAMN08624648	2017	China: Sichuan		KPC-2	II
WCHKP015305	GCA_003036865.1	SAMN08624649	2017	China: Sichuan		KPC-2	II
WCHKP015307	GCA_003263195.1	SAMN08624650	2017	China: Sichuan		KPC-2	II
WCHKP015314	GCA_003037385.1	SAMN08624651	2017	China: Sichuan		KPC-2	II
WCHKP015315	GCA_003263205.1	SAMN08624652	2017	China: Sichuan		KPC-2	II
WCHKP040024	GCA_003036725.1	SAMN08624665	2017	China: Sichuan		KPC-2	II
WCHKP015318	GCA_003038015.1	SAMN08624653	2017	China: Sichuan		KPC-2	II
WCHKP040022	GCA_003037835.1	SAMN08624682	2017	China: Sichuan		KPC-2	II
WCHKP015322	GCA_003036805.1	SAMN08624654	2017	China: Sichuan		KPC-2	II
WCHKP015328	GCA_003263135.1	SAMN08624655	2017	China: Sichuan		KPC-2	II
WCHKP040025	GCA_003037205.1	SAMN08624677	2017	China: Sichuan		KPC-2	II
SCKP040072	GCA_003036465.1	SAMN08624701	2017	China: Sichuan		KPC-2	II
WCHKP040027	GCA_003037865.1	SAMN08624679	2017	China: Sichuan		KPC-2	II
WCHKP015336	GCA_003037365.1	SAMN08624656	2017	China: Sichuan		KPC-2	II
WCHKP015346	GCA_003037995.1	SAMN08624657	2017	China: Sichuan		KPC-2	II
WCHKP015348	GCA_003036765.1	SAMN08624658	2017	China: Sichuan		KPC-2	II
WCHKP015349	GCA_003263145.1	SAMN08624659	2017	China: Sichuan		KPC-2	II
WCHKP040030	GCA_003038235.1	SAMN08624608	2017	China: Sichuan		KPC-2	II
WCHKP040033	GCA_003037915.1	SAMN08624667	2017	China: Sichuan		KPC-2	II
WCHKP040040	GCA_003038195.1	SAMN08624609	2017	China: Sichuan		KPC-2	II
WCHKP040043	GCA_003037805.1	SAMN08624685	2017	China: Sichuan		KPC-2	II
WCHKP040044	GCA_003038175.1	SAMN08624610	2017	China: Sichuan		KPC-2	II
WCHKP040041	GCA_003037045.1	SAMN08624614	2017	China: Sichuan		KPC-2	II
WCHKP040046	GCA_003037585.1	SAMN08624615	2017	China: Sichuan		KPC-2	II
WCHKP040050	GCA_003037105.1	SAMN08624611	2017	China: Sichuan		KPC-2	II
WCHKP040052	GCA_003036605.1	SAMN08624683	2017	China: Sichuan		KPC-2	II
WCHKP040055	GCA_003037305.1	SAMN08624662	2017	China: Sichuan		KPC-2	II
WCHKP040057	GCA_003037055.1	SAMN08624612	2017	China: Sichuan		KPC-2	II
WCHKP91	GCA_002164755.1	SAMN06909166	2017	China: Sichuan		KPC-2	II
WCHKP108	GCA_002164675.1	SAMN06909170	2017	China: Sichuan		KPC-2	II
WCHKP113	GCA_002164605.1	SAMN06909171	2017	China: Sichuan		KPC-2	II
WCHKP015003	GCA_004310745.1	SAMN10970851	2017	China: Sichuan		KPC-2	II
15625	GCA_003261955.3	SAMN08932863	2017	China: Sichuan		KPC-12	II
L388	GCA_003112125.1	SAMN08932689	2017	China: Zhejiang	feces	KPC-2	II
WCHKP015368	GCA_003263125.1	SAMN08932815	2017	China: Zhejiang		KPC-2	II
WJQ205	GCA_003312185.1	SAMN09499326	2017	China: Zhejiang	stool	KPC-2	II
ZWH183	GCA_003312135.1	SAMN09499328	2017	China: Zhejiang	stool	KPC-2	II
ZWH170	GCA_003312125.1	SAMN09499329	2017	China: Zhejiang	stool	KPC-2	II
KP47432	GCA_003402995.1	SAMN09809694	2017	China: Zhejiang	blood	KPC-2	II
4017	GCA_005504075.1	SAMN10516675	2017	China: Zhejiang		KPC-2	II
DY1702	GCA_021727935.1	SAMN24108676	2017	China: Zhejiang	urine	KPC-2	II
DY1703	GCA_021727955.1	SAMN24108677	2017	China: Zhejiang	sputum	KPC-2	II
DY1707	GCA_021727855.1	SAMN24108681	2017	China: Zhejiang	sputum	KPC-2	II
DY1708	GCA_021727835.1	SAMN24108682	2017	China: Zhejiang	urine	KPC-2	II
DY1710	GCA_021727815.1	SAMN24108683	2017	China: Zhejiang	sputum	KPC-2	II
DY1711	GCA_021727795.1	SAMN24108684	2017	China: Zhejiang	urine	KPC-2	II
DY1713	GCA_021727755.1	SAMN24108685	2017	China: Zhejiang	urine	-	II
DY1715	GCA_021727775.1	SAMN24108686	2017	China: Zhejiang	urine	KPC-2	II
DY1721	GCA_021727715.1	SAMN24108689	2017	China: Zhejiang	sputum	KPC-2	II
DY1722	GCA_021727675.1	SAMN24108690	2017	China: Zhejiang	blood	KPC-2	II
DY1725	GCA_021727655.1	SAMN24108691	2017	China: Zhejiang	sputum	KPC-2	II
DY1726	GCA_021727635.1	SAMN24108692	2017	China: Zhejiang	sputum	KPC-2	II
DY1736	GCA_021727595.1	SAMN24108693	2017	China: Zhejiang	Pus	KPC-2	II
DY1737	GCA_021727615.1	SAMN24108694	2017	China: Zhejiang	sputum	KPC-2	II
DY1740	GCA_021727555.1	SAMN24108696	2017	China: Zhejiang	stool	KPC-2	II
DY1747	GCA_021727495.1	SAMN24108698	2017	China: Zhejiang	urine	KPC-2	II
DY1748	GCA_021727455.1	SAMN24108699	2017	China: Zhejiang	sputum	KPC-2	II
DY1749	GCA_021727515.1	SAMN24108700	2017	China: Zhejiang	urine	KPC-2	II
L513	GCA_002261975.1	SAMN07251833	2017	China: Zhejiang	feces	KPC-2	II
L511	GCA_002262035.1	SAMN07251832	2017	China: Zhejiang	feces	KPC-2	II
L529	GCA_002261875.1	SAMN07251840	2017	China: Zhejiang	feces	KPC-2	II
L531	GCA_002261825.1	SAMN07251841	2017	China: Zhejiang	feces	KPC-2	II
SRRSH37	GCA_019445175.1	SAMN20297334	2017	China: Zhejiang		KPC-2	II
SRRSH59	GCA_019445195.1	SAMN20297335	2017	China: Zhejiang		KPC-2	II
SRRSH76	GCA_019445695.1	SAMN20297336	2017	China: Zhejiang		KPC-2	II
SRRSH78	GCA_019445715.1	SAMN20297337	2017	China: Zhejiang		KPC-2	II
SRRSH90	GCA_019445725.1	SAMN20297338	2017	China: Zhejiang		KPC-2	II
SRRSH98	GCA_019445615.1	SAMN20297342	2017	China: Zhejiang		KPC-2	II
SRRSH101	GCA_019445605.1	SAMN20297344	2017	China: Zhejiang		KPC-2	II
SRRSH105	GCA_019445495.1	SAMN20297348	2017	China: Zhejiang		KPC-2	II
SRRSH97	GCA_019445675.1	SAMN20297341	2017	China: Zhejiang		KPC-2	II
SRRSH102	GCA_019445555.1	SAMN20297345	2017	China: Zhejiang		KPC-2	II
SRRSH106	GCA_019445515.1	SAMN20297349	2017	China: Zhejiang		KPC-2	II
32	GCA_007955045.1	SAMN12389487	2017	China: Zhejiang		KPC-2	II
SRRSH100	GCA_019445595.1	SAMN20297343	2017	China: Zhejiang		KPC-2	II
SRRSH104	GCA_019445535.1	SAMN20297347	2017	China: Zhejiang		KPC-2	II
SRRSH117	GCA_019445335.1	SAMN20297356	2017	China: Zhejiang		KPC-2	II
SRRSH116	GCA_019445345.1	SAMN20297355	2017	China: Zhejiang		KPC-2	II
SRRSH110	GCA_019445395.1	SAMN20297352	2017	China: Zhejiang		KPC-2	II
SRRSH112	GCA_019445465.1	SAMN20297353	2017	China: Zhejiang		KPC-2	II
SRRSH109	GCA_019445455.1	SAMN20297351	2017	China: Zhejiang		KPC-2	II
33	GCA_007954945.1	SAMN12389488	2017	China: Zhejiang		KPC-2	II
SRRSH114	GCA_019445405.1	SAMN20297354	2017	China: Zhejiang		KPC-2	II
SRRSH128	GCA_019445295.1	SAMN20297358	2017	China: Zhejiang		KPC-2	II
SRRSH130	GCA_019445355.1	SAMN20297359	2017	China: Zhejiang		KPC-2	II
SRRSH131	GCA_019445135.1	SAMN20297360	2017	China: Zhejiang		KPC-2	II
35	GCA_007954935.1	SAMN12389489	2017	China: Zhejiang		KPC-2	II
36	GCA_007955015.2	SAMN12389490	2017	China: Zhejiang		KPC-2	II
37	GCA_007954925.2	SAMN12389491	2017	China: Zhejiang		KPC-2	II
38	GCA_007955055.1	SAMN12389492	2017	China: Zhejiang		KPC-2	II
44	GCA_007954845.1	SAMN12389494	2017	China: Zhejiang		KPC-2	II
45	GCA_007954995.1	SAMN12389495	2017	China: Zhejiang		KPC-2	II
5	GCA_007955155.1	SAMN12389482	2017	China: Zhejiang		KPC-2	II
1	GCA_007954805.1	SAMN12389480	2017	China: Zhejiang		KPC-2	II
12	GCA_007955105.2	SAMN12389483	2017	China: Zhejiang		KPC-2	II
2	GCA_007954825.1	SAMN12389481	2017	China: Zhejiang		KPC-2	II
K28	GCA_004332095.1	SAMN09531271	2017	China: Zhejiang	sputum	KPC-2	II
K293	GCA_003363395.1	SAMN09738094	2017		Ascites sample	KPC-2	II
WK1	GCA_020178585.1	SAMN18252386	2018	China	Sludge from WWTP	KPC-2	II
KP15	GCA_018271585.1	SAMN18559367	2018	China	sputum	KPC-2	II
KP3	GCA_018271605.1	SAMN18559372	2018	China	urine	-	II
SDWK2	GCA_020178575.1	SAMN19981562	2018	China	sludge from WWTP	KPC-2;NDM-1	II
SDWK3	GCA_020178545.1	SAMN19981563	2018	China	wastewater from WWTP	KPC-2	II
SDWK4	GCA_020178505.1	SAMN19981564	2018	China	wastewater from WWTP	KPC-2	II
SDWK5	GCA_020178495.1	SAMN19981565	2018	China	wastewater from WWTP	NDM-1	II
SDWK6	GCA_020178535.1	SAMN19981566	2018	China	wastewater from WWTP	KPC-2	II
SDWK7	GCA_020178475.1	SAMN19981567	2018	China	wastewater from WWTP	KPC-2	II
SDWK8	GCA_020178455.1	SAMN19981568	2018	China	wastewater from WWTP	KPC-2	II
SDWK9	GCA_020178435.1	SAMN19981569	2018	China	wastewater from WWTP	KPC-2	II
SDWK10	GCA_020178415.1	SAMN19981570	2018	China	wastewater from WWTP	KPC-2;NDM-1	II
SDWK12	GCA_020178365.1	SAMN19981572	2018	China	wastewater from WWTP	KPC-2	II
SDWK14	GCA_020178355.1	SAMN19981574	2018	China	wastewater from WWTP	NDM-1	II
SDWK27	GCA_020178055.1	SAMN19981587	2018	China	sludge from WWTP	KPC-2	II
SDWK28	GCA_020177995.1	SAMN19981588	2018	China	sludge from WWTP	KPC-2;NDM-1	II
SDWK30	GCA_020178025.1	SAMN19981590	2018	China	wastewater from WWTP	KPC-2	II
SDWK31	GCA_020177975.1	SAMN19981591	2018	China	wastewater from WWTP	KPC-2	II
SDWK32	GCA_020177935.1	SAMN19981592	2018	China	wastewater from WWTP	KPC-2	II
SDWK33	GCA_020177955.1	SAMN19981593	2018	China	wastewater from WWTP	KPC-2	II
SDHK14	GCA_020178945.1	SAMN19981610	2018	China	irrigation Solution	KPC-2	II
SDHK15	GCA_020178905.1	SAMN19981611	2018	China	urine	KPC-2	II
SDHK16	GCA_020178895.1	SAMN19981612	2018	China	blood	KPC-2	II
SDHK17	GCA_020178915.1	SAMN19981613	2018	China	pus	KPC-2	II
SDHK19	GCA_020178845.1	SAMN19981615	2018	China	pus	KPC-2	II
SDHK22	GCA_020178825.1	SAMN19981618	2018	China	nasopharyngeal swab	KPC-2	II
SDHK23	GCA_020178775.1	SAMN19981619	2018	China	blood	KPC-2	II
SDHK24	GCA_020178705.1	SAMN19981620	2018	China	sputum	KPC-2	II
SDHK25	GCA_020178755.1	SAMN19981621	2018	China	sputum	KPC-2	II
SDHK26	GCA_020178695.1	SAMN19981622	2018	China	sputum	KPC-2	II
SDHK27	GCA_020178685.1	SAMN19981623	2018	China	ascites	KPC-2	II
SDHK28	GCA_020178675.1	SAMN19981624	2018	China	secretions	KPC-2	II
SDHK30	GCA_020178655.1	SAMN19981626	2018	China	blood	KPC-2	II
ZRYYKP3B	GCA_009797775.1	SAMN13190884	2018	China	bronchoalveolar lavage	-	II
KP18-3-8	GCA_010450855.1	SAMN13978114	2018	China	urine	-	II
ZRYYKP5A	GCA_009797745.1	SAMN13190885	2018	China	sputum	KPC-2	II
ZRYYKP5B	GCA_009797715.1	SAMN13190886	2018	China	bronchoalveolar lavage	KPC-2	II
KP18-2079	GCA_011022255.1	SAMN14132403	2018	China	blood	-	II
18B126	GCA_021415845.1	SAMN21237569	2018	China	ICU	KPC-2	II
17E334	GCA_021415565.1	SAMN21237584	2018	China	ICU	KPC-2	II
18B106	GCA_021415065.1	SAMN21237610	2018	China	Respiratory Medicine	KPC-2	II
16B23	GCA_021414865.1	SAMN21237617	2018	China	Respiratory Medicine	KPC-2	II
16B152	GCA_021414855.1	SAMN21237621	2018	China	Respiratory Medicine	KPC-2	II
17B88	GCA_021414685.1	SAMN21237628	2018	China	Urology Surgery	KPC-2	II
17B91	GCA_021414665.1	SAMN21237629	2018	China	Urology Surgery	KPC-2	II
ZRYYKP3A	GCA_009797785.1	SAMN13190883	2018	China		KPC-12	II
AH1814-6	GCA_007115395.1	SAMN11533784	2018	China: Anhui	sputum	KPC-2	II
AH3179-2	GCA_007115145.1	SAMN11533812	2018	China: Anhui	sputum	KPC-2	II
AH1814-10	GCA_007115485.1	SAMN11533776	2018	China: Anhui	sputum	KPC-2	II
AH1814-11	GCA_007115475.1	SAMN11533777	2018	China: Anhui	sputum	KPC-2	II
AH1814-4	GCA_007115435.1	SAMN11533782	2018	China: Anhui	sputum	KPC-2	II
AH1814-12	GCA_007115465.1	SAMN11533778	2018	China: Anhui	sputum	KPC-2	II
AH1772-1	GCA_007115565.1	SAMN11533771	2018	China: Anhui	sputum	KPC-2	II
NSKp2	GCA_011683135.1	SAMN11811879	2018	China: Beijing	nasopharynx	KPC-2	II
CKp2-1	GCA_011683145.1	SAMN11811880	2018	China: Beijing	Bronchoalveolar lavage fluid	KPC-2	II
CKp2-2	GCA_011683085.1	SAMN11811881	2018	China: Beijing	Bronchoalveolar lavage fluid	KPC-2	II
WSCRKP	GCA_021560095.1	SAMN24836900	2018	China: Jiangsu	blood	KPC-2	II
3C2	GCA_008867505.1	SAMN12158044	2018	China: Shandong	sputum	KPC-2	II
110	GCA_021530345.1	SAMN24665690	2018	China: Shanghai	blood	KPC-2	II
112	GCA_021530535.1	SAMN24665694	2018	China: Shanghai	blood	KPC-2	II
XJ-K1	GCA_006304565.1	SAMN09977093	2018	China: Shanghai	urine	KPC-2	II
XJ-K2	GCA_009834285.1	SAMN09988182	2018	China: Shanghai	blood	KPC-2	II
RJBSI76	GCA_016774435.1	SAMN17349264	2018	China: Shanghai	blood	KPC-2	II
kp168	GCA_022760535.1	SAMN24662251	2018	China: Shanghai	urine	KPC-2	II
WCHKP115068	GCA_004322795.1	SAMN09688180	2018	China: Sichuan		KPC-12	II
WCHKP115069	GCA_003711065.1	SAMN09688181	2018	China: Sichuan		KPC-2	II
L39_2	GCA_006494895.1	SAMN10433884	2018	China: Zhejiang	stool	KPC-2	II
P707-1	GCA_019740935.1	SAMN14537432	2018	China: Zhejiang	feces	KPC-2	II
DY1806	GCA_021727415.1	SAMN24108705	2018	China: Zhejiang	blood	KPC-2	II
DY1812	GCA_021727355.1	SAMN24108707	2018	China: Zhejiang	sputum	KPC-2	II
DY1813	GCA_021727275.1	SAMN24108708	2018	China: Zhejiang	bile	KPC-2	II
DY1814	GCA_021727285.1	SAMN24108709	2018	China: Zhejiang	sputum	KPC-2	II
DY1815	GCA_021727295.1	SAMN24108710	2018	China: Zhejiang	blood	-	II
DY1820	GCA_021727245.1	SAMN24108711	2018	China: Zhejiang	urine	KPC-2	II
DY1822	GCA_021727215.1	SAMN24108713	2018	China: Zhejiang	sputum	KPC-2	II
DY1823	GCA_021727235.1	SAMN24108714	2018	China: Zhejiang	blood	KPC-2	II
DY1824	GCA_021727185.1	SAMN24108715	2018	China: Zhejiang	blood	KPC-2	II
DY1826	GCA_021727125.1	SAMN24108717	2018	China: Zhejiang	Pus	KPC-2	II
15	GCA_007955095.1	SAMN12389484	2018	China: Zhejiang		KPC-2	II
18	GCA_007954815.1	SAMN12389485	2018	China: Zhejiang		KPC-2	II
19	GCA_007955065.1	SAMN12389486	2018	China: Zhejiang		KPC-2	II
65	GCA_007954905.1	SAMN12389496	2018	China: Zhejiang		KPC-2	II
CRKP21	GCA_016680195.1	SAMN17166564	2018	China: Zhejiang	blood	KPC-2	II
CRKP14	GCA_016680155.1	SAMN17166560	2018	China: Zhejiang	urine sample	KPC-2	II
CRKP22	GCA_016679905.1	SAMN17166565	2018	China: Zhejiang	blood	KPC-2	II
CRKP18	GCA_016680165.1	SAMN17166563	2018	China: Zhejiang	pus	KPC-2	II
CRKP38	GCA_016680955.1	SAMN17166569	2018	China: Zhejiang	urine sample	KPC-2	II
CRKP39	GCA_016680915.1	SAMN17166570	2018	China: Zhejiang	urine sample	KPC-2	II
CRKP41	GCA_016680855.1	SAMN17166571	2018	China: Zhejiang	sputum	KPC-2	II
CRKP45	GCA_016680745.1	SAMN17166574	2018	China: Zhejiang	ascitic fluid	KPC-2	II
KP58	GCA_008728695.1	SAMN12228410	2018	China: Zhejiang	urine	KPC-2	II
CRKP51	GCA_016680875.1	SAMN17166576	2018	China: Zhejiang	ascitic fluid	KPC-2	II
CRKP63	GCA_016680365.1	SAMN17166583	2018	China: Zhejiang	central venous catheters	KPC-2	II
CRKP66	GCA_016680675.1	SAMN17166584	2018	China: Zhejiang	broncholveolr lvge fluid	KPC-2	II
CRKP69	GCA_016680715.1	SAMN17166585	2018	China: Zhejiang	sputum	KPC-2	II
CRKP78R	GCA_016403085.1	SAMN17074911	2018	China: Zhejiang	urine sample	KPC-2	II
CRKP77	GCA_016680655.1	SAMN17166587	2018	China: Zhejiang	pus	KPC-2	II
CRKP78	GCA_016680625.1	SAMN17166588	2018	China: Zhejiang	urine sample	KPC-2	II
CRKP80	GCA_016680615.1	SAMN17166589	2018	China: Zhejiang	urine sample	KPC-2	II
fd54	GCA_009811945.1	SAMN12618106	2018	China: Zhejiang	urine	KPC-2	II
fa51	GCA_009812025.1	SAMN12618103	2018	China: Zhejiang	blood	KPC-2	II
fb52	GCA_009811995.1	SAMN12618104	2018	China: Zhejiang	blood	KPC-2	II
fe58	GCA_009811925.1	SAMN12618107	2018	China: Zhejiang	urine	KPC-2	II
ff60	GCA_009811915.1	SAMN12618108	2018	China: Zhejiang	urine	KPC-2	II
BJCFK909	GCA_003856475.1	SAMN10473953	2018	China: Zhejiang	respiratory tract	KPC-2	II
SDWK37	GCA_020177855.1	SAMN19981597	2019	China	sludge from WWTP	KPC-2	II
SDWK40	GCA_020177805.1	SAMN19981600	2019	China	sludge from WWTP	KPC-2	II
SDWK42	GCA_020177755.1	SAMN19981602	2019	China	wastewater from WWTP	KPC-2;NDM-1	II
SDWK43	GCA_020177725.1	SAMN19981603	2019	China	wastewater from WWTP	KPC-2	II
SDWK44	GCA_020177715.1	SAMN19981604	2019	China	wastewater from WWTP	KPC-2	II
SDWK45	GCA_020177695.1	SAMN19981605	2019	China	wastewater from WWTP	KPC-2	II
SDWK46	GCA_020177675.1	SAMN19981606	2019	China	wastewater from WWTP	KPC-2	II
SDWK47	GCA_020177645.1	SAMN19981607	2019	China	wastewater from WWTP	KPC-2	II
SDWK48	GCA_020177635.1	SAMN19981608	2019	China	wastewater from WWTP	KPC-2	II
SDHK31	GCA_020178615.1	SAMN19981627	2019	China	ascites	KPC-2	II
FK 6768	GCA_015999625.1	SAMN17005574	2019	China	feces	-	II
AH1814-1	GCA_007115515.1	SAMN11533775	2019	China: Anhui	urine	KPC-2	II
AH1313-2	GCA_007115585.1	SAMN11533762	2019	China: Anhui	urine	KPC-2	II
AH3195	GCA_007115155.1	SAMN11533813	2019	China: Anhui	sputum	KPC-2	II
KP135194	GCA_015228715.1	SAMN14943954	2019	China: Fujian		KPC-2	II
KP137060	GCA_015228705.1	SAMN14944066	2019	China: Fujian		KPC-2;NDM-5	II
KP20194a	GCA_013349085.1	SAMN15186437	2019	China: Hunan	sputum	KPC-2	II
KP20194b	GCA_013349045.1	SAMN15186439	2019	China: Hunan	sputum	KPC-2	II
KP20194a2	GCA_013349065.1	SAMN15186438	2019	China: Hunan	bed sheets	KPC-2	II
KP20194b2	GCA_013348885.1	SAMN15186440	2019	China: Hunan	sputum	KPC-2	II
KP20194c	GCA_013348925.1	SAMN15186441	2019	China: Hunan	sputum	KPC-2	II
KP20194c3	GCA_013349025.1	SAMN15186442	2019	China: Hunan	bed sheets	KPC-2	II
KP20194c4	GCA_013349005.1	SAMN15186443	2019	China: Hunan	ventilator	KPC-2	II
KP20194c5	GCA_013348985.1	SAMN15186444	2019	China: Hunan	monitor panel	KPC-2	II
KP20194d	GCA_013348945.1	SAMN15186445	2019	China: Hunan	sputum	KPC-2	II
KP20194e	GCA_013348965.1	SAMN15186446	2019	China: Hunan	sputum	KPC-2	II
KP20194f	GCA_013348905.1	SAMN15186447	2019	China: Hunan	telephone of Nurse station	KPC-2	II
20JS63	GCA_021546455.1	SAMN24669139	2019	China: Jiangsu	cerebrospinal fluid	KPC-2	II
JNKPN26	GCA_021398155.1	SAMN24425642	2019	China: Shandong	sputum	KPC-2;NDM-1	II
JNQH227	GCA_016924055.1	SAMN17976239	2019	China: Shandong	blood	KPC-2	II
JNQH263	GCA_016924215.1	SAMN17976240	2019	China: Shandong	sputum	KPC-2	II
JNQH275	GCA_016924175.1	SAMN17976242	2019	China: Shandong	sputum	KPC-2	II
Kp36	GCA_009856585.1	SAMN13671318	2019	China: Shanghai		KPC-2	II
Kp36-117R	GCA_009807065.1	SAMN13671319	2019	China: Shanghai		KPC-2	II
RJBSI76-pV	GCA_016774455.1	SAMN17349266	2019	China: Shanghai	conjugation assay	KPC-2	II
Kp13869	GCA_018336375.1	SAMN18876745	2019	China: Shanghai	urine	-	II
WCHKP090465	GCA_014041075.1	SAMN15649184	2019	China: Sichuan	secretion	KPC-2	II
WCHKP090357	GCA_014041735.2	SAMN15649152	2019	China: Sichuan	rectal swab	KPC-2	II
WCHKP090352	GCA_014041795.1	SAMN15649149	2019	China: Sichuan	environmental surface	KPC-2	II
WCHKP090354	GCA_014041785.1	SAMN15649151	2019	China: Sichuan	environmental surface	KPC-2	II
WCHKP090472	GCA_014041055.1	SAMN15649187	2019	China: Sichuan	sputum	KPC-2	II
WCHKP090346	GCA_014041835.1	SAMN15649147	2019	China: Sichuan	rectal swab	KPC-2	II
WCHKP090348	GCA_014041775.1	SAMN15649148	2019	China: Sichuan	oral swab	KPC-2	II
WCHKP090353	GCA_014041755.1	SAMN15649150	2019	China: Sichuan	environmental surface	KPC-2	II
WCHKP090365	GCA_014041545.1	SAMN15649159	2019	China: Sichuan	environmental surface	KPC-2	II
WCHKP090366	GCA_014041595.1	SAMN15649160	2019	China: Sichuan	environmental surface	KPC-2	II
WCHKP090371	GCA_014041575.1	SAMN15649161	2019	China: Sichuan	environmental surface	KPC-2	II
WCHKP090372	GCA_014041535.1	SAMN15649162	2019	China: Sichuan	environmental surface	KPC-2	II
WCHKP090374	GCA_014041505.2	SAMN15649164	2019	China: Sichuan	environmental surface	KPC-2	II
WCHKP090377	GCA_014041435.1	SAMN15649167	2019	China: Sichuan	environmental surface	KPC-2	II
WCHKP090386	GCA_014041305.1	SAMN15649173	2019	China: Sichuan	environmental surface	KPC-2	II
WCHKP090387	GCA_014041295.1	SAMN15649174	2019	China: Sichuan	environmental surface	KPC-2	II
WCHKP090394	GCA_014041195.1	SAMN15649178	2019	China: Sichuan	environmental surface	KPC-2	II
WCHKP090400	GCA_014041215.1	SAMN15649179	2019	China: Sichuan	environmental surface	KPC-2	II
WCHKP090401	GCA_014041175.1	SAMN15649180	2019	China: Sichuan	environmental surface	KPC-2	II
WCHKP090547	GCA_014040895.1	SAMN15649194	2019	China: Sichuan	environmental surface	KPC-2	II
WCHKP090458	GCA_014041125.1	SAMN15649181	2019	China: Sichuan	environmental surface	KPC-2	II
WCHKP090460	GCA_014041115.1	SAMN15649182	2019	China: Sichuan	environmental surface	KPC-2	II
WCHKP090461	GCA_014041105.1	SAMN15649183	2019	China: Sichuan	environmental surface	KPC-2	II
B1-1	GCA_015499895.1	SAMN16539239	2019	China: Sichuan		KPC-2	II
015134X1B1	GCA_015391385.1	SAMN16605061	2019	China: Sichuan	Passaging	KPC-2	II
LKV1	GCA_014221005.1	SAMN12168054	2019	China: Zhejiang	sputum	KPC-2	II
LKV2	GCA_014220985.1	SAMN12168055	2019	China: Zhejiang	sputum	KPC-2	II
KP1-1	GCA_016722885.1	SAMN17305548	2019	China: Zhejiang	blood	KPC-2	II
KP1-2	GCA_016722865.1	SAMN17305549	2019	China: Zhejiang	stool	KPC-2	II
DY1902	GCA_021727115.1	SAMN24108719	2019	China: Zhejiang	sputum	KPC-2	II
DY1903	GCA_021727055.1	SAMN24108720	2019	China: Zhejiang	sputum	KPC-2	II
DY1905	GCA_021727075.1	SAMN24108722	2019	China: Zhejiang	sputum	KPC-2	II
DY1906	GCA_021727035.1	SAMN24108723	2019	China: Zhejiang	sputum	KPC-2	II
DY1924	GCA_021726965.1	SAMN24108726	2019	China: Zhejiang	sputum	KPC-2	II
DY1943	GCA_021726935.1	SAMN24108729	2019	China: Zhejiang	sputum	KPC-2	II
DY1949	GCA_021726875.1	SAMN24108733	2019	China: Zhejiang	sputum	KPC-2	II
DY1950	GCA_021726815.1	SAMN24108734	2019	China: Zhejiang	bile	KPC-2	II
DY1951	GCA_021726795.1	SAMN24108735	2019	China: Zhejiang	sputum	KPC-2	II
XH1507	GCA_022533525.1	SAMN26270980	2019	China: Zhejiang	pus	KPC-2	II
XH1508	GCA_022533505.1	SAMN26270981	2019	China: Zhejiang	pus	KPC-2	II
KP1064WHY	GCA_020520185.1	SAMN21219937	2019	China: Zhejiang	blood	KPC-2	II
20KP10	GCA_019331955.1	SAMN18322968	2020	China	sputum samples	KPC-2	II
20KP09	GCA_019331875.1	SAMN18322967	2020	China	sputum samples	KPC-2	II
20KP11	GCA_019331975.1	SAMN18322969	2020	China	sputum samples	KPC-2	II
20KP12	GCA_019331835.1	SAMN18322970	2020	China	sputum samples	KPC-2	II
20KP40	GCA_019331895.1	SAMN18322972	2020	China	sputum samples	KPC-2	II
20W01	GCA_019331855.1	SAMN18322973	2020	China	sickbed swab	KPC-2	II
20W02	GCA_019331865.1	SAMN18322974	2020	China	sickbed swab	KPC-2	II
S38	GCA_017581905.1	SAMN18356798	2020	China	sputum	KPC-2	II
FRPDR	GCA_015243235.1	SAMN16451036	2020	China: Anhui		KPC-2	II
KP63	GCA_019134695.1	SAMN19736494	2020	China: Chongqing	bile Bronchoalveolar lavage fluid	-	II
20071685	GCA_016745865.1	SAMN17348563	2020	China: Henan		-	II
KPC-2	GCA_019444195.1	SAMN19312573	2020	China: Hubei	sputum	KPC-2;NDM-1	II
WHC151	GCA_019795005.1	SAMN20834172	2020	China: Hunan		KPC-2	II
kpn_08	GCA_018682405.1	SAMN18042958	2020	China: Jiangsu		-	II
KPWX136	GCA_016812055.1	SAMN17372728	2020	China: Jiangsu	sputum	KPC-2;NDM-5	II
101	GCA_021530355.1	SAMN24665696	2020	China: Shanghai	blood	KPC-2	II
1021	GCA_021530395.1	SAMN24665699	2020	China: Shanghai	blood	KPC-2	II
946	GCA_021532325.1	SAMN24669134	2020	China: Shanghai	sputum	KPC-2	II
LX2	GCA_021532675.1	SAMN24669135	2020	China: Shanghai	sputum	KPC-2	II
Lx3	GCA_021532735.1	SAMN24669136	2020	China: Shanghai	sputum	KPC-2	II
kp5152	GCA_021442065.1	SAMN24662261	2020	China: Shanghai	urine	KPC-2	II
No.3	GCA_021213755.1	SAMN23561307	2020	China: Shanghai	cerebrospinal fluid	-	II
015134X2B1	GCA_018383515.1	SAMN19088510	2020	China: Sichuan	Passaging	KPC-2	II
015134X2B3	GCA_018383705.1	SAMN19088511	2020	China: Sichuan	Passaging	KPC-2	II
015134X2B2	GCA_018861955.1	SAMN19601265	2020	China: Sichuan	Passaging	KPC-2	II
015134X1B2	GCA_015391365.1	SAMN16605062	2020	China: Sichuan	Passaging	KPC-2	II
015134X1B3	GCA_015391395.1	SAMN16605063	2020	China: Sichuan	Passaging	KPC-2	II
KP-426	GCA_019434255.1	SAMN20373013	2020	China: Zhejiang		KPC-2	II
KP-C76	GCA_019434275.1	SAMN20373014	2020	China: Zhejiang		KPC-2	II
KP-CT77	GCA_019434295.1	SAMN20375149	2020	China: Zhejiang		KPC-2	II
8695	GCA_020736285.1	SAMN22599454	2020	China: Zhejiang		-	II
8578	GCA_020806085.1	SAMN22599465	2020	China: Zhejiang		KPC-2	II
DY2002	GCA_021726835.1	SAMN24108736	2020	China: Zhejiang	stool	KPC-2	II
DY2008	GCA_021726775.1	SAMN24108737	2020	China: Zhejiang	sputum	KPC-2	II
DY2013	GCA_021726695.1	SAMN24108739	2020	China: Zhejiang	sputum	KPC-2	II
DY2014	GCA_021726755.1	SAMN24108740	2020	China: Zhejiang	blood	KPC-2	II
DY2015	GCA_021726735.1	SAMN24108741	2020	China: Zhejiang	blood	KPC-2	II
DY2016	GCA_021726675.1	SAMN24108742	2020	China: Zhejiang	stool	KPC-2	II
DY2018	GCA_021726635.1	SAMN24108743	2020	China: Zhejiang	sputum	KPC-2	II
DY2021	GCA_021726595.1	SAMN24108745	2020	China: Zhejiang	sputum	KPC-2	II
1022	GCA_021530495.1	SAMN24665827	2020	China: Zhejiang	blood	KPC-2	II
104	GCA_021532295.1	SAMN24667379	2020	China: Zhejiang	blood	KPC-2	II
105	GCA_021532755.1	SAMN24667606	2020	China: Zhejiang	blood	KPC-2	II
106	GCA_021532795.1	SAMN24667607	2020	China: Zhejiang	blood	KPC-2	II
107	GCA_021530335.1	SAMN24667608	2020	China: Zhejiang	blood	KPC-2	II
201	GCA_021532435.1	SAMN24667610	2020	China: Zhejiang	blood	KPC-2	II
KP-426	GCA_018156195.1	SAMN18819909	2020	China: Zhejiang		KPC-2	II
KP-C76	GCA_018156185.1	SAMN18819910	2020	China: Zhejiang		KPC-2	II
KP-CT77	GCA_018156105.1	SAMN18819911	2020	China: Zhejiang		KPC-2	II
KP200731214	GCA_020520225.1	SAMN21849102	2020	China: Zhejiang		KPC-2;NDM-5	II
CRKP66R	GCA_015277755.1	SAMN16604318	2020	China: Zhejiang	induction culture	KPC-2	II
KP697	GCA_021497485.1	SAMN17023459	2020	China: Zhejiang	sputum	KPC-2	II
KP55	GCA_018336835.1	SAMN15234688	2020	China: Zhejiang	sputum	KPC-2	II
21080237	GCA_022982555.1	SAMN27363254	2021	China: Anhui	Diversion fluid	KPC-2	II
21080534	GCA_022982595.1	SAMN27363255	2021	China: Anhui	Diversion fluid	KPC-2	II
21080937	GCA_022982615.1	SAMN27363256	2021	China: Anhui	sputum	KPC-2	II
21091025	GCA_022982575.1	SAMN27363257	2021	China: Anhui	sputum	KPC-2	II
KPN857	GCA_021442005.1	SAMN24571286	2021	China: Guangdong	blood	KPC-2	II
LX4	GCA_021532715.1	SAMN24669138	2021	China: Shanghai	sputum	KPC-2	II
HS4443	GCA_022809175.1	SAMN26377325	2021	China: Shanghai	sputum	-	II
HS4578	GCA_022809155.1	SAMN26377326	2021	China: Shanghai	sputum	KPC-2	II
No.9	GCA_021213855.1	SAMN23561311	2021	China: Shanghai	sputum	KPC-2	II
015134X1B4	GCA_018383575.1	SAMN19088507	2021	China: Sichuan	Passaging	KPC-2	II
015134X1B5	GCA_018383565.1	SAMN19088508	2021	China: Sichuan	Passaging	KPC-2	II
015134X1B6	GCA_018383675.1	SAMN19088509	2021	China: Sichuan	Passaging	KPC-2	II
KP14	GCA_022828575.1	SAMN23012465	2021	China: Zhejiang	sputum	KPC-41	II
KP16	GCA_022828555.1	SAMN23012466	2021	China: Zhejiang	sputum	KPC-41	II
KP15	GCA_022828525.1	SAMN23012467	2021	China: Zhejiang	secretion	KPC-2	II
F94	GCA_021431985.1	SAMN24579938	2021	China: Zhejiang	urine	-	II
KP357	GCA_020177555.1	SAMN19953054	2021	China: Zhejiang		KPC-2	II
JX-CR-hvKP-1	GCA_015356055.1	SAMN16561274	2018/2019	China: Jiangxi		KPC-2	II
JX-CR-hvKP-2	GCA_015356035.1	SAMN16561282	2018/2019	China: Jiangxi		KPC-2	II
JX-CR-hvKP-3	GCA_015356015.1	SAMN16561283	2018/2019	China: Jiangxi		KPC-2	II
JX-CR-hvKP-4	GCA_015355995.1	SAMN16561284	2018/2019	China: Jiangxi		KPC-2	II
JX-CR-hvKP-7	GCA_015355915.1	SAMN16561430	2018/2019	China: Jiangxi	blood	KPC-2	II
JX-CR-hvKP-8	GCA_015355935.1	SAMN16561432	2018/2019	China: Jiangxi	blood	KPC-2	II
JX-CR-hvKP-9	GCA_015355895.1	SAMN16561434	2018/2019	China: Jiangxi	blood	KPC-2	II
JX-CR-hvKP-10	GCA_015355875.1	SAMN16561435	2018/2019	China: Jiangxi	blood	KPC-2	II
C5	GCA_017291515.1	SAMN18087493		China: Henan	Secretion from patient	KPC-2	II
C13	GCA_017292065.1	SAMN18087500		China: Henan	Bronchoalveolar Fluid from patient	KPC-2	II
C14	GCA_017292055.1	SAMN18087501		China: Henan	Wound secretion from patient	KPC-2	II
C19	GCA_017291405.1	SAMN18087505		China: Henan	Blood from patient	KPC-2	II
C23	GCA_017291695.1	SAMN18087507		China: Henan	Urine from patient	KPC-2	II
C24	GCA_017291715.1	SAMN18087508		China: Henan	Sputum from patient	KPC-2	II
C26	GCA_017291675.1	SAMN18087510		China: Henan	Bronchoalveolar Fluid from patient	KPC-2	II
C32	GCA_017291525.1	SAMN18087515		China: Henan	Urine from patient	KPC-2	II
C33	GCA_017291435.1	SAMN18087516		China: Henan	Sputum from patient from coronary care unit	KPC-2	II
C34	GCA_017291455.1	SAMN18087517		China: Henan	Sputum from patient	KPC-2	II
C36	GCA_017291625.1	SAMN18087519		China: Henan	Sputum from patient	KPC-2	II
WCHKP020093	GCA_003037025.1	SAMN08624620		China: Sichuan		KPC-2	II
WCHKP020094	GCA_003037455.1	SAMN08624621		China: Sichuan		KPC-2	II
WCHKP040051	GCA_003036565.1	SAMN08624686		China: Sichuan		KPC-2	II
WCHKP015115	GCA_003262705.1	SAMN08932813		China: Sichuan		KPC-2	II
39	GCA_007954915.1	SAMN12389493		China: Zhejiang		KPC-2	II
1126	GCA_007954835.1	SAMN12389497		China: Zhejiang		KPC-2	II
CDI694	GCA_019107705.1	SAMN19925007				KPC-2	II
50700	GCA_021166115.1	SAMN23552370				KPC-2	II
ZS15	GCA_014050205.1	SAMN15655700			urine	KPC-2	II
KP1517	GCA_017809835.1	SAMN15052358	2018	China: Tianjin	urine	KPC-2	singleton
