# Supplementary material for: The Origins of ST11 KL64 Klebsiella pneumoniae: a Genome-Based Study
Source: Microbiol Spectr. 2023 Mar 27;11(2):e04165-22. doi: 10.1128/spectrum.04165-22 (PMC10101065; doi:10.1128/spectrum.04165-22)
Supplement: Supplemental file 4 — Data Set S4. Download spectrum.04165-22-s0005.xlsx, XLSX file, 0.3 MB [file spectrum.04165-22-s0005.xlsx]

## Sheet: 4826
Strain	Assembly	BioSample	ST	KL	K_locus_confidence	Collection Date
CRE605	GCA_018108805.1	SAMN11579523	ST1	KL110	Very high	2014
ZYST1	GCA_003432405.1	SAMN09691066	ST1	KL110	High	2017
MRSN27778	GCA_019928505.1	SAMN18874715	ST1	KL110	Very high	2015
M1026-3Ar	GCA_015277915.1	SAMN16539444	ST1	KL123	High	2019
STLEFF_44	GCA_022494215.1	SAMN13925565	ST1	KL128	Very high	2018
Kp19sp_FIIk	GCA_003226035.1	SAMN09104657	ST1	KL17	Perfect	2005
20181083	GCA_019218385.1	SAMN19795667	ST1	KL17	Very high	2018
JZX2124	GCA_003312195.1	SAMN09499325	ST1	KL19	High	2017
HZ7H152	GCA_017254935.1	SAMN18024426	ST1	KL19	High	2017
Kp31	GCA_021395755.1	SAMN24529849	ST1	KL19	High	2018
EuSCAPE_SC030	GCA_900502935.1	SAMEA3673003	ST1	KL19	High	2013
SRRSH14	GCA_902507275.1	SAMEA6099394	ST1	KL19	High	2017
ZKP116	GCA_902508725.1	SAMEA6099484	ST1	KL19	High	2017
ARPG-315	GCA_002108315.1	SAMN06670981	ST1	KL19	High	2013
KP19-3138	GCA_021484965.1	SAMN24450305	ST1	KL19	High	2019
309074	GCA_009930995.1	SAMN09499702	ST1	KL24	High	2013
AR_0042	GCA_001874695.1	SAMN04014883	ST1	KL45	Very high
QD23	GCA_011045595.1	SAMN12559024	ST1	KL45	Very high	2015
22	GCA_014529435.1	SAMN15698033	ST1	KL45	Very high	2017
CRE736	GCA_018108925.1	SAMN11579517	ST1	KL45	Very high	2014
k839	GCA_900084985.1	SAMEA2273599	ST1	KL45	Very high	2004
k813	GCA_900086125.1	SAMEA2273595	ST1	KL45	Very high	2004
WCHKP095845	GCA_001887995.2	SAMN06019523	ST1	KL45	Very high	2016
KPCTRSRTH07	GCA_002248115.3	SAMN07450602	ST1	KL45	Very high	2016
WCHKP85522	GCA_002257785.1	SAMN06671969	ST1	KL45	Very high	2015
SCKP020049	GCA_002852995.3	SAMN07609113	ST1	KL45	Very high	2016
F11	GCA_022539425.1	SAMN26292662	ST1	KL64	Very high	2019
Xen39	GCA_010586985.1	SAMN11618737	ST10	KL10	Very high
2019-2120	GCA_022789365.1	SAMN17766493	ST10	KL102	Very high	2019
2019-1493-2	GCA_022789735.1	SAMN17766473	ST10	KL102	Very high	2019
2019-1396	GCA_022789845.1	SAMN17766467	ST10	KL102	Very high	2019
2016-734	GCA_022790265.1	SAMN13382573	ST10	KL102	Very high	2016
EuSCAPE_IT362	GCA_900516185.1	SAMEA3538753	ST10	KL122	Very high	2014
08EU827	GCA_004010995.1	SAMN08222595	ST101	KL106	Good	2008
1011214	GCA_009825455.1	SAMN13675337	ST101	KL106	Good	2010
F3-2P(2*)	GCA_014162935.1	SAMN15329758	ST101	KL106	Good
HA2-7	GCA_018598845.1	SAMN19185749	ST101	KL106	Good
k1798	GCA_900084605.1	SAMEA2273748	ST101	KL106	Very high	2008
PB425	GCA_900092695.1	SAMEA3531842	ST101	KL106	Good	2015
VRES0160	GCA_900171925.1	SAMEA3304686	ST101	KL106	Very high	2014
EuSCAPE_GR162	GCA_900502435.1	SAMEA3649780	ST101	KL106	Good	2014
G3504	GCA_002187295.1	SAMN05960927	ST101	KL106	Good	2014
KPSW+02	GCA_002247645.1	SAMN07450639	ST101	KL106	Good	2015
A9	GCA_002856995.1	SAMN07793277	ST101	KL106	None	2017
SU3	GCA_003664815.1	SAMN10036121	ST101	KL106	Good	2015
MGF007	GCA_004795515.1	SAMN11366424	ST101	KL106	Low	2015
C1-73	GCA_013170435.1	SAMN07291370	ST101	KL106	None	2015
KP4823	GCA_018138305.2	SAMN18789105	ST101	KL106	Good	2019
1101124	GCA_018350345.1	SAMN17102042	ST101	KL106	Good	2017
1101433	GCA_018350435.1	SAMN17102043	ST101	KL106	Good	2018
930	GCA_019402045.1	SAMN13683930	ST101	KL106	Good	2019
K49_1	GCA_019731565.1	SAMN14389572	ST101	KL106	Good	2020
SWHIN_108	GCA_022354625.1	SAMN13925600	ST101	KL106	Good	2018
K210184	GCA_022554675.1	SAMN25343308	ST101	KL106	Good	2021
178A6	GCA_008374875.1	SAMN12676067	ST101	KL107	None	2018
ST101:960186733	GCA_001316565.3	SAMN04011426	ST101	KL17	Very high
ST101:U44822 (26/7/13)	GCA_001317035.2	SAMN04011447	ST101	KL17	Good
CFSAN044572	GCA_001720815.1	SAMN05213502	ST101	KL17	Very high	2013
COL-Kpn97	GCA_002854955.1	SAMN06629674	ST101	KL17	Perfect	2007
SK	GCA_003966075.1	SAMN10141027	ST101	KL17	Very high	2012
GCID_CRE_0013	GCA_003977135.1	SAMN10527290	ST101	KL17	Very high
78	GCA_004802965.1	SAMN11388486	ST101	KL17	Very high
51	GCA_004803095.1	SAMN11388462	ST101	KL17	Very high
120	GCA_009646245.1	SAMN13151941	ST101	KL17	Very high	2018/2019
RADAR86	GCA_009710145.1	SAMN13229310	ST101	KL17	Very high	2018/2019
RADAR37	GCA_009710205.1	SAMN13229306	ST101	KL17	Very high	2018/2019
S54	GCA_011075315.1	SAMN14086253	ST101	KL17	Perfect	2015
CFSAN059623	GCA_014840605.1	SAMN10086702	ST101	KL17	Very high	2015
ISMETT ST101 cl8	GCA_015321465.1	SAMN09813402	ST101	KL17	Very high	2016
k50	GCA_016651775.1	SAMN17207962	ST101	KL17	High
k33	GCA_016651875.1	SAMN17207952	ST101	KL17	Good
k9	GCA_016651965.1	SAMN17207977	ST101	KL17	Very high
k17	GCA_016652035.1	SAMN17207945	ST101	KL17	Very high
k14	GCA_016652055.1	SAMN17207942	ST101	KL17	Very high
RIVM_C015657	GCA_016801575.1	SAMN17373171	ST101	KL17	Very high	2017
KP-1673	GCA_017584365.1	SAMN18311229	ST101	KL17	Very high	2013
CRE525	GCA_018108755.1	SAMN11579528	ST101	KL17	Very high	2016
EN5395	GCA_019149405.1	SAMN16287939	ST101	KL17	Good	2019
5012.64	GCA_021137105.1	SAMN21016537	ST101	KL17	Very high	2013
BD-13	GCA_021137635.1	SAMN21016508	ST101	KL17	Very high	2018
6712.08	GCA_021137715.1	SAMN21016529	ST101	KL17	Very high	2018
4906.28	GCA_021137855.1	SAMN21016535	ST101	KL17	Perfect	2013
71076	GCA_022324905.1	SAMN24978366	ST101	KL17	High
AE-2247421-T5-MAC	GCA_022759925.1	SAMN22108732	ST101	KL17	Very high	2013
k1061	GCA_900084345.1	SAMEA2273643	ST101	KL17	Perfect	2005
k518	GCA_900084825.1	SAMEA2273563	ST101	KL17	Perfect	2003
k2311	GCA_900085505.1	SAMEA2273805	ST101	KL17	Perfect	2010
4300STDY6636976	GCA_900493175.1	SAMEA24015418	ST101	KL17	Very high	2016
4300STDY6636963	GCA_900494445.1	SAMEA24005668	ST101	KL17	Very high	2016
EuSCAPE_GR071	GCA_900500885.1	SAMEA3649690	ST101	KL17	Good	2014
EuSCAPE_RS079	GCA_900505445.1	SAMEA3721199	ST101	KL17	Very high	2014
EuSCAPE_HR057	GCA_900506035.1	SAMEA3721089	ST101	KL17	Very high	2014
EuSCAPE_BE050	GCA_900506705.1	SAMEA3727640	ST101	KL17	Very high	2014
EuSCAPE_BE053	GCA_900506735.1	SAMEA3727643	ST101	KL17	Very high	2014
EuSCAPE_BE067	GCA_900506845.1	SAMEA3727656	ST101	KL17	Perfect	2013
EuSCAPE_TR001	GCA_900507575.1	SAMEA3727722	ST101	KL17	Very high	2014
EuSCAPE_TR280	GCA_900508145.1	SAMEA3729877	ST101	KL17	Very high	2014
EuSCAPE_TR304	GCA_900508245.1	SAMEA3729898	ST101	KL17	Very high	2013
EuSCAPE_AT031	GCA_900511405.1	SAMEA3499903	ST101	KL17	Good	2013
EuSCAPE_FR001	GCA_900511545.1	SAMEA3499969	ST101	KL17	Good	2013
EuSCAPE_NO002	GCA_900512795.2	SAMEA3512122	ST101	KL17	Good	2013
EuSCAPE_IL084	GCA_900513805.1	SAMEA3538541	ST101	KL17	Perfect	2014
EuSCAPE_ES283	GCA_900517675.1	SAMEA3649626	ST101	KL17	Very high	2013
EuSCAPE_RS010	GCA_902155935.1	SAMEA3649819	ST101	KL17	Perfect	2013
Kpn01735	GCA_902703045.1	SAMEA5988756	ST101	KL17	Good	2017
Kpngiani7132508	GCA_902704795.1	SAMEA104414852	ST101	KL17	Very high	2016
KPCRETH20	GCA_002246235.1	SAMN07450565	ST101	KL17	Perfect	2016
KPPUTH07	GCA_002248525.1	SAMN07450699	ST101	KL17	Very high	2016
K19	GCA_003034425.1	SAMN08049054	ST101	KL17	Very high	2016
Kp938	GCA_003226215.1	SAMN09104660	ST101	KL17	Perfect	2013
KP16CR	GCA_004923095.1	SAMN10872833	ST101	KL17	Good	2017
KPM_54	GCA_011029575.1	SAMN14120142	ST101	KL17	Very high	2018
CCBH27152	GCA_016055935.1	SAMN16776080	ST101	KL17	Good	2019
GCKp18	GCA_016762335.1	SAMN15898409	ST101	KL17	Perfect	2019
QU-17	GCA_016810935.1	SAMN17348776	ST101	KL17	Very high	2017
121	GCA_016881495.1	SAMN09981206	ST101	KL17	Very high	2014
Marseille-Q1949	GCA_016901455.1	SAMN17673831	ST101	KL17	Good	2019
IT0132R1	GCA_018350405.1	SAMN17101941	ST101	KL17	Very high	2014
A0907	GCA_019249615.1	SAMN19795644	ST101	KL17	None	2012
CAZ117	GCA_019392095.1	SAMN20348485	ST101	KL17	Very high	2021
P30-72	GCA_019877825.1	SAMN20185462	ST101	KL17	Perfect	2016
P30-65	GCA_019877925.1	SAMN20185461	ST101	KL17	None	2016
M169-3	GCA_021729925.1	SAMN15394503	ST101	KL17	High	2018
K5 after	GCA_022550265.1	SAMN18644406	ST101	KL17	Good	2017
Klebsiella pneumoniae	GCA_902166895.1	SAMEA5763089	ST101	KL17	Very high	2016
Co9	GCA_016807605.1	SAMN15650437	ST101	KL64	Good	2020
EuSCAPE_HR081	GCA_900506205.1	SAMEA3721113	ST1010	KL142	Very high	2014
EuSCAPE_IT153	GCA_900515165.1	SAMEA3515182	ST1013	KL39	Very high	2014
EuSCAPE_RO008	GCA_900503945.1	SAMEA3673109	ST1015	KL17	Very high	2014
EuSCAPE_TR015	GCA_900507705.1	SAMEA3729657	ST1015	KL17	Very high	2014
KPLC+02	GCA_002744555.1	SAMN07450645	ST1015	KL17	Very high	2015
CVUAS 11250	GCA_019428445.1	SAMN07457095	ST1017	KL58	Good	2016
EuSCAPE_IT131	GCA_900514945.1	SAMEA3515160	ST1017	KL58	Very high	2014
Kp1	GCA_020808985.1	SAMN22815109	ST1017	KL58	Very high	2020
2020-440	GCA_022789105.1	SAMN17766508	ST1026	KL42	Very high	2020
K2606	GCA_011006575.1	SAMN13831363	ST1027	KL20	Very high	2012
2016-1400	GCA_015024285.2	SAMN13382600	ST1035	KL57	High	2016
PO1380	GCA_002186895.1	SAMN05960884	ST1035	KL57	Good	2010
071H5	GCA_009208675.1	SAMN13031511	ST1037	KL107	None	2018
UCI106	GCA_002152695.1	SAMN04521856	ST1037	KL174	None	2015
WCHKP030755	GCA_002853135.1	SAMN07609106	ST1037	KL27	Very high	2016
ZKP174	GCA_902509255.1	SAMEA6099525	ST1037	KL7	Very high	2017
Colony161	GCA_019285335.1	SAMN17825474	ST1038	KL107	None
EuSCAPE_IT043	GCA_900513155.1	SAMEA3515075	ST104	KL31	Very high	2013
4928STDY7071302	GCA_902159575.1	SAMEA104567412	ST104	KL31	Good	2018
TUM14131	GCA_004313425.1	SAMD00129639	ST104	KL31	Good	2013
P30-76	GCA_019877855.1	SAMN20185463	ST1047	KL38	Good	2017
ZKP60	GCA_902508375.1	SAMEA6099584	ST1049	KL5	Very high	2017
KP71_H	GCA_016635285.1	SAMN13301659	ST1049	KL5	Very high	2015
20190102B006	GCA_022402325.1	SAMN26020253	ST1049	KL5	Very high	2019
BIDMC 55	GCA_000692955.1	SAMN02581276	ST105	KL102	Very high	2013
COL-Kpn131	GCA_002853595.1	SAMN06629708	ST105	KL102	Very high	2003
INF078	GCA_003660185.1	SAMEA3357079	ST105	KL102	Very high
EuSCAPE_TR014	GCA_900507685.1	SAMEA3729655	ST105	KL102	Very high	2014
EuSCAPE_TR217	GCA_900508825.1	SAMEA3729806	ST105	KL102	Very high	2014
5012STDY7312724	GCA_900774165.1	SAMEA104567906	ST105	KL102	Very high
4928STDY7387729	GCA_902166745.1	SAMEA104694366	ST105	KL102	Very high	2018
INF334-sc-2280143	GCA_904863075.1	SAMEA3357214	ST105	KL102	Very high
KPPSTH05	GCA_002248635.1	SAMN07450693	ST105	KL102	Very high	2016
AUH-KIMP223	GCA_002775455.1	SAMN07175102	ST105	KL102	Very high	2013
TUM14016	GCA_004311165.1	SAMD00129526	ST105	KL102	Very high	2014
IA565	GCA_007833555.1	SAMN02768808	ST105	KL102	Very high	1981
P41	GCA_008630085.1	SAMN12714270	ST105	KL102	Good	2016
NICU_2_P3	GCA_013450375.1	SAMN11270031	ST105	KL102	Very high	2017
B266_004	GCA_022714965.1	SAMN20300719	ST105	KL106	None
THUN_262	GCA_016587495.1	SAMD00260016	ST1061	KL62	High	2006
AS006492	GCA_006540925.2	SAMN11125754	ST1065	KL35	None	2003
C23	GCA_002856075.1	SAMN07793251	ST107	KL1	Good	2017
CVUAS 11497	GCA_019678555.1	SAMN08238682	ST107	KL10	Very high	2016
CVUAS 4062.2	GCA_019679395.1	SAMN09945375	ST107	KL10	Very high	2016
EuSCAPE_TR244	GCA_900509025.1	SAMEA3729845	ST107	KL10	Very high	2013
EuSCAPE_TR245	GCA_900509045.1	SAMEA3729846	ST107	KL10	Very high	2013
B14	GCA_002855915.1	SAMN07793295	ST107	KL101	None	2017
D34	GCA_002857065.1	SAMN07793272	ST107	KL101	None	2017
IA-044	GCA_019900745.2	SAMN20362519	ST107	KL101	Very high	2015
SCsl1	GCA_009822605.1	SAMN11928019	ST107	KL102	Very high
Klebsiella_pneumoniae_MC1	GCA_901212625.1	SAMEA5574708	ST107	KL102	High
TUM17562	GCA_020889085.1	SAMD00412806	ST107	KL102	Good	2017
EuSCAPE_NO001	GCA_900512825.2	SAMEA3512121	ST107	KL103	Very high	2013
L86	GCA_002261585.1	SAMN07251853	ST107	KL103	Very high	2016
AUH-KIMP204	GCA_002775375.1	SAMN07175062	ST107	KL103	Very high	2013
TUM14110	GCA_004313005.1	SAMD00129618	ST107	KL103	Very high	2014
CVUAS 1678	GCA_019426425.1	SAMN07310305	ST107	KL107	None	2006
D15	GCA_002856185.1	SAMN07793234	ST107	KL108	None	2017
EuSCAPE_ES142	GCA_900501085.1	SAMEA3649458	ST107	KL142	Very high	2014
Bckp212	GCA_012113635.1	SAMN14486704	ST107	KL148	Very high	2018
UCI92	GCA_001034285.1	SAMN03280427	ST107	KL158	Perfect	2014
5012STDY7312677	GCA_900775455.1	SAMEA104567859	ST107	KL21	Very high
EuSCAPE_IT055	GCA_900513145.1	SAMEA3515088	ST107	KL47	Very high	2013
2019.TE.16	GCA_022421885.1	SAMN22875450	ST107	KL81	Very high	2019
4300STDY6470416	GCA_900493805.1	SAMEA4364597	ST1076	KL137	Good	2016
26	GCA_021530935.1	SAMN24664090	ST1079	KL10	Good	2020
4928STDY7387733	GCA_902164545.1	SAMEA104694370	ST1079	KL10	Very high	2018
Kp5150	GCA_905128605.1	SAMEA7662229	ST1079	KL10	Very high
CCBH28191	GCA_016054895.1	SAMN16776133	ST1079	KL107	None	2020
G4348	GCA_002187255.1	SAMN05960930	ST108	KL112	Very high	2015
k1102	GCA_900085335.1	SAMEA2273786	ST108	KL17	Very high	2005
NU-CRE101	GCA_002271335.1	SAMN07370818	ST1082	KL51	None	2012
EuSCAPE_MT008	GCA_900511925.2	SAMEA3538435	ST1082	KL51	Very high	2013
2019-400-2	GCA_022789885.1	SAMN17766463	ST1083	KL107	None	2019
KP-15-2-113	GCA_019660735.1	SAMN20568176	ST1083	KL132	High	2015
1-RC-16-28226	GCA_004118575.1	SAMN10766165	ST1084	KL106	Good	2016
M-T3-X3	GCA_011077165.1	SAMN14134958	ST1086	KL126	Very high	2017
M-T3	GCA_011077815.1	SAMN14134925	ST1086	KL126	None	2017
SBS6	GCA_016918985.1	SAMN17492643	ST1087	KL132	Good	2016
CVUAS 11463	GCA_019678785.1	SAMN08383927	ST109	KL30	None	2016
C16	GCA_017291945.1	SAMN18087502	ST11	KL10	Good
EuSCAPE_ES158	GCA_900501195.1	SAMEA3649474	ST11	KL10	Good	2014
Kp7224	GCA_018336355.1	SAMN18877148	ST11	KL10	Very high	2019
kpn_06	GCA_018682425.1	SAMN18042956	ST11	KL10	Low	2020
CFSAN044563	GCA_001720865.1	SAMN05213494	ST11	KL103	Very high	2013
JS187	GCA_002848565.1	SAMN08180799	ST11	KL103	Very high	2008
JS706	GCA_017086485.1	SAMN18017667	ST11	KL103	High	2020
S-P-N-047.01	GCA_022488085.1	SAMN26096494	ST11	KL103	Very high	2021
RADAR20	GCA_009710425.1	SAMN13229294	ST11	KL105	Perfect	2018/2019
NMI1659_18	GCA_013134015.1	SAMN14314622	ST11	KL105	Good	2018
44571	GCA_016644075.1	SAMN13915658	ST11	KL105	Perfect
51474	GCA_022953155.1	SAMN27118484	ST11	KL105	Very high	2018
EuSCAPE_RO073	GCA_900504255.1	SAMEA3720982	ST11	KL105	Perfect	2014
EuSCAPE_BE100	GCA_900507135.1	SAMEA3727687	ST11	KL105	Perfect	2014
EuSCAPE_SK009	GCA_900510675.1	SAMEA3500077	ST11	KL105	Perfect	2013
EuSCAPE_IT127	GCA_900514915.1	SAMEA3515156	ST11	KL105	Perfect	2013
EuSCAPE_ES093	GCA_900516635.1	SAMEA3538965	ST11	KL105	Perfect	2014
kpneu055	GCA_900608455.1	SAMEA4916130	ST11	KL105	None	2010
5012STDY7312708	GCA_900774265.1	SAMEA104567890	ST11	KL105	High
5012STDY7312745	GCA_900774675.1	SAMEA104567927	ST11	KL105	Good
5012STDY7626395	GCA_900776115.1	SAMEA4873596	ST11	KL105	Good
ARGID_32407	GCA_922827295.1	SAMEA11350924	ST11	KL105	High	2019
AUH-KIMP217	GCA_002775405.1	SAMN07175068	ST11	KL105	Perfect	2013
LSH-KPN25	GCA_008373035.2	SAMN11602134	ST11	KL105	Very high	2011
AMKP5	GCA_013626195.1	SAMN06928701	ST11	KL105	Very high	2015
CCBH28271	GCA_015666485.1	SAMN16776130	ST11	KL105	Good	2020
CCBH27980	GCA_015666585.1	SAMN16776121	ST11	KL105	Very high	2020
KP102_C	GCA_016634865.1	SAMN13301677	ST11	KL105	High	2014
51135CZ	GCA_020695665.1	SAMN22377416	ST11	KL105	High	2019
L4	GCA_021020735.1	SAMN20793184	ST11	KL105	Very high	2020
L28	GCA_021020865.1	SAMN20793181	ST11	KL105	None	2020
STIN_77	GCA_022353825.1	SAMN13925541	ST11	KL105	Perfect	2018
SWHIN_114	GCA_022354545.1	SAMN13925604	ST11	KL105	Very high	2018
B11	GCA_002300725.2	SAMN07572976	ST11	KL107	None	2016
JZX2078	GCA_003312205.1	SAMN09499324	ST11	KL107	None	2017
BC_2026	GCA_003321225.1	SAMN09298438	ST11	KL107	None	2012
BC_2162	GCA_003321315.1	SAMN09298440	ST11	KL107	None	2013
116000000	GCA_004005285.1	SAMN10644689	ST11	KL107	None	2017
193C3	GCA_008374335.1	SAMN12676091	ST11	KL107	None	2018
190F6	GCA_008374385.1	SAMN12676087	ST11	KL107	None	2018
171J10	GCA_008374995.1	SAMN12676057	ST11	KL107	None	2018
171G8	GCA_008375045.1	SAMN12676054	ST11	KL107	None	2018
SCcd68	GCA_009821995.1	SAMN11928051	ST11	KL107	None
KpApr172	GCA_009823655.1	SAMN13679093	ST11	KL107	None	2018
1337LF	GCA_009907115.1	SAMN13829957	ST11	KL107	None	2015
CVUAS 11265	GCA_019428315.1	SAMN07337338	ST11	KL107	None	2016
CCBH29301	GCA_023059435.1	SAMN27549464	ST11	KL107	None	2020
CCBH29333	GCA_023061095.1	SAMN27549465	ST11	KL107	None	2020
SCPM-O-B-8047	GCA_015646045.1	SAMN16378161	ST11	KL107	None	2015
CCBH29113	GCA_016054805.1	SAMN16776150	ST11	KL107	None	2020
KP45128	GCA_016905925.1	SAMN16933257	ST11	KL107	None	2018
FQ38879	GCA_022849025.1	SAMN15445552	ST11	KL107	None	2017
EuSCAPE_RO079	GCA_900504295.1	SAMEA3720988	ST11	KL110	Very high	2014
M-4	GCA_011078265.1	SAMN14134899	ST11	KL111	Very high	2019
ZZW20	GCA_013423825.1	SAMN15511588	ST11	KL111	Very high	2018
Kp155	GCA_021395615.1	SAMN24529878	ST11	KL111	Very high	2018
EuSCAPE_DE069	GCA_900512595.1	SAMEA3512096	ST11	KL111	Very high	2012
Kp2564	GCA_903171895.1	SAMEA6829116	ST11	KL111	High	2009
IR1251	GCA_017310565.1	SAMN17271112	ST11	KL111	Very high	2015
KP18-29	GCA_003931835.1	SAMN10497376	ST11	KL112	Very high	2018
ZG2017CW4-4-2	GCA_015774955.1	SAMN16951199	ST11	KL112	Very high	2017
4300STDY6470429	GCA_900494535.1	SAMEA4364610	ST11	KL123	High	2016
YTF44-1	GCA_018449065.1	SAMN19107302	ST11	KL123	Very high	2020
CHS241	GCA_002153085.1	SAMN04325160	ST11	KL125	High	2015
CRK0029	GCA_002185965.2	SAMN06812645	ST11	KL125	High	2014
NMI4286_09	GCA_013134815.1	SAMN14314629	ST11	KL125	High	2009
NMI2213_16	GCA_013134855.1	SAMN14314630	ST11	KL125	High	2016
k1446	GCA_900084475.1	SAMEA2273694	ST11	KL125	High	2006
EuSCAPE_TR141	GCA_900507465.1	SAMEA3729672	ST11	KL125	High	2013
EuSCAPE_FR062	GCA_900511765.1	SAMEA3500047	ST11	KL125	Good	2014
CAV1392	GCA_001022035.1	SAMN03024610	ST11	KL125	High	2011
WUSM_KP_57	GCA_003195875.1	SAMN09266858	ST11	KL13	Good	2017
WUSM_KP_101	GCA_003196615.1	SAMN09266902	ST11	KL13	Very high	2017
G51	GCA_013602885.1	SAMN14262064	ST11	KL13	Good
G17	GCA_013603225.1	SAMN14262047	ST11	KL13	Good
EKP8	GCA_016056255.1	SAMN16954859	ST11	KL13	Very high	2009
EuSCAPE_PT059	GCA_900501915.1	SAMEA3649873	ST11	KL13	Very high	2014
EuSCAPE_ES085	GCA_902156405.1	SAMEA3538957	ST11	KL13	Very high	2013
R1786	GCA_003954825.1	SAMN10523654	ST11	KL136	Very high
KE1508	GCA_019731895.1	SAMN12349726	ST11	KL137	Very high
50627996	GCA_001463125.1	SAMN04158298	ST11	KL14	Very high	2012
BA2275	GCA_002967795.2	SAMN08605586	ST11	KL14	High	2018
R4462	GCA_003955455.1	SAMN10523669	ST11	KL14	Good
CFSAN059643	GCA_014840345.1	SAMN10086825	ST11	KL14	Good	2016
Kpngiani7132558	GCA_902703605.1	SAMEA104414902	ST11	KL14	Good	2016
GF34B	GCA_004127675.1	SAMN08998640	ST11	KL14	Good	2015
GF24B	GCA_004127685.1	SAMN08998639	ST11	KL14	Good	2015
CFSAN044570	GCA_001720755.1	SAMN05213500	ST11	KL15	Very high	2013
MH17-004D	GCA_003114995.1	SAMD00112931	ST11	KL15	None	2017
B15	GCA_003432105.1	SAMN09882452	ST11	KL15	Very high	2016
KpPA	GCA_003583235.1	SAMN09926141	ST11	KL15	Good	2016
GCID_CRE_0008	GCA_003977205.1	SAMN10527286	ST11	KL15	Very high
T38-P41-mcr3-tc(MiNION)	GCA_006546385.1	SAMN12107588	ST11	KL15	Very high	2018
1606284	GCA_009826515.1	SAMN13675311	ST11	KL15	Very high	2014
EKP24	GCA_015831425.1	SAMN16966463	ST11	KL15	Very high	2012
C35	GCA_017291385.1	SAMN18087518	ST11	KL15	Very high
k557	GCA_900084855.1	SAMEA2273571	ST11	KL15	Very high	2003
PB450	GCA_900092685.1	SAMEA3531846	ST11	KL15	Very high	2015
PB327	GCA_900092735.1	SAMEA3531836	ST11	KL15	Very high	2015
PB65	GCA_900092785.1	SAMEA3531792	ST11	KL15	Very high	2014
PB122	GCA_900093215.1	SAMEA3531800	ST11	KL15	Very high	2014
4300STDY6470486	GCA_900494255.1	SAMEA4364667	ST11	KL15	Very high	2016
EuSCAPE_IE019	GCA_900506355.1	SAMEA3727569	ST11	KL15	Very high	2014
EuSCAPE_TR184	GCA_900508595.1	SAMEA3729748	ST11	KL15	Very high	2013
EuSCAPE_AT004	GCA_900509975.1	SAMEA3499876	ST11	KL15	Very high	2014
EuSCAPE_DE019	GCA_902156005.1	SAMEA3512046	ST11	KL15	Very high	2014
16_GR_13	GCA_001701835.2	SAMN04868736	ST11	KL15	Very high	2013
YMC2011/11/B7578	GCA_001901855.1	SAMN05178490	ST11	KL15	Good	2011
KPPUTH03	GCA_002248435.1	SAMN07450703	ST11	KL15	Very high	2016
WCHKP7E2	GCA_002258055.3	SAMN06671971	ST11	KL15	Very high	2015
PEC-OXA	GCA_003186705.1	SAMN09272897	ST11	KL15	None	2017
GF20B	GCA_004127885.1	SAMN08998638	ST11	KL15	Very high	2015
P77	GCA_011037685.1	SAMN10592694	ST11	KL15	Good	2016
IRAN-43	GCA_019787445.1	SAMN19220328	ST11	KL15	Good	2018
MRSN430414	GCA_019928185.1	SAMN18874734	ST11	KL15	Very high	2013
NB05	GCA_022059905.1	SAMN25529517	ST11	KL15	Good	2021
COL-Kpn38	GCA_002851375.1	SAMN06629615	ST11	KL150	Good	2006
EuSCAPE_SI014	GCA_900503025.1	SAMEA3673031	ST11	KL155	None	2014
NJGLYY3654-CR	GCA_006130095.1	SAMN10600576	ST11	KL158	None	2015
46	GCA_022559765.1	SAMN23139062	ST11	KL167	Very high	2020
57	GCA_022559785.1	SAMN23139063	ST11	KL167	Very high	2020
4300STDY6636984	GCA_900493215.1	SAMEA24021418	ST11	KL183	Good	2016
KP52810	GCA_016939755.1	SAMN16933298	ST11	KL2	Very high	2019
ZKP65	GCA_902508445.1	SAMEA6099589	ST11	KL20	Very high	2017
CriePir183	GCA_009661295.1	SAMN13153756	ST11	KL23	Very high	2017
BK-045	GCA_020005345.1	SAMN19244166	ST11	KL23	Very high	2017
50625602	GCA_001462965.1	SAMN04158297	ST11	KL24	Very high	2012
K66-45	GCA_002113865.1	SAMN04158282	ST11	KL24	Very high	2010
AR_0148	GCA_002202255.1	SAMN04014989	ST11	KL24	Very high
MH16-398D	GCA_003115035.2	SAMD00112933	ST11	KL24	None	2016
MH15-258M	GCA_003115055.2	SAMD00112934	ST11	KL24	None	2015
CriePir154	GCA_009661455.2	SAMN13153753	ST11	KL24	Very high	2017
NMI1047_18	GCA_013134115.1	SAMN14314620	ST11	KL24	Good	2018
NMI3382_17	GCA_013134275.1	SAMN14314613	ST11	KL24	Good	2017
NMI427_17	GCA_013134425.1	SAMN14314605	ST11	KL24	Good	2017
NMI206_17	GCA_013134675.1	SAMN14314601	ST11	KL24	Good	2017
NMI2569_16	GCA_013134695.1	SAMN14314591	ST11	KL24	Good	2016
G41	GCA_013603085.1	SAMN14262059	ST11	KL24	Good
B64	GCA_013604615.1	SAMN14262002	ST11	KL24	Very high
CFSAN059626	GCA_014840645.1	SAMN10086698	ST11	KL24	Good	2016
Kpn20	GCA_015643715.1	SAMN15345002	ST11	KL24	Very high	2015
ND24	GCA_017975975.1	SAMN17168601	ST11	KL24	Good	2018
ND33	GCA_017976005.1	SAMN17168602	ST11	KL24	Good	2018
KP75W	GCA_018283475.1	SAMN14996661	ST11	KL24	Very high	2018
GR390	GCA_018604385.1	SAMN18317283	ST11	KL24	Very high	2015
PP-BR254-2	GCA_021503035.1	SAMN21922871	ST11	KL24	High	2016
BC-BR1493-1	GCA_021503675.1	SAMN21922839	ST11	KL24	High	2016
EuSCAPE_GR121	GCA_900502285.1	SAMEA3649740	ST11	KL24	Good	2014
EuSCAPE_CZ016	GCA_900508445.1	SAMEA3729918	ST11	KL24	Good	2013
EuSCAPE_CZ013	GCA_900511005.1	SAMEA3499009	ST11	KL24	High	2013
EuSCAPE_CZ014	GCA_900511015.1	SAMEA3499010	ST11	KL24	High	2013
EuSCAPE_ES061	GCA_900516375.1	SAMEA3538933	ST11	KL24	Very high	2013
EuSCAPE_ES046	GCA_902156185.1	SAMEA3538918	ST11	KL24	Very high	2013
C9-E5-15	GCA_002189385.1	SAMN06208877	ST11	KL24	Good	2016
CRE28	GCA_003400795.1	SAMN08623803	ST11	KL24	Good	2015
CCRI-22199	GCA_004141975.1	SAMN09692822	ST11	KL24	Very high	2012
2262	GCA_011044715.1	SAMN14112007	ST11	KL24	Good	2019
50595	GCA_011769805.1	SAMN14421540	ST11	KL24	High	2019
A04/02	GCA_013187305.1	SAMN14896073	ST11	KL24	None	2012
Kpn1256-NDM1	GCA_013413815.1	SAMN14750017	ST11	KL24	Good	2018
SCPM-O-B-7934	GCA_015645985.1	SAMN16378170	ST11	KL24	Good	2013
GCKp31	GCA_016762065.1	SAMN15898422	ST11	KL24	Good	2019
MK-07	GCA_020005325.1	SAMN19243501	ST11	KL24	Good	2017
MMGX130	GCA_021277345.1	SAMN23789038	ST11	KL24	None	2019
EuSCAPE_ES089	GCA_902157265.1	SAMEA3538961	ST11	KL24	Very high	2013
DY1805	GCA_021727375.1	SAMN24108704	ST11	KL25	High	2018
K576	GCA_019401025.1	SAMN13563932	ST11	KL25	Good	2017
CRK0150	GCA_001902755.4	SAMN05956104	ST11	KL27	Very high	2013
CRK0166	GCA_001903975.4	SAMN05956088	ST11	KL27	Very high	2013
CRK0169	GCA_001904405.4	SAMN05956085	ST11	KL27	High	2013
LIM944	GCA_002834545.1	SAMN06462041	ST11	KL27	None	2011
CRK0331	GCA_002936265.2	SAMN08513476	ST11	KL27	Good	2016
CRK0312	GCA_002936755.2	SAMN08513495	ST11	KL27	Very high	2015
AR_0454	GCA_003324315.1	SAMN07291547	ST11	KL27	Very high
BC-4224	GCA_003326435.1	SAMN09298429	ST11	KL27	None	2012
CriePir120	GCA_009661615.2	SAMN13153746	ST11	KL27	Very high	2017
ICBKPS3.2	GCA_013002785.1	SAMN14764591	ST11	KL27	Very high	2017
CCBH17724	GCA_017565865.1	SAMN16812344	ST11	KL27	Very high	2015
CCBH19868	GCA_017566015.1	SAMN16812770	ST11	KL27	Very high	2015
Kp376	GCA_018423675.1	SAMN17602815	ST11	KL27	Very high	2015
Kp387	GCA_018423765.1	SAMN17602811	ST11	KL27	Very high	2013
Kp11_BRA1	GCA_900322595.1	SAMEA104703434	ST11	KL27	Good	2010
Kp11_BRA3	GCA_900322615.1	SAMEA104703436	ST11	KL27	Good	2008
AS012354	GCA_010595085.1	SAMN12250673	ST11	KL27	High	2014
D8	GCA_013180385.1	SAMN06350012	ST11	KL27	Very high	2005
1478e	GCA_016836935.1	SAMN17763073	ST11	KL27	Very high	2012
Pol 16	GCA_021464705.1	SAMN23887384	ST11	KL27	High	2014
101731	GCA_001647475.1	SAMN03076172	ST11	KL28	Good	2008
87CS-F-D	GCA_009925415.1	SAMN13107340	ST11	KL28	Very high	2018
1011216	GCA_009825755.1	SAMN13675338	ST11	KL31	Good	2010
SRRSH93	GCA_902507885.1	SAMEA6099454	ST11	KL31	Good	2017
H6	GCA_013187525.1	SAMN14898737	ST11	KL38	Very high	2019
WCHKP015581	GCA_003262845.1	SAMN08932856	ST11	KL39	Good	2017
SCKP020046	GCA_002852945.3	SAMN07609114	ST11	KL39	Very high	2016
5F	GCA_023221855.1	SAMN26232647	ST11	KL39	Good	2021
AH10	GCA_002845345.1	SAMN08176448	ST11	KL47	Good	2015
L491	GCA_003111885.2	SAMN08932690	ST11	KL47	Very high	2017
Y4 mgrB	GCA_004344895.1	SAMN11053203	ST11	KL47	Good
721005	GCA_009930975.1	SAMN09499703	ST11	KL47	High	2013
19PDR22	GCA_013376535.2	SAMN14548318	ST11	KL47	High	2019
CRE220	GCA_018108325.1	SAMN11579545	ST11	KL47	Good	2015
KP2509	GCA_018279325.1	SAMN17053394	ST11	KL47	Very high
SH12	GCA_019444635.1	SAMN11963759	ST11	KL47	Very high	2016
SDHK29	GCA_020178635.1	SAMN19981625	ST11	KL47	Good	2018
49088	GCA_021166155.1	SAMN23552369	ST11	KL47	Very high
DY1916	GCA_021726995.1	SAMN24108725	ST11	KL47	Good	2019
KP4831	GCA_022809675.1	SAMN26900494	ST11	KL47	Very high	2022
SRRSH10	GCA_902507255.1	SAMEA6099391	ST11	KL47	Good	2017
SRRSH30	GCA_902507455.1	SAMEA6099408	ST11	KL47	Good	2017
SRRSH17	GCA_902509005.1	SAMEA6099397	ST11	KL47	Good	2017
ZKP168	GCA_902509065.1	SAMEA6099520	ST11	KL47	Good	2017
SRRSH18	GCA_902509105.1	SAMEA6099398	ST11	KL47	Good	2017
ZKP204	GCA_902509445.1	SAMEA6099548	ST11	KL47	Good	2017
SWU01	GCA_001902475.1	SAMN06109054	ST11	KL47	Very high	2015
K4280	GCA_002264475.1	SAMN07345004	ST11	KL47	Very high	2015
K85	GCA_002264925.1	SAMN07344987	ST11	KL47	Very high	2014
TR258	GCA_002751315.1	SAMN05369595	ST11	KL47	Good	2011
TR231-m	GCA_002751325.1	SAMN05369584	ST11	KL47	Good	2011
A1502	GCA_002751705.1	SAMN05370140	ST11	KL47	Good	2013
A1674	GCA_002751715.1	SAMN05370141	ST11	KL47	Good	2013
A1771	GCA_002751755.1	SAMN05370145	ST11	KL47	None	2013
F44	GCA_002848585.1	SAMN08180798	ST11	KL47	Very high	2016
WCHKP020030	GCA_003038215.3	SAMN08624619	ST11	KL47	High	2016
TVGHCRE225	GCA_003203435.1	SAMN07672549	ST11	KL47	Very high	2014
CRE37	GCA_003401345.1	SAMN08623811	ST11	KL47	Good	2015
160111	GCA_003429545.1	SAMN09279554	ST11	KL47	Very high	2014
GSU10-3	GCA_003584585.1	SAMD00116246	ST11	KL47	Very high	2017
AH3176-14	GCA_007115285.1	SAMN11533798	ST11	KL47	Low	2019
AH3176-11	GCA_007115355.1	SAMN11533794	ST11	KL47	Good	2018
AH1689-5	GCA_007115575.1	SAMN11533767	ST11	KL47	None	2019
P1	GCA_008632875.1	SAMN12714251	ST11	KL47	Good	2015
C2414	GCA_010183685.1	SAMN11479262	ST11	KL47	High	2017
CRKP8	GCA_014156455.1	SAMN10492189	ST11	KL47	Very high	2017
CRKP5	GCA_014156475.1	SAMN10492186	ST11	KL47	Very high	2015
CRKP6	GCA_014156495.1	SAMN10492187	ST11	KL47	Very high	2016
CRKP2	GCA_014156575.1	SAMN10492183	ST11	KL47	Very high	2013
Gordon	GCA_015992305.1	SAMN16872506	ST11	KL47	Very high	2019
IR5726	GCA_017310345.1	SAMN15676889	ST11	KL47	Very high	2017
K243	GCA_019401805.1	SAMN13563891	ST11	KL47	Good	2013
SRRSH121	GCA_019445315.1	SAMN20297357	ST11	KL47	Good	2017
KP18-1	GCA_019823765.1	SAMN20928629	ST11	KL47	Very high	2018
KP18-2073	GCA_019823935.1	SAMN20928635	ST11	KL47	Very high	2018
1864	GCA_020405265.1	SAMN21874043	ST11	KL47	Good	2018
16B77	GCA_021414925.1	SAMN21237618	ST11	KL47	Good	2018
18B45	GCA_021415105.1	SAMN21237609	ST11	KL47	Good	2018
17B112	GCA_021415265.1	SAMN21237601	ST11	KL47	Good	2018
18B125	GCA_021415975.1	SAMN21237564	ST11	KL47	Good	2018
CP15	GCA_021464685.1	SAMN19514618	ST11	KL47	Good	2017
KPN142	GCA_021498005.1	SAMN14987945	ST11	KL47	Very high	2019
KP201707	GCA_022662215.1	SAMN25529732	ST11	KL47	High	2017
EuSCAPE_IT365	GCA_900516225.1	SAMEA3538763	ST11	KL52	Good	2013
GF48B	GCA_004127855.1	SAMN08998641	ST11	KL52	Good	2015
B86	GCA_001441285.1	SAMN04012157	ST11	KL62	Very high	2005
12904	GCA_005184305.1	SAMN11360905	ST11	KL62	None	2015
AR_0079	GCA_003073335.1	SAMN04014920	ST11	KL64	Perfect
BC_5006	GCA_003326295.1	SAMN09298457	ST11	KL64	Very high	2017
HB25-1	GCA_011752495.1	SAMN11445562	ST11	KL64	Very high	2015
ZS15	GCA_014050205.1	SAMN15655700	ST11	KL64	Very high
JX-CR-hvKP-1	GCA_015356055.1	SAMN16561274	ST11	KL64	Very high	2018/2019
C33	GCA_017291435.1	SAMN18087516	ST11	KL64	Very high
C5	GCA_017291515.1	SAMN18087493	ST11	KL64	Very high
Kp377	GCA_018423715.1	SAMN17602816	ST11	KL64	Good	2015
SDWK12	GCA_020178365.1	SAMN19981572	ST11	KL64	Very high	2018
53374	GCA_021166195.1	SAMN23552366	ST11	KL64	Very high
LX2	GCA_021532675.1	SAMN24669135	ST11	KL64	Very high	2020
DY1826	GCA_021727125.1	SAMN24108717	ST11	KL64	Very high	2018
Kp11_BRA2	GCA_900322605.1	SAMEA104703435	ST11	KL64	Good	2010
Kp3018	GCA_900322685.1	SAMEA104703443	ST11	KL64	Good	2012
EuSCAPE_ES067	GCA_900516455.1	SAMEA3538939	ST11	KL64	Very high	2013
SRRSH45	GCA_902507555.1	SAMEA6099417	ST11	KL64	Good	2017
SRRSH47	GCA_902507735.1	SAMEA6099420	ST11	KL64	Very high	2017
ZKP13	GCA_902508095.1	SAMEA6099458	ST11	KL64	Very high	2017
ZKP42	GCA_902508155.1	SAMEA6099569	ST11	KL64	Very high	2017
kp10	GCA_001856585.1	SAMN05869364	ST11	KL64	Very high	2011
KP05-2017	GCA_002838125.1	SAMN07595961	ST11	KL64	Good	2017
WCHKP015256	GCA_003037395.1	SAMN08624643	ST11	KL64	Very high	2017
WCHKP015328	GCA_003263135.1	SAMN08624655	ST11	KL64	Very high	2017
RJ1071	GCA_004357775.1	SAMN11098706	ST11	KL64	Good	2017
AH1814-6	GCA_007115395.1	SAMN11533784	ST11	KL64	Very high	2018
ZRYYKP3A	GCA_009797785.1	SAMN13190883	ST11	KL64	Very high	2018
KP18-3-8	GCA_010450855.1	SAMN13978114	ST11	KL64	Very high	2018
P63	GCA_011037635.1	SAMN10592691	ST11	KL64	None	2015
KPC160125	GCA_011106795.1	SAMN11246290	ST11	KL64	Perfect	2015
C9	GCA_013180435.1	SAMN06350011	ST11	KL64	Very high	2006
FRPDR	GCA_015243235.1	SAMN16451036	ST11	KL64	Very high	2020
Ocean Ranger	GCA_015992425.1	SAMN16872509	ST11	KL64	None	2019
CCBH27361	GCA_016055755.1	SAMN16776089	ST11	KL64	Good	2019
RJBSI76	GCA_016774435.1	SAMN17349264	ST11	KL64	Very high	2018
RJBSI76-pV	GCA_016774455.1	SAMN17349266	ST11	KL64	Very high	2019
149	GCA_016881525.1	SAMN09981204	ST11	KL64	None	2014
109	GCA_016881585.1	SAMN09981202	ST11	KL64	None	2010
KP1517	GCA_017809835.1	SAMN15052358	ST11	KL64	High	2018
kpn_08	GCA_018682405.1	SAMN18042958	ST11	KL64	None	2020
17B88	GCA_021414685.1	SAMN21237628	ST11	KL64	Good	2018
18B126	GCA_021415845.1	SAMN21237569	ST11	KL64	Good	2018
kp168	GCA_022760535.1	SAMN24662251	ST11	KL64	Good	2018
DD01304	GCA_023066605.1	SAMN22822729	ST11	KL64	Very high	2017
EFN299	GCA_023337055.1	SAMN26011977	ST11	KL74	Very high	2018
KPM_nasey	GCA_000826605.1	SAMEA3140027	ST11	KL74	Good	2010
ATCC BAA 2146	GCA_022870805.1	SAMN23040606	ST11	KL74	Low	2021
Nord9_R85	GCA_021899575.1	SAMN25260015	ST11	KL8	High	2018
ICR003206	GCA_004179555.1	SAMN10847464	ST11	KL81	None	2016
UCO511	GCA_011008795.1	SAMN14116383	ST11	KL81	Good	2012
IR8	GCA_022320775.1	SAMN24979452	ST11	KL81	Good	2009
2016-564	GCA_022790385.1	SAMN13382565	ST110	KL108	Good	2016
4300STDY6470434	GCA_900493895.1	SAMEA4364615	ST110	KL108	Very high	2016
EuSCAPE_TR018	GCA_900507715.1	SAMEA3729661	ST110	KL2	High	2014
Colony498	GCA_019284495.1	SAMN17825500	ST1106	KL107	None
K304	GCA_019401705.1	SAMN13563895	ST1106	KL122	Very high	2013
CRE1303	GCA_018108125.1	SAMN11579553	ST1107	KL3	Very high	2016
EuSCAPE_HR056	GCA_900505985.1	SAMEA3721088	ST1107	KL3	Very high	2014
TUM14051	GCA_004311865.1	SAMD00129561	ST1109	KL54	Very high	2014
C2	GCA_008931565.1	SAMN12289275	ST1109	KL54	Very high	2007
KP92_C	GCA_016634985.1	SAMN13301670	ST1109	KL54	Very high	2014
MGH84	GCA_001033505.1	SAMN03280387	ST111	KL1	Very high	2014
RHBSTW-00066	GCA_013796245.1	SAMN15148468	ST111	KL104	Very high	2017
J1	GCA_001482345.1	SAMN04357099	ST111	KL113	High	2014
MGH 32	GCA_000492915.1	SAMN02138572	ST111	KL63	Very high
MGH 21	GCA_000493075.1	SAMN02138561	ST111	KL63	Very high
MGH116	GCA_001033845.1	SAMN03280405	ST111	KL63	Very high	2014
97_58	GCA_001945475.1	SAMN06014567	ST111	KL63	None	1997
12	GCA_011065285.1	SAMN10390451	ST111	KL63	Very high	2011
KP486	GCA_017894285.1	SAMN14897098	ST111	KL63	Very high	2003
KCJ3K669	GCA_020858515.1	SAMN16392285	ST111	KL63	None	2019
KCJ3K467	GCA_020858915.1	SAMN16392270	ST111	KL63	Good	2019
2019-604	GCA_022789905.1	SAMN17766464	ST111	KL63	Very high	2019
k2226	GCA_900085415.1	SAMEA2273796	ST111	KL63	Very high	2009
4300STDY6470448	GCA_900494045.1	SAMEA4364629	ST111	KL63	Very high	2016
EuSCAPE_GR118	GCA_900501505.1	SAMEA3649737	ST111	KL63	Very high	2014
EuSCAPE_AT015	GCA_900508305.1	SAMEA3729903	ST111	KL63	Good	2014
EuSCAPE_TR210	GCA_900508785.1	SAMEA3729794	ST111	KL63	Very high	2014
EuSCAPE_DE026	GCA_900512355.1	SAMEA3512053	ST111	KL63	Very high	2013
EuSCAPE_IL072	GCA_900513665.1	SAMEA3538529	ST111	KL63	Very high	2014
5012STDY7626420	GCA_900776335.1	SAMEA4873621	ST111	KL63	Very high
4928STDY7071672	GCA_902162215.1	SAMEA104567777	ST111	KL63	Very high	2018
INF144-sc-2279979	GCA_904865805.1	SAMEA3357052	ST111	KL63	Very high
Previously collected from blood cultures (R)	GCA_916173025.1	SAMEA8552893	ST111	KL63	Very high	2019
BIDMC 23	GCA_000492355.1	SAMN02138653	ST111	KL63	Very high	2012
AUH-KIMP184	GCA_002775235.1	SAMN07173934	ST111	KL63	Very high	2013
2N3	GCA_002850275.3	SAMN08222601	ST111	KL63	Very high	2009
TUM14124	GCA_004313285.1	SAMD00129632	ST111	KL63	Very high	2013
M186-2	GCA_015285145.1	SAMN16560576	ST111	KL63	Very high	2019
1001216B_150713_B2	GCA_015556725.1	SAMN15533322	ST111	KL63	Good	2015
NC-01	GCA_019900305.1	SAMN20362514	ST111	KL63	High	2015
40B	GCA_022341485.1	SAMN15649135	ST111	KL63	Good	2020
1456	GCA_002173955.1	SAMN05945914	ST1117	KL117	Very high	2012
CT-04	GCA_019900785.1	SAMN20362517	ST1117	KL117	None	2017
20852	GCA_014531815.1	SAMN15325941	ST1123	KL23	High	2004
ARGID_27778	GCA_922829415.1	SAMEA11351047	ST1124	KL23	Very high	2018
15008	GCA_000699325.1	SAMN02640650	ST1125	KL102	High	2003
KpH93	GCA_021229795.1	SAMN23895795	ST1128	KL10	Very high	2015
KpH234	GCA_021229885.1	SAMN23895803	ST1128	KL10	Very high	2015
ZG2017CW 1-1-1	GCA_015774895.1	SAMN16951197	ST1128	KL10	Very high	2017
IR5755	GCA_017310405.1	SAMN15676885	ST1128	KL10	Very high	2018
BWH 15	GCA_000567605.1	SAMN02138590	ST113	KL114	Very high
EuSCAPE_EE022	GCA_900510035.1	SAMEA3499926	ST113	KL114	Very high	2013
EuSCAPE_PL035	GCA_900510245.1	SAMEA3499991	ST113	KL35	Very high	2014
TUM14146	GCA_004313705.1	SAMD00129653	ST1135	KL102	Very high	2014
CRK0374	GCA_002935555.2	SAMN08513433	ST1140	KL125	High	2013
EuSCAPE_BE046	GCA_900506655.1	SAMEA3727636	ST1145	KL30	Very high	2014
ID_26	GCA_900498335.1	SAMEA4807850	ST1145	KL30	Good	2014
WUSM_KP_86	GCA_003196815.1	SAMN09266887	ST116	KL11	High	2017
2021.TE.1.13	GCA_022228965.1	SAMN22567292	ST116	KL11	High	2020
NCTC8164	GCA_901482415.1	SAMEA3729945	ST116	KL11	High
C42	GCA_002856315.1	SAMN07793291	ST116	KL11	None	2017
KP35_C	GCA_016635675.1	SAMN13301638	ST116	KL47	Very high	2016
KSB1_6F	GCA_904866355.1	SAMN06112198	ST116	KL6	Very high	2013
AR_0107	GCA_002202275.1	SAMN04014948	ST1161	KL19	High
UCO-494	GCA_008123385.1	SAMN12608410	ST1161	KL19	High	2012
UCO505	GCA_010671585.1	SAMN13964942	ST1161	KL19	Good	2012
UCO517	GCA_013155005.1	SAMN14917832	ST1161	KL19	High	2013
ARGID_13046	GCA_922823425.1	SAMEA11350870	ST1162	KL118	High
Prospectively collected (P)	GCA_916173065.1	SAMEA8552926	ST1164	KL62	Very high	2020
TUM14039	GCA_004311625.1	SAMD00129549	ST1164	KL62	Very high	2014
1808200021 blood	GCA_005048145.1	SAMN11476177	ST1165	KL45	Very high	2018
N018.G-10	GCA_008083005.1	SAMN09981251	ST117	KL163	Very high
k1954	GCA_900085875.1	SAMEA2273865	ST1180	KL125	High	2008
VRCO0447	GCA_900173835.1	SAMEA4362656	ST1189	KL28	Very high	2015
BIDMC 22	GCA_000492375.1	SAMN02138652	ST1189	KL28	High	2012
KP93_C	GCA_016634975.1	SAMN13301671	ST1189	KL28	Very high	2014
KP90_C	GCA_016635015.1	SAMN13301668	ST1189	KL28	Very high	2014
OpGen15	GCA_022553815.1	SAMN18978531	ST1189	KL28	None	2016
EuSCAPE_TR221	GCA_900508845.1	SAMEA3729813	ST1193	KL22	Perfect	2014
UCICRE 8	GCA_000492515.1	SAMN02138613	ST1198	KL8	Very high
5012STDY7312737	GCA_900774595.1	SAMEA104567919	ST12	KL112	Very high
5012STDY7312591	GCA_900774885.1	SAMEA104567806	ST12	KL112	Very high
	GCA_000820445.1	SAMEA2738239	ST12	KL122	Very high
WUSM_KP_88	GCA_003195395.1	SAMN09266889	ST12	KL122	Very high	2017
mS2H5	GCA_018588845.1	SAMN17928689	ST12	KL122	Very high	2019
EuSCAPE_AT020	GCA_900509925.1	SAMEA3499892	ST12	KL122	Very high	2014
5012STDY7312595	GCA_900774935.1	SAMEA104567810	ST12	KL122	Very high
C51	GCA_008931345.1	SAMN12289282	ST12	KL122	High	2014
AS012347	GCA_010597335.1	SAMN12250666	ST12	KL122	Very high	2016
VRCO0359	GCA_900174255.1	SAMEA4362701	ST12	KL15	Very high	2015
COL-Kpn76	GCA_002855155.1	SAMN06629653	ST12	KL157	Good	2010
T0181B.E-11	GCA_008081905.1	SAMN09981304	ST12	KL157	Good
G4731	GCA_002187095.1	SAMN05960944	ST12	KL157	Good	2016
OM02-11LB	GCA_003439475.1	SAMN09736745	ST1203	KL30	Very high	2013
k7	GCA_016651595.1	SAMN17207976	ST1207	KL136	Very high
EuSCAPE_TR254	GCA_900508985.1	SAMEA3729854	ST1207	KL136	Very high	2013
1613015451	GCA_021137975.1	SAMN21016542	ST1213	KL103	Very high	2020
KSB1_1B	GCA_904863435.1	SAMN07738870	ST1213	KL103	Very high	2013
WCHKP085031	GCA_002258175.2	SAMN06671955	ST1213	KL103	Very high	2014
AF002KP4	GCA_022760655.1	SAMN24663366	ST1213	KL103	Very high	2020
LZ	GCA_000263095.1	SAMN02470950	ST1222	KL107	None	2010
NCTC9134	GCA_900451815.1	SAMEA3443775	ST1227	KL14	Very high	1900/1952
EuSCAPE_GR111	GCA_900502225.1	SAMEA3649730	ST1228	KL38	Very high	2013
EuSCAPE_TR168	GCA_900508665.1	SAMEA3729720	ST1228	KL38	Very high	2014
KCJ3K696	GCA_020858215.1	SAMN16392298	ST1229	KL125	None	2019
5012STDY7312754	GCA_900774735.1	SAMEA104567936	ST1229	KL125	High
626	GCA_010374785.1	SAMN12330961	ST1235	KL14	Good	2007
EuSCAPE_IE018	GCA_900506365.1	SAMEA3727568	ST1236	KL62	Good	2014
	GCA_000822445.1	SAMEA2602960	ST1243	KL14	Good
RHBSTW-00170	GCA_014103925.1	SAMN15148523	ST1243	KL14	Very high	2017
EuSCAPE_AT010	GCA_900510465.1	SAMEA3499882	ST1243	KL14	Very high	2014
KP-PSC5	GCA_003865115.1	SAMD00144881	ST1245	KL3	Very high	2016
TUM14097	GCA_004312785.1	SAMD00129607	ST1245	KL3	Good	2013
FDAARGOS_84	GCA_000783515.2	SAMN02934538	ST1263	KL10	Very high	2013
PO633	GCA_002186585.1	SAMN05960879	ST1263	KL10	Good	2009
11420	GCA_009497755.1	SAMN08366843	ST1265	KL1	Very high	2014
TUM14081	GCA_004312465.1	SAMD00129591	ST1266	KL35	Very high	2013
EuSCAPE_IL001	GCA_900512145.2	SAMEA3538458	ST1269	KL139	Very high	2014
KPH+03	GCA_002247895.1	SAMN07450682	ST1269	KL139	Very high	2014
S161-2	GCA_021729785.1	SAMN15395544	ST1269	KL139	High	2018
CVUAS 1482.2	GCA_019677745.1	SAMN12766867	ST127	KL30	Very high	2016
COL-Kpn25	GCA_002851475.1	SAMN06629602	ST1271	KL28	Very high	2006
ME-308	GCA_007896925.1	SAMN12385759	ST1271	KL28	Good	2018
18090100006-1	GCA_018275005.1	SAMN18877796	ST1271	KL28	Very high	2019
MRSN21304	GCA_019928685.1	SAMN18874706	ST1271	KL28	Very high	2014
KP-7	GCA_000406385.1	SAMN02141983	ST1272	KL102	Very high	2004
KP-11	GCA_000406505.1	SAMN02141966	ST1272	KL102	Good
Previously collected from blood cultures (R)	GCA_916173095.1	SAMEA8552892	ST128	KL6	Perfect	2019
G44	GCA_013602975.1	SAMN14262061	ST129	KL108	Very high
UEB_20	GCA_018359245.1	SAMN15850500	ST129	KL108	None	2017
CRE923	GCA_018109085.1	SAMN11579510	ST1296	KL105	Very high	2016
C08	GCA_015645335.1	SAMN16679755	ST1296	KL105	Very high	2018
18090700078-2	GCA_018275295.1	SAMN18877799	ST13	KL103	Very high	2019
195D9	GCA_008374255.1	SAMN12676094	ST13	KL107	None	2018
FDAARGOS_1306	GCA_016904295.1	SAMN16357448	ST13	KL124	Very high
2019.TE.8	GCA_022422045.1	SAMN22875442	ST13	KL124	Very high	2018
2DZ2F15B	GCA_004127595.1	SAMN08998642	ST13	KL24	Very high	2015
CL2074	GCA_009902165.1	SAMN10371624	ST13	KL24	Very high	2012
COL-Kpn13	GCA_002851195.1	SAMN06629590	ST13	KL3	Very high	2004
2840	GCA_009907185.1	SAMN13829954	ST13	KL3	Good	2015
NU-CRE055	GCA_012029935.2	SAMN14453492	ST13	KL3	None
D9	GCA_013604195.1	SAMN14262022	ST13	KL3	Very high
3-44	GCA_016643375.1	SAMN13915680	ST13	KL3	Very high
44856	GCA_016643465.1	SAMN13915665	ST13	KL3	Very high
3189STDY5864765	GCA_900181245.1	SAMEA2609447	ST13	KL3	Very high	2010/2012
EuSCAPE_UK023	GCA_900504775.1	SAMEA3720912	ST13	KL3	Good	2013
EuSCAPE_IL061	GCA_900513595.1	SAMEA3538518	ST13	KL3	Very high	2014
EuSCAPE_ES288	GCA_900517715.1	SAMEA3649636	ST13	KL3	Very high	2014
5012STDY7312568	GCA_900775105.1	SAMEA104567783	ST13	KL3	Very high
5012STDY7626394	GCA_900776075.1	SAMEA4873595	ST13	KL3	Very high
BH3723	GCA_002187545.1	SAMN05960903	ST13	KL3	High	2015
FDAARGOS_156	GCA_002951635.1	SAMN03996301	ST13	KL3	Very high	2014
AS007969	GCA_006540495.2	SAMN11125758	ST13	KL3	None	2001
AS004570	GCA_006540715.2	SAMN11125743	ST13	KL3	None	1999
2648	GCA_016805665.1	SAMN10492562	ST13	KL3	Good	2016
KP51835	GCA_016905555.1	SAMN16933292	ST13	KL3	None	2019
RSC-2	GCA_017377815.1	SAMN18256421	ST13	KL3	Very high	2016
MRSN375436	GCA_019928325.1	SAMN18874728	ST13	KL3		2016
KP03M	GCA_900176905.1	SAMEA103975585	ST13	KL3	Very high	2017
K1620	GCA_013187325.1	SAMN14896215	ST13	KL30	Good	2012
UPMP1782	GCA_014893365.1	SAMN16339892	ST13	KL30	Very high	2018
ID_52	GCA_900498685.1	SAMEA4807876	ST13	KL30	Very high	2014
EuSCAPE_CY002	GCA_900503795.1	SAMEA3672974	ST13	KL57	Good	2014
COL-Kpn42	GCA_002850795.1	SAMN06629619	ST1303	KL58	Very high	2006
CCBH27543	GCA_015666685.1	SAMN16776096	ST1303	KL58	Good	2020
	GCA_000823025.1	SAMEA2602989	ST1307	KL127	None
2019-2010	GCA_022789465.1	SAMN17766488	ST1307	KL127	Very high	2019
EuSCAPE_DE078	GCA_900512665.1	SAMEA3512106	ST1307	KL127	Good	2013
KPPSTH07	GCA_002249535.1	SAMN07450691	ST1307	KL127	Good	2016
GCKp3	GCA_016762595.1	SAMN15898395	ST1307	KL127	Good	2019
BS68-C	GCA_013392185.1	SAMN13943463	ST1309	KL183	Good	2019
Klebsiella pneumoniae	GCA_902499505.1	SAMEA5788568	ST1309	KL183	None
TUM14044	GCA_004311725.1	SAMD00129554	ST1310	KL108	Very high	2014
k63	GCA_016651505.1	SAMN17207973	ST1310	KL125	High
5012STDY7312682	GCA_900775525.1	SAMEA104567864	ST1310	KL154	Very high
071I9	GCA_009208045.1	SAMN13031522	ST1310	KL50	None	2018
LH375	GCA_009387915.1	SAMN10724437	ST1315	KL64	Very high	2012
2021.TE.1.7	GCA_022229165.1	SAMN22567287	ST132	KL30	Very high	2020
CVUAS 10088.2	GCA_019677485.1	SAMN07319185	ST132	KL46	None	2016
T698-1	GCA_022592575.1	SAMN20294500	ST1326	KL102	Very high	2020
74	GCA_004802925.1	SAMN11388482	ST1326	KL105	None
L923	GCA_019732515.1	SAMN20169006	ST1329	KL30	Good	2018
EuSCAPE_IL016	GCA_900512195.2	SAMEA3538474	ST133	KL103	Very high	2014
BWH 28	GCA_000492735.1	SAMN02138593	ST133	KL116	High
WUSM_KP_84	GCA_003195575.1	SAMN09266885	ST133	KL116	High	2017
SB612	GCA_020525965.1	SAMN22024796	ST133	KL116	High	2000
5011.36	GCA_021137145.1	SAMN21016536	ST133	KL116	High	2013
2021.TE.1.2	GCA_022227555.1	SAMN22567282	ST133	KL116	High	2020
k722	GCA_900086095.1	SAMEA2273586	ST133	KL116	High	2003
EuSCAPE_IE002	GCA_900507215.1	SAMEA3727552	ST133	KL116	Good	2013
5012STDY7312741	GCA_900774545.1	SAMEA104567923	ST133	KL116	High
5012STDY7312746	GCA_900774625.1	SAMEA104567928	ST133	KL116	High
Kp2209	GCA_903171875.1	SAMEA6829115	ST133	KL116	High	2008
INF072-sc-2279995	GCA_904863145.1	SAMEA3357068	ST133	KL116	High
C27	GCA_002856565.1	SAMN07793258	ST133	KL116	None	2017
BM343	GCA_015289985.1	SAMN16560571	ST133	KL116	None	2019
25KP	GCA_017164075.1	SAMN17807595	ST133	KL116	High	2019
KP0002	GCA_019165455.1	SAMN19700738	ST133	KL116	Good	2014
290	GCA_019336185.1	SAMN20133356	ST133	KL116	Very high	2019
K409	GCA_019401325.1	SAMN13563915	ST133	KL116	Good	2015
MRSN562722	GCA_019927845.1	SAMN18874750	ST133	KL116		2018
4300STDY6470410	GCA_900493845.1	SAMEA4364591	ST133	KL185	Very high	2016
EuSCAPE_IT143	GCA_900515075.1	SAMEA3515172	ST133	KL24	Good	2014
1162281	GCA_000219965.2	SAMN02469847	ST133	KL39	Very high
NCTC9167	GCA_901420645.1	SAMEA3368326	ST133	KL47	High	1954
EuSCAPE_DE045	GCA_900512505.1	SAMEA3512072	ST1333	KL5	Very high	2014
20190408B003	GCA_022402055.1	SAMN26012855	ST1333	KL5	Very high	2019
EuSCAPE_CZ012	GCA_900510985.1	SAMEA3499008	ST1333	KL64	Very high	2014
TUM14068	GCA_004312205.1	SAMD00129578	ST1334	KL125	High	2014
WGLW5	GCA_000300955.1	SAMN02463959	ST134	KL25	High
MGH 17	GCA_000493155.1	SAMN02138557	ST134	KL25	High
TUM15667	GCA_003227855.1	SAMD00126353	ST134	KL25	None
k1004	GCA_900085215.1	SAMEA2273636	ST134	KL25	High	2005
EuSCAPE_ES281	GCA_900517635.1	SAMEA3649622	ST134	KL25	High	2014
5012STDY7626398	GCA_900776145.1	SAMEA4873599	ST134	KL25	High
INSAq40	GCA_021440485.1	SAMN24244974	ST134	KL25	None	2018
NCS35A	GCA_903166265.1	SAMEA6824487	ST1353	KL61	Good
HB_2044	GCA_002187015.1	SAMN05960960	ST1373	KL25	High	2015
Kp 23	GCA_016803415.1	SAMN17611224	ST1373	KL38	Very high
AS003284	GCA_006540805.2	SAMN11125736	ST1373	KL38	None	2003
EGD-HP19-C	GCA_000444855.2	SAMN02570520	ST1377	KL166	Good	2010
k589	GCA_900085075.1	SAMEA2273611	ST1380	KL2	High	2003
k2370	GCA_900085665.1	SAMEA2273820	ST1380	KL2	Very high	2010
k1780	GCA_900084595.1	SAMEA2273744	ST1380	KL31	Very high	2008
RHBSTW-00636	GCA_013734035.1	SAMN15148670	ST1380	KL38	Very high	2017
C11	GCA_020459305.1	SAMN21211508	ST1383	KL110	Very high	2018
4928STDY7387805	GCA_902165385.1	SAMEA104694413	ST1391	KL102	Very high	2018
4928STDY7071137	GCA_902166515.1	SAMEA104567248	ST1391	KL107	None	2018
4928STDY7071122	GCA_902162495.1	SAMEA104567233	ST1391	KL125	None	2018
MGH 78578	GCA_019711675.1	SAMN20720545	ST1393	KL8	Good	2017
LZK001	GCA_017310385.1	SAMN15676887	ST1393	KL8	Very high	2015
k56	GCA_016651625.1	SAMN17207967	ST1399	KL43	Very high
KPE16	GCA_017581855.1	SAMN18360095	ST1399	KL43	High	2016
MRSN515432	GCA_019928025.1	SAMN18874742	ST1399	KL43		2014
071I4	GCA_009207955.1	SAMN13031517	ST14	KL107	None	2018
HN523E1II	GCA_002934785.1	SAMN07792471	ST14	KL113	None	2016
TUM1811	GCA_003176295.1	SAMD00115697	ST14	KL113	None	2003
ZKP124	GCA_902508685.1	SAMEA6099492	ST14	KL157	Good	2017
UCICRE 4	GCA_000492595.1	SAMN02138609	ST14	KL16	Very high
MGH 46	GCA_000492775.1	SAMN02138586	ST14	KL16	Very high
CRK0326	GCA_002936165.2	SAMN08513481	ST14	KL16	Very high	2016
DA12090	GCA_007833575.1	SAMN09271081	ST14	KL16	Very high
H1122	GCA_013504725.1	SAMN07682274	ST14	KL16	Good	2010
CRE239	GCA_018108375.1	SAMN11579543	ST14	KL16	Very high	2014
k787	GCA_900085025.1	SAMEA2273603	ST14	KL16	Very high	2004
EuSCAPE_GR113	GCA_900501435.1	SAMEA3649732	ST14	KL16	Good	2013
EuSCAPE_GR116	GCA_900502265.1	SAMEA3649735	ST14	KL16	Good	2013
EuSCAPE_DE005	GCA_900512495.1	SAMEA3512032	ST14	KL16	Good	2013
ARGID_30394	GCA_922823935.1	SAMEA11351091	ST14	KL16	Very high	2019
SKLX003155	GCA_002934745.1	SAMN07513381	ST14	KL16	Very high	2011
P072F	GCA_008120115.1	SAMN09204086	ST14	KL16	Very high	2016
GCKp10	GCA_016762495.1	SAMN15898402	ST14	KL16	Very high	2019
K140	GCA_019401965.1	SAMN13563884	ST14	KL16	Very high	2010
P30-71	GCA_019877845.1	SAMN20185464	ST14	KL16	Good	2016
P30-73	GCA_019878025.1	SAMN20185465	ST14	KL16	Good	2016
ID_48	GCA_900498645.1	SAMEA4807872	ST14	KL16	Very high	2014
G749	GCA_002187025.1	SAMN05960915	ST14	KL174	Very high	2013
WGLW2	GCA_000300675.1	SAMN02463957	ST14	KL2	Very high
JHCK1	GCA_000316265.2	SAMN01939166	ST14	KL2	Good	1980
CHS 66	GCA_000694235.1	SAMN02581368	ST14	KL2	High	2013
MGH124	GCA_001033925.1	SAMN03280409	ST14	KL2	Very high	2014
50884375	GCA_001463475.1	SAMN04158327	ST14	KL2	None	2014
CFSAN044569	GCA_001720705.1	SAMN05213499	ST14	KL2	Very high	2013
CFSAN044566	GCA_001720875.1	SAMN05252770	ST14	KL2	Very high	2013
Kp45	GCA_002102655.1	SAMN05603854	ST14	KL2	Good	1980
NU-CRE265	GCA_002271285.1	SAMN07370821	ST14	KL2	Good	2015
COL-Kpn30	GCA_002850955.1	SAMN06629607	ST14	KL2	Very high	2006
COL-Kpn118	GCA_002853975.1	SAMN06629695	ST14	KL2	Very high	2003
BP737	GCA_002967835.1	SAMN08605584	ST14	KL2	Very high	2018
NU-CRE195	GCA_012029695.2	SAMN14453495	ST14	KL2	High
H49	GCA_013620865.1	SAMN07682276	ST14	KL2	Very high	2003
44857	GCA_016529515.1	SAMN13915666	ST14	KL2	High
k52	GCA_016651685.1	SAMN17207963	ST14	KL2	Very high
FDAARGOS_1307	GCA_016903775.1	SAMN16357449	ST14	KL2	Very high
FDAARGOS_1308	GCA_016903795.1	SAMN16357450	ST14	KL2	Very high
UEB_6	GCA_018359565.1	SAMN15849219	ST14	KL2	Good	2011
WRC18_CMC307MC	GCA_019317085.1	SAMN20130509	ST14	KL2	Good	2018
SB2390	GCA_020526005.1	SAMN22024794	ST14	KL2	Very high	2002
KCJ3K674	GCA_020858495.1	SAMN16392287	ST14	KL2	Good	2019
BD-4	GCA_021136275.1	SAMN21016500	ST14	KL2	Very high	2017
2008024	GCA_022324885.1	SAMN24979207	ST14	KL2	High	2008
VPKP430	GCA_022325025.1	SAMN24979424	ST14	KL2	Very high	2003
VPKP374	GCA_022325065.1	SAMN24979423	ST14	KL2	High	2006
IR11K	GCA_022325085.1	SAMN24979451	ST14	KL2	Very high	2009
k30	GCA_900084665.1	SAMEA2273516	ST14	KL2	Very high	2001
k1970	GCA_900085325.1	SAMEA2273784	ST14	KL2	Very high	2008
PB256	GCA_900092675.1	SAMEA3531822	ST14	KL2	Very high	2015
PV1BC	GCA_900205385.1	SAMEA104205668	ST14	KL2	Very high
NCTC13810	GCA_900451505.1	SAMEA4362420	ST14	KL2	Very high	1900/2016
4300STDY6636933	GCA_900492895.1	SAMEA23983168	ST14	KL2	Very high	2016
4300STDY6636952	GCA_900493005.1	SAMEA23997418	ST14	KL2	Very high	2016
EuSCAPE_PT094	GCA_900502175.1	SAMEA3649908	ST14	KL2	Very high	2013
EuSCAPE_RS037	GCA_900505205.1	SAMEA3721158	ST14	KL2	Very high	2014
EuSCAPE_TR282	GCA_900508155.1	SAMEA3729879	ST14	KL2	Very high	2013
EuSCAPE_CZ010	GCA_900508435.1	SAMEA3729917	ST14	KL2	Very high	2014
EuSCAPE_FR050	GCA_900511715.1	SAMEA3500035	ST14	KL2	Very high	2014
EuSCAPE_DE003	GCA_900512305.1	SAMEA3512030	ST14	KL2	Very high	2013
EuSCAPE_DE047	GCA_900512525.1	SAMEA3512074	ST14	KL2	Very high	2014
EuSCAPE_DE008	GCA_900512605.1	SAMEA3512035	ST14	KL2	Very high	2014
EuSCAPE_IT215	GCA_900514385.1	SAMEA3515243	ST14	KL2	Very high	2014
EuSCAPE_IT093	GCA_900515055.1	SAMEA3515122	ST14	KL2	Very high	2013
Kpngiani7132617	GCA_902704345.1	SAMEA104414973	ST14	KL2	Very high	2016
Kp2958	GCA_903171885.1	SAMEA6829117	ST14	KL2	High	2010
Prospectively collected (P)	GCA_916172095.1	SAMEA8552931	ST14	KL2	Very high	2020
Previously collected from blood cultures (R)	GCA_916172265.1	SAMEA8552898	ST14	KL2	Very high	2018
Previously collected from blood cultures (R)	GCA_916172355.1	SAMEA8552912	ST14	KL2	Very high	2019
ARGID_17375	GCA_922826255.1	SAMEA11351020	ST14	KL2	None	2013
ARGID_32923	GCA_922826965.1	SAMEA11350965	ST14	KL2	Very high	2019
KP617	GCA_001307175.1	SAMN04044480	ST14	KL2	Good	2013
U25	GCA_001463165.1	SAMN03780451	ST14	KL2	Very high	2010
NUHL24835	GCA_001521895.1	SAMN04421276	ST14	KL2	Good	2014
23	GCA_001709295.1	SAMN04448241	ST14	KL2	Very high	2014
ST-14:K118	GCA_002510095.1	SAMN06106887	ST14	KL2	High	2013
AUH_IMP216	GCA_002776375.1	SAMN07661247	ST14	KL2	Very high	2013
NUBRI-K	GCA_004790705.1	SAMN11098619	ST14	KL2	Very high	2019
SIKP110	GCA_004833515.1	SAMN11399448	ST14	KL2	Very high	2017
AS006261	GCA_006540555.2	SAMN11125753	ST14	KL2	None	2001
AS005919	GCA_006540665.2	SAMN11125748	ST14	KL2	None	2001
AS003124	GCA_006540815.2	SAMN11125735	ST14	KL2	None	2001
MRK9	GCA_009937845.1	SAMN10712994	ST14	KL2	Very high	2018
GCKp15	GCA_016762355.1	SAMN15898407	ST14	KL2	Very high	2019
BKQ11L	GCA_017922315.1	SAMN15374756	ST14	KL2	Good	2012
CF05	GCA_019683955.1	SAMN14675412	ST14	KL2	Good	2018
MRSN511348	GCA_019928075.1	SAMN18874739	ST14	KL2		2014
K14	GCA_021344125.1	SAMN24386561	ST14	KL2	Very high	2016
UPMP 1724	GCA_021494105.1	SAMN24818904	ST14	KL2	Very high	2018
NKP16	GCA_022029235.1	SAMN24975185	ST14	KL2	Very high	2020
9KP	GCA_022511605.1	SAMN26332310	ST14	KL2	Very high	2021
12	GCA_023374225.1	SAMN27722574	ST14	KL2	Very high	2017
MGH157	GCA_002152525.1	SAMN04521906	ST14	KL64	Good	2015
5012STDY7312602	GCA_900774985.1	SAMEA104567817	ST140	KL49	Good
C1-70	GCA_013170505.1	SAMN07291369	ST140	KL55	Good	2014
AS012463	GCA_010590345.1	SAMN12250782	ST1401	KL102	Very high	2015
EuSCAPE_IT249	GCA_900514615.1	SAMEA3538616	ST1401	KL146	Very high	2013
P043G W	GCA_008120365.1	SAMN09204076	ST1401	KL38	Very high	2016
EuSCAPE_PT026	GCA_900502845.1	SAMEA3649843	ST1401	KL49	None	2014
5012STDY7626371	GCA_900775835.1	SAMEA4873572	ST1401	KL49	None
12KXXI	GCA_018137635.1	SAMN14008677	ST1401	KL49	None	2013
EuSCAPE_RO013	GCA_900504245.1	SAMEA3673114	ST1408	KL24	Very high	2014
Kp94	GCA_021395655.1	SAMN24529860	ST1408	KL51	Very high	2018
CHS145	GCA_001031875.1	SAMN03280287	ST1411	KL107	None	2014
K6500	GCA_019732505.1	SAMN20169011	ST1411	KL61	Good	2017
NCTC9181	GCA_900451915.1	SAMEA3307900	ST1411	KL61	None	1953/1900
EuSCAPE_IL055	GCA_900513555.1	SAMEA3538512	ST1412	KL107	Very high	2013
4928STDY7071595	GCA_902161835.1	SAMEA104567700	ST1412	KL7	High	2018
EuSCAPE_DK007	GCA_900502565.1	SAMEA3649798	ST1414	KL8	Low	2014
ST-1414:K141	GCA_002417145.1	SAMN06106868	ST1414	KL8	High	2013
SDP9R	GCA_015731075.1	SAMN16274502	ST1418	KL13	Good	2019
BD-7	GCA_021136215.1	SAMN21016503	ST1418	KL13	Good	2017
EuSCAPE_IT057	GCA_900513125.1	SAMEA3515089	ST1418	KL13	Good	2013
K36	GCA_003006555.1	SAMN08667446	ST1419	KL136	Good	2014
TUM14047	GCA_004311785.1	SAMD00129557	ST1419	KL136	High	2014
256	GCA_019336345.1	SAMN20133349	ST1419	KL136	Very high	2019
K105	GCA_019402025.1	SAMN13563882	ST1419	KL136	Very high	2008
Z4157	GCA_003065005.1	SAMN08885790	ST1425	KL118	None	2013
YN2-60-2	GCA_016879775.1	SAMN13496479	ST1425	KL118	None	2016
SCC75	GCA_019093295.1	SAMN18813205	ST1426	KL134	Very high	2015
2020EL-00118	GCA_018066665.1	SAMN18511089	ST1426	KL20	Good	2020
WUSM_KP_92	GCA_003195325.1	SAMN09266893	ST1427	KL155	Very high	2017
Kpn13	GCA_015643885.1	SAMN15344995	ST1427	KL155	Good	2015
Kpn01	GCA_015644085.1	SAMN15344984	ST1427	KL155	Good	2015
5012STDY7312566	GCA_900774855.1	SAMEA104567781	ST1427	KL67	Very high
BIDMC 24	GCA_000492335.1	SAMN02138654	ST1430	KL122	Very high	2012
BWH 30	GCA_000492695.1	SAMN02138595	ST1431	KL24	Very high
MGH 19	GCA_000493115.1	SAMN02138559	ST1432	KL133	Very high
MGH 48	GCA_000492755.1	SAMN02138588	ST1436	KL128	Perfect
NUITM-VK2	GCA_020522065.1	SAMD00396914	ST1436	KL128	Low	2021
VRCO0063	GCA_900171945.1	SAMEA3304013	ST1436	KL128	Very high	2014
COL-Kpn39	GCA_002850875.1	SAMN06629616	ST1440	KL19	High	2006
COL-Kpn85	GCA_002854285.1	SAMN06629662	ST1440	KL19	Good	2011
KP-15-2-52	GCA_019660125.1	SAMN20568192	ST1440	KL19	High	2015
KpPF25	GCA_016066025.1	SAMN17016749	ST1440	KL19	High	2018
7005	GCA_005503945.1	SAMN10516691	ST1441	KL10	Good	2017
PB173	GCA_900092715.1	SAMEA3531812	ST1441	KL10	High	2015
UCI 34	GCA_000566845.1	SAMN02356614	ST1444	KL10	Very high
INF007-sc-2279878	GCA_904859915.1	SAMEA3356951	ST1449	KL107	Very high
WUSM_KP_40	GCA_003197035.1	SAMN09266841	ST1451	KL131	Very high	2017
N16-03892	GCA_014189335.1	SAMN11506009	ST1454	KL25	High	2016
EuSCAPE_PT044	GCA_900501765.1	SAMEA3649858	ST1454	KL25	Good	2014
1014809	GCA_003687795.1	SAMN10252241	ST147	KL10	None	2017
CriePir29	GCA_009661805.2	SAMN13153737	ST147	KL10	Very high	2017
BP1722	GCA_011742455.1	SAMN14402338	ST147	KL10	None	2019
CFSAN059645	GCA_014840305.1	SAMN10086809	ST147	KL10	Good	2016
16047	GCA_017581715.1	SAMN17860454	ST147	KL10	Good	2018
EC3451-F-N716-1-636	GCA_017592755.1	SAMN18344319	ST147	KL10	Good
EN5363	GCA_019149385.1	SAMN15890870	ST147	KL10	Low	2017
113481141	GCA_021138155.1	SAMN21016545	ST147	KL10	High	2020
CRKP9	GCA_023003725.1	SAMN23132866	ST147	KL10	Very high
4300STDY6470453	GCA_900494095.1	SAMEA4364634	ST147	KL10	Very high	2016
AK_B_SD_011	GCA_002188245.1	SAMN05960948	ST147	KL10	Very high	2014
WCHKP095005	GCA_002258105.2	SAMN06671966	ST147	KL10	Very high	2016
NH54	GCA_003031345.1	SAMN08026708	ST147	KL10	Very high	2016
EN5271	GCA_003311745.1	SAMN08782032	ST147	KL10	Very high	2015
B-8658	GCA_004310675.1	SAMN10979294	ST147	KL10	Good	2014
Rize-53-TR	GCA_014750625.1	SAMN14909657	ST147	KL10	Good	2015
DGL11	GCA_020830005.1	SAMN22238551	ST147	KL10	Very high	2020
NKP18	GCA_022029595.1	SAMN24975495	ST147	KL10	Low	2019
NKP20	GCA_022029735.1	SAMN24975514	ST147	KL10	Very high	2020
7071	GCA_005503935.1	SAMN10516693	ST147	KL106	Very high	2017
EuSCAPE_FR072	GCA_900511135.1	SAMEA3500058	ST147	KL106	Good	2014
Klebsiella pneumoniae	GCA_911728565.1	SAMEA8995931	ST147	KL106	Good	2016
199D1	GCA_008374095.1	SAMN12676103	ST147	KL107	None	2018
196I3	GCA_008374115.1	SAMN12676099	ST147	KL107	None	2018
195C2	GCA_008374295.1	SAMN12676093	ST147	KL107	None	2018
186H6	GCA_008374575.1	SAMN12676080	ST147	KL107	None	2018
185G1	GCA_008374585.1	SAMN12676076	ST147	KL107	None	2018
183F8	GCA_008374665.1	SAMN12676073	ST147	KL107	None	2018
177000000000	GCA_008374795.1	SAMN12676065	ST147	KL107	None	2018
162J10	GCA_008375215.1	SAMN12676044	ST147	KL107	None	2018
C5-E1-13	GCA_002189175.1	SAMN06205422	ST147	KL107	None	2016
EuSCAPE_RO108	GCA_900505855.1	SAMEA3721031	ST147	KL112	Very high	2013
CCUG 70742	GCA_003194285.1	SAMN07602587	ST147	KL122	Very high	2012
kp9226	GCA_022760615.1	SAMN24662607	ST147	KL125	High	2020
50580255	GCA_001463085.1	SAMN04158293	ST147	KL14	Very high	2012
KR437	GCA_902705755.1	SAMEA5983680	ST147	KL15	Good	2007
SZP4-9-2	GCA_018449045.1	SAMN19107292	ST147	KL150	Good	2019
M164-1	GCA_021729905.1	SAMN15394209	ST147	KL169	Very high	2018
4300STDY6542353	GCA_900493375.1	SAMEA4394723	ST147	KL174	Good	2016
QU-20	GCA_016810965.1	SAMN17348778	ST147	KL183	Good	2018
61	GCA_004803395.1	SAMN11388469	ST147	KL20	Good
2019_OU_BfR0018	GCA_019990765.1	SAMN21366139	ST147	KL20	Very high	2017
1970_kpn	GCA_016598795.1	SAMN10935845	ST147	KL20	Very high	2018
EuSCAPE_RO041	GCA_900504705.1	SAMEA3673142	ST147	KL27	Very high	2013
K.pneumoniae-P29_C1	GCA_907275085.1	SAMEA8730851	ST147	KL35	Very high	2018
KpvST147L_NDM	GCA_002087215.1	SAMN06392936	ST147	KL35	High	2016
198B9	GCA_008374135.1	SAMN12676101	ST147	KL50	None	2018
195G3	GCA_008374245.1	SAMN12676096	ST147	KL50	None	2018
CCBH26786	GCA_023060505.1	SAMN27549404	ST147	KL50	None	2019
JUNP 254	GCA_009731405.1	SAMD00186795	ST147	KL51	High	2018
	GCA_000822185.1	SAMEA2602947	ST147	KL55	Very high
	GCA_000822405.1	SAMEA2602958	ST147	KL64	None
MGH93	GCA_001033585.1	SAMN03280392	ST147	KL64	None	2014
143500513	GCA_001511015.1	SAMEA3515299	ST147	KL64	Very high
SKGH01	GCA_001644765.1	SAMN04917370	ST147	KL64	Perfect	2015
AR_0152	GCA_002202235.1	SAMN04014993	ST147	KL64	Very high
COL-Kpn95	GCA_002854195.1	SAMN06629672	ST147	KL64	Good	2012
CRK0306	GCA_002936675.2	SAMN08513501	ST147	KL64	Good	2015
KPL0.2	GCA_003123945.1	SAMN08733388	ST147	KL64	Perfect	2017
DA33140	GCA_003181055.1	SAMN09245749	ST147	KL64	Perfect
SL52	GCA_003363635.1	SAMN09222893	ST147	KL64	Perfect	2015
AR_0046	GCA_003571745.1	SAMN04014887	ST147	KL64	Very high
109A7	GCA_004005185.1	SAMN10644702	ST147	KL64	None	2017
ATH10	GCA_007657945.1	SAMN12228971	ST147	KL64	None	2016
186J4	GCA_008374535.1	SAMN12676081	ST147	KL64	None	2018
FDAARGOS_630	GCA_008693405.1	SAMN11056345	ST147	KL64	High
CriePir142	GCA_009661515.1	SAMN13153751	ST147	KL64	Perfect	2017
1711086	GCA_009826605.1	SAMN13675304	ST147	KL64	Good	2015
1711077	GCA_009826775.1	SAMN13675297	ST147	KL64	Perfect	2014
CR20	GCA_009983005.1	SAMN10171025	ST147	KL64	Perfect	2018
BA37082	GCA_011742185.1	SAMN14402325	ST147	KL64	Very high	2019
G5	GCA_013602855.1	SAMN14262063	ST147	KL64	Very high
Kp46596	GCA_013694405.1	SAMN15578212	ST147	KL64	High	2009
Kp46564	GCA_013694425.1	SAMN15578211	ST147	KL64	High	2010
COL17	GCA_014490685.2	SAMN13630455	ST147	KL64	Very high	2017
CFSAN059632	GCA_014840405.1	SAMN10086743	ST147	KL64	Good	2015
CFSAN059631	GCA_014840495.1	SAMN10086745	ST147	KL64	Good	2015
CFSAN059630	GCA_014840505.1	SAMN10086746	ST147	KL64	Very high	2015
NMI1183_20	GCA_014877135.1	SAMN16327541	ST147	KL64	Perfect	2019
NMI2273_16	GCA_014880005.1	SAMN16327526	ST147	KL64	Very high	2016
EKP11	GCA_015831365.1	SAMN16966460	ST147	KL64	Perfect	2006
S3	GCA_016481465.1	SAMN16684226	ST147	KL64	Very high
S6	GCA_016481485.1	SAMN16684229	ST147	KL64	Very high
44769	GCA_016643565.1	SAMN13915722	ST147	KL64	Very high
k60	GCA_016651655.1	SAMN17207972	ST147	KL64	Perfect
k15	GCA_016652125.1	SAMN17207943	ST147	KL64	Perfect
FDAARGOS_1325	GCA_016903735.1	SAMN16357467	ST147	KL64	High
2020EL-00056	GCA_018068465.1	SAMN18511032	ST147	KL64	Very high	2019
CRE1075	GCA_018107795.1	SAMN11579561	ST147	KL64	Very high	2015
WGR351	GCA_018623335.1	SAMN18317431	ST147	KL64	Very high	2017
KPC03	GCA_020615425.1	SAMN06766180	ST147	KL64	Perfect	2011
6703.45	GCA_021136915.1	SAMN21016526	ST147	KL64	Perfect	2017
6409.78	GCA_021137065.1	SAMN21016520	ST147	KL64	Very high	2017
7008.2	GCA_021137675.1	SAMN21016532	ST147	KL64	Very high	2018
56661	GCA_021166135.1	SAMN23552368	ST147	KL64	Very high
SP968	GCA_022701055.1	SAMN16178551	ST147	KL64	Very high	2019
k1279	GCA_900084235.1	SAMEA2273671	ST147	KL64	Perfect	2006
k616	GCA_900084905.1	SAMEA2273576	ST147	KL64	Perfect	2003
k864	GCA_900085105.1	SAMEA2273614	ST147	KL64	Very high	2004
k2040	GCA_900086515.1	SAMEA2273780	ST147	KL64	Perfect	2009
4300STDY6636987	GCA_900493055.1	SAMEA24023668	ST147	KL64	Perfect	2016
EuSCAPE_DK013	GCA_900502585.1	SAMEA3649809	ST147	KL64	Very high	2014
EuSCAPE_RO047	GCA_900504015.1	SAMEA3720957	ST147	KL64	Good	2013
EuSCAPE_RO076	GCA_900504225.1	SAMEA3720985	ST147	KL64	Very high	2014
EuSCAPE_RO081	GCA_900504315.1	SAMEA3720990	ST147	KL64	Perfect	2013
EuSCAPE_RO024	GCA_900504755.1	SAMEA3673125	ST147	KL64	Very high	2014
EuSCAPE_RO005	GCA_900504855.1	SAMEA3673106	ST147	KL64	Very high	2014
EuSCAPE_RS053	GCA_900505345.1	SAMEA3721174	ST147	KL64	Good	2014
EuSCAPE_RS077	GCA_900505425.1	SAMEA3721197	ST147	KL64	Low	2014
EuSCAPE_BE097	GCA_900507055.1	SAMEA3727684	ST147	KL64	Perfect	2014
EuSCAPE_BE105	GCA_900507565.1	SAMEA3727701	ST147	KL64	Very high	2014
EuSCAPE_IL006	GCA_900512155.2	SAMEA3538464	ST147	KL64	Very high	2014
EuSCAPE_IL054	GCA_900513535.1	SAMEA3538511	ST147	KL64	Very high	2013
EuSCAPE_ES278	GCA_900517655.1	SAMEA3649617	ST147	KL64	Perfect	2013
5012STDY7626367	GCA_900775805.1	SAMEA4873568	ST147	KL64	Perfect
EuSCAPE_IT062	GCA_902155875.1	SAMEA3515094	ST147	KL64	Very high	2013
Kpngiani7132494	GCA_902704785.1	SAMEA104414838	ST147	KL64	Very high	2016
Q1448	GCA_903112085.1	SAMEA6815025	ST147	KL64	Perfect
Kp5144	GCA_905127445.1	SAMEA7662215	ST147	KL64	Very high
Kp5141	GCA_905127575.1	SAMEA7662212	ST147	KL64	Perfect
Kp5143	GCA_905127595.1	SAMEA7662214	ST147	KL64	Very high
Kp5173	GCA_905128545.1	SAMEA7662234	ST147	KL64	Very high
Kp5168	GCA_905128575.1	SAMEA7662233	ST147	KL64	Perfect
DJ	GCA_920103885.1	SAMEA7556989	ST147	KL64	Very high	2016
ST147	GCA_000817855.1	SAMN03271887	ST147	KL64	Good	2012
1_GR_13	GCA_001701425.2	SAMN04868721	ST147	KL64	Very high	2013
TGH13	GCA_001746535.1	SAMN04087463	ST147	KL64	Perfect	2013
Kp_Goe_822579	GCA_001885255.2	SAMN05412444	ST147	KL64	Very high	2013
FDAARGOS_439	GCA_002591075.1	SAMN07312483	ST147	KL64	Perfect	2014
AUH-KIMP209	GCA_002775175.1	SAMN07175066	ST147	KL64	Perfect	2013
AUH-KIMP148	GCA_002866605.1	SAMN07173925	ST147	KL64	Perfect	2012
DG7163	GCA_003227055.1	SAMN08399056	ST147	KL64	Good	2016
TUM14054	GCA_004311925.1	SAMD00129564	ST147	KL64	Perfect	2014
SIKP004	GCA_004830815.1	SAMN11399329	ST147	KL64	Very high	2016
SIKP147	GCA_004832395.1	SAMN11399470	ST147	KL64	Very high	2018
KpvST147B_SE1_1_NDM	GCA_005944305.1	SAMN11835544	ST147	KL64	Good	2019
Kp41257	GCA_013625245.1	SAMN15015463	ST147	KL64	Low	2019
HKP0018	GCA_014495785.1	SAMN15946735	ST147	KL64	None	2015
CCBH27582	GCA_016055605.1	SAMN16776099	ST147	KL64	Good	2019
KP61_C	GCA_016635355.1	SAMN13301655	ST147	KL64	Perfect	2015
SCPM-O-B-9221 (B-16K/19)	GCA_018283625.1	SAMN18898208	ST147	KL64	None	2019
20180848	GCA_019249315.1	SAMN19795663	ST147	KL64	Very high	2018
P6	GCA_019433735.1	SAMN20349952	ST147	KL64	Good	2018
P26	GCA_019433755.1	SAMN20349954	ST147	KL64	Very high	2018
MRSN366562	GCA_019928405.1	SAMN18874723	ST147	KL64	Perfect	2015
Kp_HUCA_Bac_79	GCA_020577075.1	SAMN18572103	ST147	KL64	Very high	2017
4771	GCA_021278145.1	SAMN19901803	ST147	KL64	Low	2019
CK4	GCA_021474845.1	SAMN24369220	ST147	KL64	Good	2016
Nord5-1_R48	GCA_021899615.1	SAMN25263166	ST147	KL64	High	2018
NKP4	GCA_022028935.1	SAMN24967761	ST147	KL64	Very high	2019
AGK0553	GCA_022539705.1	SAMN21467487	ST147	KL64	Perfect	2019
AGK0547	GCA_022539725.1	SAMN21467485	ST147	KL64	Perfect	2019
EuSCAPE_DE024	GCA_902157185.1	SAMEA3512051	ST147	KL64	High	2013
Klebsiella pneumoniae	GCA_902166885.1	SAMEA5763082	ST147	KL64	Very high	2016
4300STDY6542362	GCA_900493555.1	SAMEA4394732	ST147	KL74	Good	2016
EuSCAPE_TR302	GCA_900508235.1	SAMEA3729896	ST147	KL81	Good	2013
738-3DZ2-22B	GCA_004127345.1	SAMN08998650	ST147	KL81	None	2015
3DZ2-7B	GCA_004127715.1	SAMN08998652	ST147	KL81	Good	2015
YmcD2	GCA_009600615.1	SAMN12885510	ST147	KL81	Very high	2015
IR5086	GCA_017310425.1	SAMN15676882	ST147	KL81	Very high	2014
IR5601	GCA_017311885.1	SAMN15676884	ST147	KL81	Very high	2014
EuSCAPE_IT342	GCA_900516075.1	SAMEA3538710	ST1471	KL110	Very high	2014
k1969	GCA_900084655.1	SAMEA2273765	ST1480	KL39	Low	2008
EuSCAPE_GR101	GCA_900501905.1	SAMEA3649720	ST1486	KL38	Very high	2013
EuSCAPE_DE080	GCA_900512685.1	SAMEA3512108	ST1486	KL38	Very high	2014
EuSCAPE_BE104	GCA_900507225.1	SAMEA3727700	ST1487	KL141	Very high	2014
CRK0366	GCA_002935445.2	SAMN08513441	ST1496	KL62	Very high	2013
EuSCAPE_UK083	GCA_900503255.1	SAMEA3720952	ST1496	KL62	Low	2014
MH17-553M	GCA_003115275.1	SAMD00112945	ST15	KL10	Good	2017
GCKp44	GCA_016761795.1	SAMN15898434	ST15	KL10	Very high	2019
18B144	GCA_021414585.1	SAMN21237634	ST15	KL102	Very high	2018
F4	GCA_021432005.1	SAMN24579953	ST15	KL106	Good	2019
TFKP37	GCA_022585585.1	SAMN26368448	ST15	KL106	Good	2020
EuSCAPE_IT207	GCA_900514315.1	SAMEA3515235	ST15	KL106	Good	2014
SCKP-LL83	GCA_002252415.1	SAMN07371089	ST15	KL106	Good	2017
GCKp17	GCA_016762315.1	SAMN15898408	ST15	KL106	Good	2019
CRE548	GCA_018108705.1	SAMN11579527	ST15	KL107	Good	2015
KPCTRSRTH09	GCA_002248955.2	SAMN07450600	ST15	KL107	None	2016
CrB6i	GCA_014451215.1	SAMN10904704	ST15	KL107	Very high	2016
4300STDY6636980	GCA_900493225.1	SAMEA24018418	ST15	KL110	Very high	2016
EuSCAPE_PT041	GCA_900501775.1	SAMEA3649855	ST15	KL110	Very high	2014
C1-205	GCA_013170165.1	SAMN07291386	ST15	KL110	None	2015
BR	GCA_001663195.1	SAMN05188406	ST15	KL112	Very high	2015
CRK0350	GCA_002935205.2	SAMN08513457	ST15	KL112	Very high	2012
AR376	GCA_003074015.1	SAMN07291519	ST15	KL112	Very high
CFSAN059640	GCA_014840315.1	SAMN10086828	ST15	KL112	Good	2016
CFSAN059625	GCA_014946935.1	SAMN10086700	ST15	KL112	Very high	2016
4-89	GCA_016544525.1	SAMN13915700	ST15	KL112	Very high
KpS26	GCA_022096815.1	SAMN19718675	ST15	KL112	Very high	2020
k1325	GCA_900084065.1	SAMEA2273682	ST15	KL112	Very high	2006
k1264	GCA_900084415.1	SAMEA2273669	ST15	KL112	Very high	2006
k1639	GCA_900084505.1	SAMEA2273721	ST15	KL112	Very high	2007
k1056	GCA_900086195.1	SAMEA2273641	ST15	KL112	Very high	2005
3189STDY5864798	GCA_900181855.1	SAMEA2609512	ST15	KL112	Very high	2010/2012
3189STDY5864822	GCA_900182155.1	SAMEA2609559	ST15	KL112	Very high	2010/2012
KCRI-248	GCA_900407085.1	SAMEA4646303	ST15	KL112	Very high	2014
3189STDY6864259	GCA_900474365.1	SAMEA104168729	ST15	KL112	Very high
EuSCAPE_RO070	GCA_900504205.1	SAMEA3720979	ST15	KL112	Very high	2013
EuSCAPE_HR060	GCA_900506055.1	SAMEA3721092	ST15	KL112	Very high	2013
EuSCAPE_BE013	GCA_900506515.1	SAMEA3727603	ST15	KL112	Very high	2014
EuSCAPE_TR275	GCA_900509175.1	SAMEA3729872	ST15	KL112	Very high	2013
EuSCAPE_SK005	GCA_900510635.1	SAMEA3500073	ST15	KL112	Very high	2014
EuSCAPE_ES079	GCA_900516495.1	SAMEA3538951	ST15	KL112	Very high	2013
EuSCAPE_HU029	GCA_900516905.1	SAMEA3538789	ST15	KL112	Very high	2014
EuSCAPE_HU047	GCA_900517005.1	SAMEA3538828	ST15	KL112	Very high	2013
5012STDY7312699	GCA_900774255.1	SAMEA104567881	ST15	KL112	Very high
ARGID_24826	GCA_922826145.1	SAMEA11351073	ST15	KL112	None	2017
PMK1	GCA_000764615.1	SAMN02885365	ST15	KL112	None	2011
AUH-KIMP196	GCA_002775295.1	SAMN07175060	ST15	KL112	Very high	2013
CFSAN054111	GCA_003030145.1	SAMN08663449	ST15	KL112	Very high	2012
Kp891	GCA_003225775.1	SAMN09104661	ST15	KL112	Very high	2013
KpvST15_NDM	GCA_005885775.1	SAMN11793565	ST15	KL112	High	2016
WSD411	GCA_009884415.1	SAMN12877715	ST15	KL112	Very high	2018
P35	GCA_014524525.1	SAMN14770898	ST15	KL112	None	2015
SCPM-O-B-8041	GCA_015209435.1	SAMN16378158	ST15	KL112	None	2014
GCKp41	GCA_016761835.1	SAMN15898431	ST15	KL112	Very high	2018
GCKp14	GCA_016762375.1	SAMN15898406	ST15	KL112	Very high	2019
UTI_PT5	GCA_017898205.1	SAMN18515057	ST15	KL112	Very high	2015
K1217	GCA_019218525.1	SAMN19795657	ST15	KL112	Good	2012
K560	GCA_019401055.1	SAMN13563929	ST15	KL112	Very high	2017
MRSN613682	GCA_019927625.1	SAMN18874760	ST15	KL112	Very high	2018
MIN-126	GCA_021461325.1	SAMN22108511	ST15	KL112	Very high	2019
KPN20	GCA_022354525.1	SAMN25953952	ST15	KL112	Very high	2020
kpneu044	GCA_900608315.1	SAMEA4916116	ST15	KL112	None	2012
WCHKP1929	GCA_002811585.1	SAMN07510674	ST15	KL131	Very high	2017
STEFF_14	GCA_022354285.1	SAMN13925530	ST15	KL140	Very high	2018
5012STDY7312603	GCA_900775015.1	SAMEA104567818	ST15	KL141	Very high
MGH101	GCA_001033725.1	SAMN03280398	ST15	KL146	Very high	2014
AS012435	GCA_010590885.1	SAMN12250754	ST15	KL16	Good	2015
4300STDY6470482	GCA_900494345.1	SAMEA4364663	ST15	KL161	None	2016
SCsl8	GCA_009822465.1	SAMN11928026	ST15	KL166	Very high
KN-ST258	GCA_009928615.1	SAMN07773551	ST15	KL166	Very high	2009
k2135	GCA_900086485.1	SAMEA2273773	ST15	KL166	Very high	2009
E8	GCA_902506955.1	SAMEA6099373	ST15	KL166	Very high	2012
k9	GCA_009795695.2	SAMN13611803	ST15	KL166	None	2018
KKP3	GCA_014117765.1	SAMN14981255	ST15	KL166	Very high	2017
GCKp38	GCA_016761955.1	SAMN15898428	ST15	KL166	Very high	2018
INSali390	GCA_001653695.1	SAMN04497998	ST15	KL19	Good	2013
B31	GCA_004295605.1	SAMN10910564	ST15	KL19	High
NJLHYY66-CR	GCA_006130445.1	SAMN10600548	ST15	KL19	High
852K	GCA_009907125.1	SAMN13829960	ST15	KL19	Good	2015
2822	GCA_009907285.1	SAMN13829955	ST15	KL19	None	2015
44682	GCA_016544575.1	SAMN13915703	ST15	KL19	High
6-83	GCA_016643135.1	SAMN13915719	ST15	KL19	High
C1	GCA_017291475.1	SAMN18087490	ST15	KL19	High
KpH224	GCA_021229825.1	SAMN23895799	ST15	KL19	High	2015
Kp85	GCA_021395475.1	SAMN24529856	ST15	KL19	High	2018
Kp93	GCA_021395715.1	SAMN24529859	ST15	KL19	High	2019
DY2024	GCA_021726625.1	SAMN24108746	ST15	KL19	High	2020
DY1811	GCA_021727335.1	SAMN24108706	ST15	KL19	High	2018
k1654	GCA_900084515.1	SAMEA2273724	ST15	KL19	High	2007
EuSCAPE_TR241	GCA_900509015.1	SAMEA3729842	ST15	KL19	High	2013
EuSCAPE_MT012	GCA_900511955.2	SAMEA3538439	ST15	KL19	High	2013
SRRSH13	GCA_902507185.1	SAMEA6099393	ST15	KL19	Good	2017
Kp5157	GCA_905127495.1	SAMEA7662207	ST15	KL19	Good
Kp5156	GCA_905127565.1	SAMEA7662208	ST15	KL19	High
303K	GCA_000474635.1	SAMN02470628	ST15	KL19	High	2010
CAB1505	GCA_002188135.1	SAMN05960908	ST15	KL19	High	2013
TRKP1	GCA_002264165.1	SAMN07369157	ST15	KL19	High	2017
K4311	GCA_002264425.1	SAMN07345010	ST15	KL19	High	2015
NH25	GCA_003031325.1	SAMN08022168	ST15	KL19	High	2016
SWKPS25	GCA_003419985.1	SAMN09831779	ST15	KL19	High	2018
KP17-15	GCA_003855535.1	SAMN10439690	ST15	KL19	High	2017
SIKP009	GCA_004830985.1	SAMN11399324	ST15	KL19	High	2017
CL3213	GCA_009901985.1	SAMN10371632	ST15	KL19	Good	2012
C2972	GCA_010183625.1	SAMN11479265	ST15	KL19	High	2016
2483	GCA_011044745.1	SAMN14112008	ST15	KL19	Good	2019
2501	GCA_011044855.1	SAMN14112003	ST15	KL19	Good	2019
kpn_04	GCA_018682535.1	SAMN18042954	ST15	KL19	Very high	2020
WHC12	GCA_019795075.1	SAMN20834162	ST15	KL19	High	2018
STEFF_2	GCA_022354365.1	SAMN13925526	ST15	KL19	High	2018
DHQP1605752_NV	GCA_002211905.1	SAMN07265011	ST15	KL2	Very high	2016
s66	GCA_022605205.1	SAMN25039389	ST15	KL2	Very high	2019
ST15	GCA_005222595.1	SAMN11526322	ST15	KL21	Very high	2017
Kp14U04	GCA_014833135.1	SAMN14784058	ST15	KL21	Good	2014
44853	GCA_016529745.1	SAMN13915663	ST15	KL23	Good
UCI96	GCA_001034365.1	SAMN03280431	ST15	KL24	High	2014
Kp703	GCA_002102635.1	SAMN05603853	ST15	KL24	Good	1980
MGH155	GCA_002152515.1	SAMN04521904	ST15	KL24	Very high	2015
UCI116	GCA_002152825.1	SAMN04521866	ST15	KL24	None	2015
19051	GCA_002209405.1	SAMN07187263	ST15	KL24	Good
COL-Kpn27	GCA_002851015.1	SAMN06629604	ST15	KL24	Very high	2006
COL-Kpn94	GCA_002854215.1	SAMN06629671	ST15	KL24	High	2012
KP_NORM_BLD_2014_104014	GCA_003855315.1	SAMEA5063299	ST15	KL24	High	2014
FDAARGOS_567	GCA_003940465.1	SAMN10163191	ST15	KL24	Very high
BA1559	GCA_004295385.1	SAMN10956433	ST15	KL24	Good	2018
BP327	GCA_004319525.1	SAMN10963497	ST15	KL24	High	2018
SC102	GCA_009821435.1	SAMN11928079	ST15	KL24	Perfect
SC100	GCA_009821475.1	SAMN11928077	ST15	KL24	High
Scmy86	GCA_009821735.1	SAMN11928064	ST15	KL24	Good
HuB74	GCA_009821875.1	SAMN11928057	ST15	KL24	Good
SCcd71	GCA_009821935.1	SAMN11928054	ST15	KL24	Good
SCcd69	GCA_009821975.1	SAMN11928052	ST15	KL24	Good
2471	GCA_009907005.1	SAMN13829973	ST15	KL24	None	2015
C8	GCA_009907395.1	SAMN13829971	ST15	KL24	None	2015
C1686	GCA_013521185.1	SAMN07682349	ST15	KL24	Good	2012
E6	GCA_013603615.1	SAMN14262035	ST15	KL24	Perfect
Kpn10	GCA_015643945.1	SAMN15344992	ST15	KL24	None	2015
C6	GCA_017291815.1	SAMN18087494	ST15	KL24	Good
CRE479	GCA_018108665.1	SAMN11579531	ST15	KL24	Good	2016
04A025	GCA_020526025.1	SAMN22024781	ST15	KL24	Very high	1997
BD-2	GCA_021136485.1	SAMN21016514	ST15	KL24	Very high	2017
19391	GCA_021311215.1	SAMN24291970	ST15	KL24	High	2011
k1100	GCA_900084165.1	SAMEA2273653	ST15	KL24	High	2005
k2329	GCA_900085575.1	SAMEA2273812	ST15	KL24	Good	2010
e1602	GCA_900086025.1	SAMEA2273886	ST15	KL24	Perfect	2007
k1679	GCA_900086395.1	SAMEA2273731	ST15	KL24	High	2007
k1786	GCA_900086475.1	SAMEA2273746	ST15	KL24	Good	2008
PB466	GCA_900092985.1	SAMEA3531850	ST15	KL24	High	2015
W2-4-ERG4	GCA_900093275.1	SAMEA3531878	ST15	KL24	Very high	2015
3189STDY5864858	GCA_900181235.1	SAMEA2609434	ST15	KL24	High	2010/2012
4300STDY6542354	GCA_900493435.1	SAMEA4394724	ST15	KL24	Good	2016
4300STDY6470407	GCA_900493645.1	SAMEA4364588	ST15	KL24	Very high	2016
EuSCAPE_ES130	GCA_900501065.1	SAMEA3649446	ST15	KL24	Very high	2014
EuSCAPE_CY006	GCA_900503785.1	SAMEA3672978	ST15	KL24	Good	2014
EuSCAPE_RO100	GCA_900504545.1	SAMEA3721017	ST15	KL24	Good	2013
EuSCAPE_HR029	GCA_900505915.1	SAMEA3721040	ST15	KL24	High	2013
EuSCAPE_HR080	GCA_900506225.1	SAMEA3721112	ST15	KL24	High	2014
EuSCAPE_BE025	GCA_900506785.1	SAMEA3727615	ST15	KL24	Perfect	2014
EuSCAPE_BE075	GCA_900506895.1	SAMEA3727663	ST15	KL24	Good	2014
EuSCAPE_TR200	GCA_900508705.1	SAMEA3729775	ST15	KL24	High	2014
EuSCAPE_PL034	GCA_900510205.1	SAMEA3499990	ST15	KL24	Very high	2014
EuSCAPE_SK036	GCA_900510835.1	SAMEA3498972	ST15	KL24	Very high	2014
EuSCAPE_AT029	GCA_900511255.1	SAMEA3499901	ST15	KL24	Good	2014
EuSCAPE_PL042	GCA_900511515.1	SAMEA3499933	ST15	KL24	Good	2013
EuSCAPE_IT023	GCA_900512855.1	SAMEA3538584	ST15	KL24	Perfect	2013
EuSCAPE_IT071	GCA_900513305.1	SAMEA3515101	ST15	KL24	Good	2013
EuSCAPE_ME014	GCA_900513955.1	SAMEA3538556	ST15	KL24	Very high	2014
EuSCAPE_IT089	GCA_900514205.1	SAMEA3515118	ST15	KL24	High	2013
EuSCAPE_IT198	GCA_900514245.1	SAMEA3515226	ST15	KL24	Perfect	2014
EuSCAPE_IT202	GCA_900514265.1	SAMEA3515230	ST15	KL24	Perfect	2014
EuSCAPE_IT107	GCA_900514725.1	SAMEA3515136	ST15	KL24	Good	2013
EuSCAPE_ES080	GCA_900516585.1	SAMEA3538952	ST15	KL24	Very high	2013
EuSCAPE_ES273	GCA_900517395.1	SAMEA3649607	ST15	KL24	Very high	2013
5012STDY7312707	GCA_900774405.1	SAMEA104567889	ST15	KL24	High
5012STDY7312709	GCA_900774425.1	SAMEA104567891	ST15	KL24	Good
ZKP162	GCA_902508985.1	SAMEA6099515	ST15	KL24	Good	2017
Kpngiani7132493	GCA_902704485.1	SAMEA104414837	ST15	KL24	Good	2016
Kpngiani7132532	GCA_902705095.1	SAMEA104414876	ST15	KL24	Very high	2016
KSB1_8C-sc-2280241	GCA_904866535.1	SAMEA3357311	ST15	KL24	Very high
KPEII-3	GCA_001597225.1	SAMN03281109	ST15	KL24	Good	2013
G292	GCA_002187335.1	SAMN05960912	ST15	KL24	High	2012
KPPSTH04	GCA_002248595.1	SAMN07450694	ST15	KL24	Very high	2016
KPPUTH05	GCA_002249165.1	SAMN07450701	ST15	KL24	Good	2016
ST-15:E041	GCA_002416705.1	SAMN06106848	ST15	KL24	High	2013
AUH-KIMP158	GCA_002866645.1	SAMN07173927	ST15	KL24	High	2013
SIKP031	GCA_004830635.1	SAMN11399346	ST15	KL24	High	2018
KP2CR	GCA_004923185.1	SAMN10872821	ST15	KL24	None	2016
CL2079	GCA_009902145.1	SAMN10371625	ST15	KL24	Good	2012
blood_2014	GCA_010179725.1	SAMN13935757	ST15	KL24	High	2014
TX001-U01	GCA_010179795.1	SAMN13935754	ST15	KL24	High	2015
AS012306	GCA_010602475.1	SAMN12250625	ST15	KL24	Good	2015
51015	GCA_011769825.1	SAMN14421541	ST15	KL24	High	2019
KP3020	GCA_014725755.1	SAMN16085444	ST15	KL24	Good	2018
CCBH28380	GCA_015666395.1	SAMN16776138	ST15	KL24	Good	2020
1492e	GCA_016836965.1	SAMN17763075	ST15	KL24	High	2012
TIES-4900	GCA_018109905.1	SAMN15061399	ST15	KL24	Very high	2017
Kp_HUCA_3	GCA_020576655.1	SAMN18572119	ST15	KL24	Good	2019
Kp_HUCA_Bac_37	GCA_020578985.1	SAMN18572068	ST15	KL24	Very high	2016
BEX02-324MHEMOC	GCA_022392685.1	SAMN13162576	ST15	KL24	High	2015
STLEFF_42	GCA_022494195.1	SAMN13925564	ST15	KL24	Very high	2018
DD02172	GCA_023066625.1	SAMN22822728	ST15	KL24	High	2017
MAH-3	GCA_900291505.1	SAMEA104428988	ST15	KL24	Very high	2012
Klebsiella pneumoniae	GCA_902166905.1	SAMEA5763081	ST15	KL24	Good	2016
KR399	GCA_902705665.1	SAMEA5983676	ST15	KL24	Good	2007
20180603	GCA_019218485.1	SAMN19795662	ST15	KL27	None	2018
EuSCAPE_RO032	GCA_900504625.1	SAMEA3673133	ST15	KL28	Very high	2013
SCM96	GCA_003054385.1	SAMN08848079	ST15	KL28	Good	2017
C2509	GCA_020564865.1	SAMN22350878	ST15	KL28	Very high	2019
KP46	GCA_021397585.1	SAMN24255899	ST15	KL28	High	2017
k2708	GCA_900085695.1	SAMEA2273847	ST15	KL30	Very high	2011
JP20	GCA_019334625.1	SAMN20245095	ST15	KL39	Very high	2018
EuSCAPE_ES270	GCA_900517125.1	SAMEA3649600	ST15	KL39	Very high	2013
CRE83	GCA_003400495.1	SAMN08623833	ST15	KL39	Good	2016
Kp_HUCA_Bac_73	GCA_020577155.1	SAMN18572098	ST15	KL39	Good	2017
Kp_HUCA_Bac_1	GCA_020579795.1	SAMN18572040	ST15	KL39	Very high	2014
HKU57	GCA_015219805.1	SAMN16456586	ST15	KL48	High	2017
KpH233	GCA_021229855.1	SAMN23895802	ST15	KL48	High	2015
KP19-2796	GCA_023205035.1	SAMN27737682	ST15	KL48	High	2019
EuSCAPE_RO077	GCA_900504275.1	SAMEA3720986	ST15	KL48	High	2014
5012STDY7312727	GCA_900774455.1	SAMEA104567909	ST15	KL48	High
Kpngiani7132619	GCA_902704715.1	SAMEA104414975	ST15	KL48	High	2016
EN5218	GCA_009763315.1	SAMN13140066	ST15	KL48	High	2015
HSP32	GCA_014500865.1	SAMN14764023	ST15	KL48	Good	2015
GCKp40	GCA_016761895.1	SAMN15898430	ST15	KL48	Good	2018
20190026	GCA_019218565.1	SAMN19795652	ST15	KL48	Good	2019
SU2	GCA_003664855.1	SAMN10036120	ST15	KL49	None	2015
MGH171	GCA_002153275.1	SAMN04521920	ST15	KL5	None	2015
185I2	GCA_008374565.1	SAMN12676078	ST15	KL50	None	2018
GCID_CRE_0009	GCA_003977175.1	SAMN10527287	ST15	KL57	Good
NICU_3_P2	GCA_013450475.1	SAMN11270026	ST15	KL57	Good	2017
MH17-016D	GCA_002897415.1	SAMD00109349	ST15	KL62	None	2017
MH17-556D	GCA_003115195.1	SAMD00112941	ST15	KL62	Good	2017
MH16-335M	GCA_003115215.2	SAMD00112942	ST15	KL62	None	2016
EuSCAPE_BE026	GCA_900506865.1	SAMEA3727616	ST15	KL62	None	2014
DD02162	GCA_023066645.1	SAMN22822727	ST15	KL62	Very high	2017
65	GCA_004208855.1	SAMN10907305	ST15	KL63	Good	2003
EuSCAPE_HU014	GCA_900516765.1	SAMEA3538767	ST15	KL64	Perfect	2013
KP36M	GCA_016864395.1	SAMN05928542	ST15	KL64	High	2012
BD_DM_914	GCA_009791475.1	SAMN13564660	ST15	KL8	High	2017
MRSN7076	GCA_019930325.1	SAMN18874691	ST150	KL25		2003
44809	GCA_002181225.1	SAMN06218085	ST1502	KL125	High	2013
12KE	GCA_020805735.1	SAMN22857718	ST1507	KL107	None	2020
PB39	GCA_900092995.1	SAMEA3531790	ST1507	KL114	High	2015
Kpngiani7132610	GCA_902704075.1	SAMEA104414966	ST1507	KL114	Low	2016
COL-Kpn114	GCA_002853915.1	SAMN06629691	ST151	KL30	Very high	2004
Kp1065	GCA_003225795.1	SAMN09104659	ST151	KL30	Very high	2013
KPNIH29	GCA_000784945.1	SAMN02803823	ST1518	KL64	Very high	2013
VRCO0480	GCA_900174025.1	SAMEA4362677	ST1518	KL64	Very high	2015
103-17	GCA_013407715.1	SAMN12109800	ST1519	KL107	Very high	2017
k243	GCA_900084695.1	SAMEA2273527	ST152	KL102	Very high	2001
KCRI-74	GCA_900407295.1	SAMEA4646324	ST152	KL105	None	2013
Klebsiella pneumoniae	GCA_902499495.1	SAMEA5788570	ST152	KL107	None
KP6_C	GCA_016635905.1	SAMN13301621	ST152	KL11	None	2016
117	GCA_002411905.1	SAMN07692770	ST152	KL149	Very high	2015
KP28872	GCA_013623415.1	SAMN14840028	ST152	KL149	Very high	2018
KE3783	GCA_019800225.1	SAMN12349724	ST152	KL149	Very high
Iso00100	GCA_022964835.1	SAMN17766553	ST152	KL149	Very high	2016
EuSCAPE_BE059	GCA_900506765.1	SAMEA3727648	ST152	KL149	Very high	2013
Prospectively collected (P)	GCA_916172525.1	SAMEA8552917	ST152	KL149	Very high	2020
ST-152:K021	GCA_002416615.1	SAMN06106841	ST152	KL149	High	2013
FDAARGOS_447	GCA_002636215.1	SAMN07312491	ST152	KL149	Very high	2014
BD_DM_413	GCA_002848835.1	SAMN08238507	ST152	KL149	None	2016
US2	GCA_015209135.1	SAMN12706423	ST152	KL149	Good	2019
261	GCA_019336285.1	SAMN20133354	ST152	KL149	Very high	2019
MIN-106	GCA_021460435.1	SAMN22108566	ST152	KL149	Very high	2021
KR313	GCA_902705795.1	SAMEA5983667	ST152	KL149	Very high	2006
EuSCAPE_PT092	GCA_900502185.1	SAMEA3649906	ST152	KL163	Very high	2014
TOP52_1721_U1	GCA_003957455.1	SAMN09928108	ST152	KL46	Very high
FF2295	GCA_016762655.1	SAMN16124558	ST152	KL46	Very high	2019
BD-14	GCA_021137615.1	SAMN21016509	ST152	KL46	High	2018
SKLX2891	GCA_001701765.1	SAMN05172948	ST1522	KL103	Very high	2010
A3	GCA_013390145.1	SAMN15394504	ST1526	KL107	None	2019
EuSCAPE_RO072	GCA_900504215.1	SAMEA3720981	ST1527	KL55	Very high	2013
CVUAS 30312.2	GCA_019679305.1	SAMN09945363	ST153	KL3	Very high	2017
PB22	GCA_900092795.1	SAMEA3531785	ST1530	KL117	Very high	2015
C41	GCA_002856325.1	SAMN07793290	ST1530	KL117	None	2017
W14	GCA_001646625.1	SAMN04992856	ST1536	KL30	Very high	2014
2880STDY5682468	GCA_900083665.1	SAMEA2273553	ST1536	KL61	Very high	2002
EuSCAPE_IL035	GCA_900512955.1	SAMEA3538492	ST1536	KL61	Very high	2013
EuSCAPE_IT237	GCA_900514565.1	SAMEA3538604	ST1536	KL61	Very high	2014
5012STDY7312712	GCA_900774145.1	SAMEA104567894	ST1536	KL61	Very high
CRE32	GCA_003401375.1	SAMN08623806	ST1537	KL10	Very high	2015
K522	GCA_019401135.1	SAMN13563925	ST1537	KL24	Very high	2016
HC139	GCA_014840955.1	SAMN16222891	ST1537	KL48	High	2019
2019.TE.15	GCA_022421935.1	SAMN22875449	ST1537	KL64	Very high	2019
BASUSDALSc45PDB48	GCA_016412005.1	SAMN17101190	ST1537	KL64	None	2020
GCKp21	GCA_016762255.1	SAMN15898412	ST1540	KL145	None	2019
TUM14120	GCA_004313205.1	SAMD00129628	ST1544	KL20	Very high
4300STDY6470439	GCA_900494675.1	SAMEA4364620	ST1545	KL55	Very high	2016
18120300172-2	GCA_018275265.1	SAMN18877816	ST1545	KL55	Very high	2019
NCTC9142	GCA_901420605.1	SAMEA3368325	ST155	KL22	Very high	1900/1952
C01	GCA_009907095.1	SAMN13829970	ST1552	KL25	None	2015
ST-1552:K089	GCA_002416655.1	SAMN06106843	ST1552	KL25	None	2013
ST-1552:K117	GCA_002417105.1	SAMN06106867	ST1552	KL25	High	2013
P136	GCA_022968255.1	SAMN27356692	ST1552	KL25	High	2021
KP120_C	GCA_016634675.1	SAMN13301690	ST1554	KL122	Very high	2013
ZKP67	GCA_902508405.1	SAMEA6099590	ST1557	KL3	Good	2017
KP21_C	GCA_016635835.1	SAMN13301628	ST1558	KL141	Very high	2016
RADAR38	GCA_009710195.1	SAMN13229307	ST1564	KL126	Good	2018/2019
BS361-1	GCA_015283885.1	SAMN16560603	ST1565	KL31	High	2019
BM337-1	GCA_015288205.1	SAMN16560583	ST1565	KL31	None	2019
5012STDY7312730	GCA_900774475.1	SAMEA104567912	ST1569	KL25	High
EuSCAPE_HR030	GCA_900505865.1	SAMEA3721043	ST1574	KL114	High	2013
CHS159	GCA_001032125.1	SAMN03280300	ST158	KL62	Very high	2014
k1402	GCA_900086265.1	SAMEA2273688	ST158	KL62	Very high	2006
MGH 39	GCA_018075085.1	SAMN02138579	ST1583	KL102	Very high
5012STDY7312734	GCA_900774535.1	SAMEA104567916	ST1583	KL102	Very high
MRSN22265	GCA_019928625.1	SAMN18874709	ST1583	KL102	Very high	2012
CVUAS 30300	GCA_019679235.1	SAMN09475229	ST159	KL3	Very high	2017
EuSCAPE_UK090	GCA_900503125.1	SAMEA3673055	ST1593	KL137	Very high	2014
AUH-KIMP297B	GCA_002775575.1	SAMN07175653	ST1593	KL137	Good	2014
CRE07	GCA_003401505.1	SAMN08623783	ST1593	KL137	Very high	2013
EuSCAPE_TR117	GCA_900507355.1	SAMEA3729825	ST16	KL105	Very high	2013
MGH165	GCA_002152595.1	SAMN04521914	ST16	KL107	None	2015
CCBH29073	GCA_023060175.1	SAMN27549445	ST16	KL107	None	2020
5012STDY7312740	GCA_900774555.1	SAMEA104567922	ST16	KL128	Very high
PO1563	GCA_002187805.1	SAMN05960887	ST16	KL128	Very high	2010
AR_0087	GCA_003204175.1	SAMN04014928	ST16	KL149	Very high
11KE	GCA_020805665.1	SAMN22857717	ST16	KL49	Good	2020
BWH58	GCA_001033415.1	SAMN03280382	ST16	KL51	High	2014
39887	GCA_002180655.1	SAMN06218043	ST16	KL51	Very high	2013
CRK0387	GCA_002935745.2	SAMN08513420	ST16	KL51	Very high	2014
DA33144	GCA_003181135.1	SAMN09245753	ST16	KL51	Very high
WUSM_KP_70	GCA_003195535.1	SAMN09266871	ST16	KL51	Very high	2017
T38-P05-mcr1-tc	GCA_006546555.1	SAMN12107583	ST16	KL51	None	2018
BK13048	GCA_009025895.1	SAMN12984737	ST16	KL51	Very high	2003
ST16	GCA_013372785.1	SAMN14933142	ST16	KL51	Very high	2018
k59	GCA_016651495.1	SAMN17207970	ST16	KL51	Very high
k12	GCA_016652155.1	SAMN17207940	ST16	KL51	Very high
B5617	GCA_016925315.1	SAMN17914336	ST16	KL51	Very high	2015
2020EL-00089	GCA_018067885.1	SAMN18511063	ST16	KL51	Very high	2020
Kp326	GCA_018423825.1	SAMN17602808	ST16	KL51	Very high	2016
5208.51	GCA_021137835.1	SAMN21016539	ST16	KL51	Very high	2013
DY1717	GCA_021727735.1	SAMN24108687	ST16	KL51	Very high	2017
CNR48	GCA_900323945.1	SAMEA104569902	ST16	KL51	Very high	2012
4300STDY6636957	GCA_900492845.1	SAMEA24001168	ST16	KL51	Good	2016
EuSCAPE_RO052	GCA_900503275.1	SAMEA3720962	ST16	KL51	Very high	2014
EuSCAPE_RO048	GCA_900504055.1	SAMEA3720958	ST16	KL51	Very high	2014
EuSCAPE_BU024	GCA_900517065.1	SAMEA3538746	ST16	KL51	Very high	2014
EuSCAPE_ES246	GCA_900517525.1	SAMEA3649562	ST16	KL51	Very high	2014
Kpngiani7132519	GCA_902704735.1	SAMEA104414863	ST16	KL51	Very high	2016
CPO-2015-0003	GCA_001482605.1	SAMN03740593	ST16	KL51	Very high	2015
UCLAOXA232KP_Pt0	GCA_001721725.1	SAMN04008891	ST16	KL51	High	2014
AUH-KIMP181	GCA_002866545.1	SAMN07173932	ST16	KL51	Very high	2013
QS17-0029	GCA_003073235.1	SAMN07792096	ST16	KL51	Very high	2017
CRE04	GCA_003401525.1	SAMN08623780	ST16	KL51	Good	2013
SIKP032	GCA_005146095.1	SAMN11399344	ST16	KL51	Very high	2018
PIMB15ND2KP27	GCA_007873865.1	SAMN09104544	ST16	KL51	Very high	2015
KP2	GCA_009720445.1	SAMN12307651	ST16	KL51	Very high	2017
HSP82	GCA_011038195.1	SAMN10592666	ST16	KL51	None	2016
CCBH27548	GCA_016055575.1	SAMN16776097	ST16	KL51	None	2020
K191663	GCA_019443545.1	SAMN20422817	ST16	KL51	Very high	2019
K191773	GCA_019443585.1	SAMN20422820	ST16	KL51	Very high	2019
Kp_HUCA_Bac_42	GCA_020578815.1	SAMN18572071	ST16	KL51	Very high	2016
L19	GCA_021020975.1	SAMN20793174	ST16	KL51	High	2020
5919	GCA_021206795.1	SAMN23788725	ST16	KL51	Good	2019
5916	GCA_021245835.1	SAMN23827850	ST16	KL51	None	2019
BA39649	GCA_011742285.2	SAMN14402321	ST16	KL81	Very high	2019
GCKp35	GCA_016761995.1	SAMN15898425	ST16	KL81	Good	2018
DGL12	GCA_020829965.1	SAMN22238552	ST16	KL81	Good	2020
NKP2	GCA_022028895.1	SAMN24867401	ST16	KL81	Good	2020
	GCA_000822105.1	SAMEA2602943	ST160	KL62	Very high
EuSCAPE_TR159	GCA_900507555.1	SAMEA3729704	ST160	KL62	Very high	2014
5012STDY7626411	GCA_900776215.1	SAMEA4873612	ST160	KL62	Very high
5012STDY7312733	GCA_900774505.1	SAMEA104567915	ST1607	KL55	Very high
VRCO0033	GCA_900171815.1	SAMEA3472024	ST1609	KL118	Very high	2014
RHB39-C10	GCA_013811445.1	SAMN15148399	ST161	KL13	Very high	2017
KP58	GCA_016635425.1	SAMN13301652	ST1610	KL151	Very high	2015
2021.TE.1.9	GCA_022229105.1	SAMN22567289	ST162	KL13	Good	2020
MRSN730567	GCA_019927435.1	SAMN18874773	ST1621	KL46	Good	2019
404025	GCA_009826275.1	SAMN13675317	ST1623	KL18	Very high	2004
	GCA_000821705.1	SAMEA2602923	ST1625	KL108	Good
	GCA_000822225.1	SAMEA2602949	ST1626	KL151	Perfect
EuSCAPE_LT003	GCA_900512035.2	SAMEA3538450	ST1626	KL151	Perfect	2014
5012STDY7312663	GCA_900775285.1	SAMEA104567845	ST1626	KL151	Perfect
	GCA_000822425.1	SAMEA2602959	ST1627	KL48	High
	GCA_000822485.1	SAMEA2602962	ST1628	KL7	Good
EuSCAPE_IT346	GCA_900516125.1	SAMEA3538714	ST1628	KL7	Very high	2013
	GCA_000822685.1	SAMEA2602972	ST1629	KL30	None
AR_0158	GCA_002180255.1	SAMN04014999	ST163	KL12	High
NCTC9132	GCA_900452365.1	SAMEA3345124	ST163	KL12	High	1900/1952
4300STDY6636961	GCA_900492965.1	SAMEA24004168	ST163	KL12	Good	2016
EuSCAPE_ES204	GCA_900517205.1	SAMEA3649520	ST163	KL139	Very high	2013
KCJ3K84	GCA_008630985.1	SAMN12498972	ST163	KL25	None	2018
073D8	GCA_009207725.1	SAMN13031535	ST163	KL28	None	2018
k263	GCA_900084715.1	SAMEA2273532	ST163	KL28	Very high	2002
EuSCAPE_ES063	GCA_900516355.1	SAMEA3538935	ST163	KL28	Very high	2013
KP50_C	GCA_016635545.1	SAMN13301647	ST163	KL28	Good	2013
KP-45D	GCA_001597035.1	SAMN03281110	ST163	KL31	None	2012
EuSCAPE_HR027	GCA_900505835.1	SAMEA3721037	ST163	KL8	Very high	2013
	GCA_000823045.1	SAMEA2602990	ST1630	KL21	Good
EuSCAPE_GR120	GCA_900501465.1	SAMEA3649739	ST1630	KL21	Very high	2014
ID_1	GCA_900498575.1	SAMEA4807825	ST1630	KL21	High	2013
ZKP119	GCA_902508655.1	SAMEA6099487	ST1630	KL39	Good	2017
	GCA_000821665.1	SAMEA2602921	ST1631	KL142	Good
EuSCAPE_TR271	GCA_900509125.1	SAMEA3729868	ST1634	KL151	Good	2014
AUH-KIMP444	GCA_002775495.1	SAMN07176552	ST1634	KL151	Good	2015
2020-375	GCA_022789215.1	SAMN17766505	ST1644	KL114	Very high	2020
TUM14125	GCA_004313305.1	SAMD00129633	ST1653	KL102	Very high	2014
AK_991	GCA_002188255.1	SAMN05960951	ST1658	KL19	High	2016
TUM14114	GCA_004313085.1	SAMD00129622	ST1658	KL2	Very high	2013
k1315	GCA_900085355.1	SAMEA2273790	ST1658	KL60	Good	2006
SC-7	GCA_003286995.1	SAMN09487268	ST1660	KL1	Very high	2015
559	GCA_009935695.1	SAMN08324157	ST1660	KL1	Very high	2015
5012STDY7312585	GCA_900774875.1	SAMEA104567800	ST1661	KL117	Very high
P30-61	GCA_019877565.1	SAMN20185476	ST1661	KL117	Good	2016
Kp29	GCA_021395845.1	SAMN24529848	ST1661	KL30	Very high	2017
S141	GCA_015278055.1	SAMN16584924	ST1662	KL125	None	2019
5012STDY7626414	GCA_900776275.1	SAMEA4873615	ST1662	KL51	Very high
5012STDY7626369	GCA_900775815.1	SAMEA4873570	ST1665	KL38	Very high
EuSCAPE_IL015	GCA_900512205.2	SAMEA3538473	ST168	KL39	Very high	2013
EuSCAPE_IT364	GCA_900516245.1	SAMEA3538760	ST1685	KL17	Very high	2014
4743	GCA_003790485.1	SAMN10343201	ST1685	KL17	Very high	2013
k1297	GCA_900084085.1	SAMEA2273673	ST1686	KL113	Very high	2006
MB361	GCA_001695775.1	SAMN04914392	ST1686	KL113	None	2013
WUSM_KP_79	GCA_003253855.1	SAMN09266880	ST1689	KL13	Good	2017
ET11	GCA_018142925.1	SAMN16662883	ST17	KL102	Very high	2019
WCHKP085214	GCA_003037795.1	SAMN08624688	ST17	KL107	None
KP7728	GCA_022453565.1	SAMN26106931	ST17	KL107	None	2021
2016-1241	GCA_022788905.1	SAMN13382586	ST17	KL111	Good	2016
4300STDY6542367	GCA_900493445.1	SAMEA4394737	ST17	KL111	Very high	2016
Kpngiani7132635	GCA_902704465.1	SAMEA104414979	ST17	KL111	Very high	2016
RHBSTW-00867	GCA_013729075.1	SAMN15148724	ST17	KL117	High	2017
60	GCA_009646275.1	SAMN13151940	ST17	KL122	Very high	2018/2019
44702	GCA_016527855.1	SAMN13915705	ST17	KL122	Very high
L00022942	GCA_022408175.1	SAMN23771424	ST17	KL122	Very high
3189STDY5864744	GCA_900180825.1	SAMEA2609390	ST17	KL122	Very high	2010/2012
KCRI-284D	GCA_900407065.1	SAMEA4646305	ST17	KL122	Very high	2014
KCRI-41	GCA_900407215.1	SAMEA4646315	ST17	KL122	Very high	2013
4300STDY6542369	GCA_900493545.1	SAMEA4394739	ST17	KL122	Very high	2016
EuSCAPE_TR156	GCA_900507485.1	SAMEA3729697	ST17	KL122	Very high	2013
5012STDY7626482	GCA_900775725.1	SAMEA4873659	ST17	KL122	Very high
TUM14052	GCA_004311885.1	SAMD00129562	ST17	KL122	Very high	2013
MH13-039D	GCA_016859845.1	SAMD00117337	ST17	KL127	None	2013
SWHEFF_62	GCA_022353985.1	SAMN13925588	ST17	KL127	Very high	2018
AM17-27	GCA_003471715.1	SAMN09734846	ST17	KL134	Very high	2013
KpMx1	GCA_900087895.1	SAMEA3993664	ST17	KL14	Good	2015
INF188-sc-2280054	GCA_904863275.1	SAMEA3357126	ST17	KL141	Perfect
EuSCAPE_AT019	GCA_900511225.1	SAMEA3499891	ST17	KL147	Very high	2013
Kpn-13	GCA_015910165.1	SAMN13747523	ST17	KL147	Very high	2015
UCI 64	GCA_000688175.1	SAMN02581270	ST17	KL15	Good	2013
F93-2	GCA_004120175.1	SAMN08380932	ST17	KL15	Very high	2014
EuSCAPE_DE039	GCA_900512435.1	SAMEA3512066	ST17	KL151	Very high	2014
76	GCA_002411885.1	SAMN07692769	ST17	KL155	None	2015
MCL-2018-1	GCA_021135825.1	SAMN21016489	ST17	KL155	None	2018
EuSCAPE_HR094	GCA_900504985.1	SAMEA3721125	ST17	KL155	None	2014
EuSCAPE_TR129	GCA_900507375.1	SAMEA3729658	ST17	KL155	Good	2014
CRK0348	GCA_002936345.2	SAMN08513459	ST17	KL169	Good	2012
H39	GCA_013187625.1	SAMN14898739	ST17	KL169	Good	2019
EuSCAPE_IL065	GCA_900513625.1	SAMEA3538522	ST17	KL169	Good	2014
TUM14004	GCA_004310925.1	SAMD00129514	ST17	KL169	Good	2013
KPCTRSRTH02	GCA_002248045.2	SAMN07450607	ST17	KL19	High	2016
UCICRE 7	GCA_000492535.1	SAMN02138612	ST17	KL2	High
RADAR32	GCA_009710645.1	SAMN13229284	ST17	KL2	Very high	2018/2019
SB1067	GCA_020525845.1	SAMN22024791	ST17	KL2	Very high	2002
G3704	GCA_002187245.1	SAMN05960928	ST17	KL2	Very high	2015
BIDMC 69	GCA_000693035.1	SAMN02581290	ST17	KL23	Very high	2013
1013	GCA_003403275.1	SAMN09781316	ST17	KL23	Good	2015
A2	GCA_002269925.1	SAMN06445922	ST17	KL23	Very high	2008
AS012242	GCA_010599025.1	SAMN12250561	ST17	KL23	None	2015
MGH 60	GCA_000694495.1	SAMN02581392	ST17	KL25	High	2013
50690310	GCA_001463555.1	SAMN04158309	ST17	KL25	High	2013
50825040	GCA_001463665.1	SAMN04158320	ST17	KL25	Good	2014
AR_0034	GCA_001875075.1	SAMN04014875	ST17	KL25	High
44822	GCA_002181895.1	SAMN06218128	ST17	KL25	Good	2013
COL-Kpn31	GCA_002851455.1	SAMN06629608	ST17	KL25	High	2006
COL-Kpn122	GCA_002853825.1	SAMN06629699	ST17	KL25	High	2002
COL-Kpn52	GCA_002854675.1	SAMN06629629	ST17	KL25	High	2007
KLPN_21	GCA_003861575.1	SAMN10241263	ST17	KL25	High	2017
Kp29	GCA_008704155.1	SAMN12738926	ST17	KL25	None	2018
1606283	GCA_009826215.1	SAMN13675310	ST17	KL25	High	2014
CFSAN059642	GCA_014840325.1	SAMN10086826	ST17	KL25	High	2016
NKP20	GCA_016056235.1	SAMN16966882	ST17	KL25	High	2006
6-56	GCA_016643225.1	SAMN13915713	ST17	KL25	High
44635	GCA_016643905.1	SAMN13915671	ST17	KL25	High
CRE59	GCA_018108825.1	SAMN11579525	ST17	KL25	High	2015
MCL-2017-26	GCA_021136045.1	SAMN21016488	ST17	KL25	High	2017
5107.16	GCA_021137055.1	SAMN21016538	ST17	KL25	High	2013
EGKP5	GCA_022341465.1	SAMN14858806	ST17	KL25	High	2015
2016-637	GCA_022790365.1	SAMN13382568	ST17	KL25	High	2016
Iso00199	GCA_022964855.1	SAMN17766581	ST17	KL25	High	2016
k820	GCA_900084965.1	SAMEA2273596	ST17	KL25	High	2004
k2336	GCA_900085615.1	SAMEA2273816	ST17	KL25	Good	2010
k2364	GCA_900085635.1	SAMEA2273819	ST17	KL25	High	2010
KCRI-320	GCA_900407135.1	SAMEA4646310	ST17	KL25	High	2014
4300STDY6542363	GCA_900493415.1	SAMEA4394733	ST17	KL25	High	2016
4300STDY6470423	GCA_900493945.1	SAMEA4364604	ST17	KL25	High	2016
4300STDY6636935	GCA_900494355.1	SAMEA23984668	ST17	KL25	High	2016
EuSCAPE_PT051	GCA_900501815.1	SAMEA3649865	ST17	KL25	High	2014
EuSCAPE_PT065	GCA_900501975.1	SAMEA3649879	ST17	KL25	High	2014
EuSCAPE_PT029	GCA_900502855.1	SAMEA3649845	ST17	KL25	Very high	2014
EuSCAPE_TR190	GCA_900508615.1	SAMEA3729759	ST17	KL25	High	2013
EuSCAPE_TR261	GCA_900509065.1	SAMEA3729860	ST17	KL25	High	2013
EuSCAPE_EE018	GCA_900510045.1	SAMEA3499922	ST17	KL25	High	2014
EuSCAPE_CZ031	GCA_900511055.1	SAMEA3499027	ST17	KL25	High	2014
EuSCAPE_DE013	GCA_900511915.1	SAMEA3512040	ST17	KL25	High	2014
EuSCAPE_IT358	GCA_900516175.1	SAMEA3538741	ST17	KL25	High	2014
EuSCAPE_ES106	GCA_900516705.1	SAMEA3538978	ST17	KL25	High	2014
5012STDY7312722	GCA_900774175.1	SAMEA104567904	ST17	KL25	High
5012STDY7312698	GCA_900774365.1	SAMEA104567880	ST17	KL25	High
KSB1_9J-sc-2280309	GCA_904864545.1	SAMEA3357378	ST17	KL25	High
INF359-sc-2280194	GCA_904866215.1	SAMEA3357265	ST17	KL25	High
PO613	GCA_002186625.1	SAMN05960878	ST17	KL25	High	2009
AK_800	GCA_002187685.1	SAMN05960949	ST17	KL25	High	2015
CCUG 70747	GCA_003194325.1	SAMN07602916	ST17	KL25	High	2013
KP0265	GCA_008704105.1	SAMN12392863	ST17	KL25	High	2013
YML0508	GCA_009884395.1	SAMN12877722	ST17	KL25	High	2018
AS012492	GCA_010588175.1	SAMN12250811	ST17	KL25	High	2016
CKp22-2	GCA_011683155.1	SAMN11811878	ST17	KL25	High	2018
C1-01	GCA_013169115.1	SAMN11394180	ST17	KL25	None	2013
C3-78	GCA_013169875.1	SAMN07291401	ST17	KL25	Good	2015
H2737	GCA_015208875.1	SAMN12706439	ST17	KL25	High	2019
H8770	GCA_015208925.1	SAMN12706433	ST17	KL25	High	2019
H8773R	GCA_015208935.1	SAMN12706432	ST17	KL25	High	2019
CCBH27524	GCA_016055655.1	SAMN16776094	ST17	KL25	None	2020
90CM2	GCA_018604765.1	SAMN16453377	ST17	KL25	High	2018
5KP2	GCA_021892115.1	SAMN25284761	ST17	KL25	High	2020
cpe083	GCA_929618495.1	SAMEA6451099	ST17	KL25	High	2018
EuSCAPE_GR038	GCA_900501225.1	SAMEA3649657	ST17	KL38	Very high	2013
INF119-sc-2279930	GCA_904866435.1	SAMEA3357003	ST17	KL38	Very high
XH210	GCA_001699105.2	SAMN03252408	ST17	KL38	Very high	2013
KP-15-35	GCA_019660605.1	SAMN20568182	ST17	KL55	Good	2015
GEO_28_Down_A	GCA_004024285.1	SAMN09289742	ST17	KL58	None	2017
EuSCAPE_UK136	GCA_900504565.1	SAMEA3673100	ST17	KL58	Very high	2014
C2-146-1	GCA_013169725.1	SAMN07291410	ST17	KL58	None	2015
BIDMC 35	GCA_000567225.2	SAMN02138666	ST17	KL62	None	2012
18CMI-B	GCA_009925385.1	SAMN13107366	ST17	KL62	Good	2018
MRSN669510	GCA_019927585.1	SAMN18874763	ST17	KL62	Good	2018
EuSCAPE_IT397	GCA_900515595.1	SAMEA3538832	ST17	KL71	High	2014
CFSAN059603	GCA_014947005.1	SAMN10086807	ST170	KL105	Good	2004
EuSCAPE_FR056	GCA_902156155.1	SAMEA3500041	ST1709	KL122	Very high	2014
NCTC9157	GCA_901422065.1	SAMEA3492649	ST171	KL37	Good	1900/1952
JT4	GCA_000809125.1	SAMN03273576	ST1724	KL102	Very high	2013
WUSM_KP_108	GCA_003195235.1	SAMN09266909	ST1727	KL183	Good	2017
ME30	GCA_903971055.1	SAMEA7026324	ST1728	KL116	Very high	2017
IRQBAS103c	GCA_017916195.1	SAMN18594533	ST1731	KL122	Very high	2015
EuSCAPE_TR043	GCA_900507845.1	SAMEA3729708	ST1731	KL43	High	2013
TUM14105	GCA_004312905.1	SAMD00129613	ST1731	KL71	High	2014
SU10	GCA_003664955.1	SAMN10036128	ST1738	KL38	Very high	2015
25CML-D	GCA_009925405.1	SAMN13107367	ST1741	KL104	Good	2018
CRK0028	GCA_002184745.2	SAMN06812646	ST1746	KL142	Very high	2015
GCKp26	GCA_016762175.1	SAMN15898417	ST1746	KL142	Very high	2019
C24	GCA_002856675.1	SAMN07793252	ST1754	KL62	None	2017
11219	GCA_003285145.1	SAMN09476129	ST1755	KL107	None	2013
KP131_H	GCA_016634465.1	SAMN13301701	ST1758	KL27	Very high	2013
KP_41076	GCA_021648805.1	SAMN25084274	ST1764	KL64	Very high	2016
WSHvKP	GCA_013283935.1	SAMN15042437	ST1764	KL64	Very high	2019
RHBSTW-00807	GCA_013745295.1	SAMN15148699	ST1777	KL111	Very high	2017
4300STDY6470430	GCA_900494725.1	SAMEA4364611	ST1779	KL38	Very high	2016
5012STDY7312576	GCA_900774465.1	SAMEA104567791	ST1779	KL38	Very high
NJGLYY3598-CR	GCA_006131015.1	SAMN10600574	ST1779	KL38	Good	2015
NKU_Kleb8A7	GCA_007197815.1	SAMN12273071	ST1779	KL38	High	2018
KP-11U	GCA_001460505.1	SAMN03223203	ST1782	KL62	Very high	2012
ZKP57	GCA_902508325.1	SAMEA6099581	ST1786	KL38	Very high	2017
PB495	GCA_900092725.1	SAMEA3531857	ST1787	KL148	Very high	2015
ARGID_33542	GCA_922827155.1	SAMEA11350906	ST1788	KL2	Very high	2020
G2275	GCA_002187395.1	SAMN05960921	ST1788	KL2	Very high	2014
G186	GCA_002188075.1	SAMN05960911	ST1788	KL2	Very high	2012
189B3	GCA_008374465.1	SAMN12676084	ST1788	KL50	None	2018
SKLX2836	GCA_001701625.1	SAMN05172930	ST1798	KL58	Good	2011
AUH-KIMP177	GCA_002866675.1	SAMN07173930	ST1799	KL16	Very high	2013
BKQ7D2	GCA_017922385.1	SAMN15374757	ST1799	KL16	None	2013
Bckp091	GCA_012113615.1	SAMN14486595	ST18	KL1	Very high	2017
Magic conch shell	GCA_015992285.1	SAMN16872507	ST18	KL10	None	2019
CVUAS 5695.2	GCA_019677935.1	SAMN07319194	ST18	KL122	Good	2016
260	GCA_019336225.1	SAMN20133353	ST18	KL23	Very high	2019
ZKP32	GCA_902508285.1	SAMEA6099560	ST180	KL54	Very high	2017
EuSCAPE_IT213	GCA_900514375.1	SAMEA3515241	ST180	KL55	Very high	2014
RGT34-2	GCA_018583325.1	SAMN18963528	ST180	KL55	Very high	2019
GCKp6	GCA_016762535.1	SAMN15898398	ST1800	KL174	Very high	2019
18B169	GCA_021414545.1	SAMN21237635	ST1800	KL174	Very high	2018
EuSCAPE_PL013	GCA_900510155.1	SAMEA3499950	ST1801	KL35	Very high	2013
CK1	GCA_021342035.1	SAMN24338476	ST1801	KL35	Very high	2015
ID_3	GCA_900498365.1	SAMEA4807827	ST1801	KL35	Very high	2014
EuSCAPE_DE035	GCA_900512405.1	SAMEA3512062	ST1804	KL38	Very high	2014
UCI114	GCA_002152775.1	SAMN04521864	ST1805	KL107	None	2015
071J3	GCA_009207805.1	SAMN13031525	ST1805	KL107	None	2018
152	GCA_014212295.1	SAMN15775300	ST1805	KL50	None	2018
5012STDY7626407	GCA_900776205.1	SAMEA4873608	ST1810	KL107	Very high
EuSCAPE_ES124	GCA_900501015.1	SAMEA3649440	ST1823	KL113	Very high	2014
TUM14060	GCA_004312045.1	SAMD00129570	ST1824	KL16	Very high	2013
Prospectively collected (P)	GCA_916172745.1	SAMEA8552915	ST1829	KL139	Very high	2019
FDAARGOS_631	GCA_008693425.1	SAMN11056346	ST1833	KL61	Very high
MRSN699654	GCA_019927485.1	SAMN18874769	ST1835	KL65	None	2019
CVUAS 11498	GCA_019678575.1	SAMN08238683	ST1836	KL122	Very high	2016
Prospectively collected (P)	GCA_916173115.1	SAMEA8552929	ST1836	KL122	Very high	2020
CVUAS 4872.2	GCA_019426525.1	SAMN07310298	ST1838	KL14	None	2014
4300STDY6636959	GCA_900492945.1	SAMEA24002668	ST1838	KL14	Low	2016
MRSN614201	GCA_019927655.1	SAMN18874761	ST1838	KL14	Good	2018
Colony404	GCA_019285435.1	SAMN17825494	ST184	KL107	None
1263_KPNE	GCA_001062535.1	SAMN03197231	ST184	KL113	Very high
MRSN6778	GCA_019930345.1	SAMN18874690	ST1842	KL3		2011
KPM_58	GCA_011029425.1	SAMN14120146	ST1844	KL54	Very high	2018
5012STDY7312713	GCA_900774105.1	SAMEA104567895	ST1846	KL14	Low
KCJ3K270	GCA_007954075.1	SAMN12431303	ST1846	KL14	None	2019
EuSCAPE_TR306	GCA_900508255.1	SAMEA3729900	ST185	KL130	Very high	2013
GCKp43	GCA_016761875.1	SAMN15898433	ST1855	KL55	Very high	2019
F37	GCA_013603365.1	SAMN14262040	ST186	KL114	Very high
EuSCAPE_IT031	GCA_900508515.1	SAMEA3729927	ST186	KL114	Very high	2013
BIDMC 25	GCA_000492315.1	SAMN02138655	ST186	KL114	Perfect	2012
RM1628	GCA_018907205.1	SAMN14168161	ST1861	KL1	Very high	2013
2021.TE.1.5	GCA_022227545.1	SAMN22567285	ST1863	KL30	Good	2020
2016-1395	GCA_022788855.1	SAMN13382595	ST1867	KL123	High	2016
KPCTRSRTH08	GCA_002248135.1	SAMN07450601	ST1867	KL123	High	2016
50700924	GCA_001463295.1	SAMN04158310	ST187	KL10	Very high	2013
AUH-KIMP447	GCA_002775445.1	SAMN07176553	ST187	KL10	Very high	2015
BKP19	GCA_008632115.1	SAMN12721656	ST1873	KL28	Very high	2019
KCJ3K687	GCA_020858325.1	SAMN16392293	ST1876	KL15	None	2019
4928STDY7387700	GCA_902164265.1	SAMEA104694337	ST1877	KL14	Good	2018
4928STDY7387734	GCA_902164535.1	SAMEA104694371	ST1877	KL14	Good	2018
ID_65	GCA_900498985.1	SAMEA4807889	ST1877	KL14	Good	2014
RADAR77	GCA_009710355.1	SAMN13229298	ST1878	KL125	High	2018/2019
ID_44	GCA_900498795.1	SAMEA4807868	ST1878	KL125	High	2014
1219	GCA_003598825.1	SAMN07716502	ST188	KL116	Good	2015
CRK0050	GCA_002184955.2	SAMN06812624	ST188	KL31	None	2014
CVUAS 14EP03163	GCA_019678895.1	SAMN08605678	ST188	KL31	Good	2014
VRES0216	GCA_900172605.1	SAMEA3531615	ST188	KL31	Very high	2014
4928STDY7071535	GCA_902161325.1	SAMEA104567641	ST188	KL31	Good	2018
4928STDY7387852	GCA_902165665.1	SAMEA104694488	ST188	KL31	Good	2018
EuSCAPE_TR305	GCA_900508265.1	SAMEA3729899	ST188	KL39	Very high	2013
CVUAS 11264	GCA_019428305.1	SAMN07337325	ST188	KL50	None	2016
N015.H-11	GCA_008082855.1	SAMN09981244	ST188	KL51	Very high
RHBSTW-00515	GCA_013735895.1	SAMN15148644	ST188	KL51	Very high	2017
k2394	GCA_900085655.1	SAMEA2273822	ST188	KL8	High	2010
5012STDY7626403	GCA_900776175.1	SAMEA4873604	ST1886	KL58	Very high
EuSCAPE_RO075	GCA_900504265.1	SAMEA3720984	ST189	KL128	Very high	2014
5012STDY7312666	GCA_900775385.1	SAMEA104567848	ST189	KL128	Good
E10	GCA_022501215.1	SAMN25761397	ST189	KL128	Very high	2019
Prospectively collected (P)	GCA_916172445.1	SAMEA8552914	ST1897	KL39	Very high	2019
C13	GCA_002857235.1	SAMN07793240	ST190	KL109	None	2017
PA-01	GCA_019900325.1	SAMN20362512	ST190	KL118	High	2015
071H10	GCA_009208625.1	SAMN13031509	ST1906	KL14	None	2018
CRE1202	GCA_018108065.1	SAMN11579555	ST1910	KL178	Very high	2016
S166-1	GCA_015290925.1	SAMN16534235	ST1910	KL178	Very high	2019
EuSCAPE_GR004	GCA_900501405.1	SAMEA3649593	ST1916	KL27	Very high	2013
VRCO0036	GCA_900172185.1	SAMEA3304003	ST1919	KL28	Very high	2014
CIFT_K10	GCA_017814795.1	SAMN18043404	ST192	KL111	Very high	2019
2016-1072	GCA_022788955.1	SAMN13382578	ST1920	KL38	Very high	2016
STIN_94	GCA_022353645.1	SAMN13925550	ST1922	KL145	Good	2018
AS012467	GCA_010590265.1	SAMN12250786	ST193	KL30	Good	2015
KP12072	GCA_014856245.1	SAMN12220026	ST193	KL30	Good	2014
Kp_HUCA_5	GCA_020576575.1	SAMN18572121	ST193	KL30	Very high	2018
KCRI-KLEB	GCA_900407315.1	SAMEA4646327	ST193	KL63	Very high	2015
AS006256	GCA_006540655.2	SAMN11125749	ST193	KL63	None	2001
CGX2	GCA_017939425.1	SAMN18628976	ST194	KL120	None	2018
LKP817909	GCA_002795755.1	SAMN08039069	ST194	KL120	Very high	2017
ID_30	GCA_900498625.1	SAMEA4807854	ST1944	KL10	Good	2014
KPF39	GCA_002872205.1	SAMN04992849	ST1948	KL24	Very high	2013
AS012246	GCA_010602695.1	SAMN12250565	ST1948	KL24	Good	2015
K6310	GCA_019732495.1	SAMN20168914	ST1958	KL110	Very high	2017
Klebsiella pneumoniae	GCA_902166945.1	SAMEA5763091	ST1961	KL48	High	2016
TUM14118	GCA_004313165.1	SAMD00129626	ST1962	KL14	Very high	2014
Kp167	GCA_021395925.1	SAMN24529881	ST1963	KL66	Good	2019
MRSN27106	GCA_019928545.1	SAMN18874714	ST1966	KL119		2014
2016-1249	GCA_022790045.1	SAMN13382590	ST1966	KL125	High	2016
W2-1-ERG1	GCA_900092865.1	SAMEA3531874	ST1966	KL43	Very high	2015
KP130_H	GCA_016634485.1	SAMN13301700	ST1966	KL58	Very high	2013
Colony144	GCA_019285275.1	SAMN17825477	ST1967	KL107	None
KCJ3K307	GCA_007421875.2	SAMN12285738	ST1967	KL125	High	2019
KCJ2K2161	GCA_019311285.1	SAMN20223555	ST1967	KL125	Good	2018
k593	GCA_900084865.1	SAMEA2273574	ST1967	KL21	Good	2003
SU7	GCA_003664915.1	SAMN10036125	ST1967	KL57	Good	2015
5012STDY7626390	GCA_900776035.1	SAMEA4873591	ST1978	KL20	Good
KP64	GCA_016635345.1	SAMN13301656	ST198	KL10	Very high	2015
301	GCA_001907955.1	SAMN06132264	ST198	KL30	Good	2016
ICBKpBL-III-02(1)	GCA_002157345.1	SAMN06972166	ST198	KL30	Good	2013
MRSN676980	GCA_019927565.1	SAMN18874765	ST198	KL30	Very high	2019
PB209	GCA_900092705.1	SAMEA3531816	ST199	KL154	Perfect	2015
MRSN 1319	GCA_000773875.1	SAMN03160297	ST199	KL154	Perfect	2009
D62	GCA_002855825.1	SAMN07793303	ST199	KL183	Good	2017
K2	GCA_020731345.1	SAMN21242948	ST1993	KL57	Very high	2020
KP126_C	GCA_016634565.1	SAMN13301696	ST1995	KL153	Good	2013
E55-1	GCA_022968005.1	SAMN27356702	ST1996	KL103	Very high	2021
CVUAS 4889.2	GCA_019677465.1	SAMN07319178	ST1996	KL107	None	2013
EuSCAPE_PT054	GCA_900501845.1	SAMEA3649868	ST1997	KL28	Very high	2014
SDWK25	GCA_020178105.1	SAMN19981585	ST1999	KL38	Very high	2018
VRCO0391	GCA_900173765.1	SAMEA4362651	ST1999	KL38	Very high	2015
CVUAS 283	GCA_019426495.1	SAMN07310304	ST20	KL107	None	2004
17891	GCA_022555535.1	SAMN25898320	ST20	KL107	None	2020
CriePir250	GCA_009661155.1	SAMN13153767	ST20	KL111	Very high	2018
INF215-sc-2280087	GCA_904863405.1	SAMEA3357158	ST20	KL111	Perfect
182604R	GCA_002895645.2	SAMN03002380	ST20	KL111	Very high	2012
	GCA_000823085.1	SAMEA2602992	ST20	KL22	Good
EuSCAPE_GR061	GCA_900501315.1	SAMEA3649680	ST20	KL22	Good	2013
COL-Kpn121	GCA_002853815.1	SAMN06629698	ST20	KL24	High	2002
RHBSTW-00510	GCA_013736155.1	SAMN15148642	ST20	KL24	High	2017
RHBSTW-00904	GCA_014103065.1	SAMN15148738	ST20	KL24	High	2017
UPMP 2037	GCA_021494415.1	SAMN24818896	ST20	KL24	Good	2017
EuSCAPE_SK020	GCA_900510785.1	SAMEA3500088	ST20	KL24	High	2014
EuSCAPE_IT121	GCA_900514815.1	SAMEA3515150	ST20	KL24	High	2014
BKQ7KH	GCA_017922235.1	SAMN15374758	ST20	KL24	High	2013
MGH 18	GCA_000493135.1	SAMN02138558	ST20	KL28	Very high
MGH 70	GCA_000694635.1	SAMN02581243	ST20	KL28	Very high	2013
CRK0158	GCA_001902815.4	SAMN05956096	ST20	KL28	Good	2013
COL-Kpn73	GCA_002855175.1	SAMN06629650	ST20	KL28	Very high	2010
CRK0347	GCA_002936335.2	SAMN08513460	ST20	KL28	Good	2012
WUSM_KP_83	GCA_003195615.1	SAMN09266884	ST20	KL28	Very high	2017
KLPN_M8	GCA_003861085.1	SAMN10241289	ST20	KL28	Very high	2017
NFYY0065	GCA_004137665.1	SAMN10522466	ST20	KL28	Very high	2015
N041.H-13	GCA_008082375.1	SAMN09981274	ST20	KL28	Very high
N010.L-17	GCA_008083025.1	SAMN09981236	ST20	KL28	Very high
CFSAN059644	GCA_014840295.1	SAMN10086811	ST20	KL28	Good	2016
44640	GCA_016643405.1	SAMN13915673	ST20	KL28	Very high
FDAARGOS_1311	GCA_016903255.1	SAMN16357453	ST20	KL28	High
CRE476	GCA_018108585.1	SAMN11579532	ST20	KL28	Very high	2016
INF019	GCA_020149785.1	SAMEA3356962	ST20	KL28	Very high
2020-636-1	GCA_022789005.1	SAMN17766514	ST20	KL28	Very high	2020
2020-635	GCA_022789045.1	SAMN17766513	ST20	KL28	Very high	2020
2020-332	GCA_022789265.1	SAMN17766504	ST20	KL28	Very high	2020
2019-2198	GCA_022789315.1	SAMN17766496	ST20	KL28	Good	2019
2019-2011	GCA_022789425.1	SAMN17766489	ST20	KL28	Very high	2019
2019-1394	GCA_022789865.1	SAMN17766466	ST20	KL28	Very high	2019
k446	GCA_900084805.1	SAMEA2273552	ST20	KL28	Very high	2002
VRCO0077	GCA_900172565.1	SAMEA3531574	ST20	KL28	Very high	2014
EuSCAPE_GR046	GCA_900500785.1	SAMEA3649665	ST20	KL28	Very high	2014
EuSCAPE_BE041	GCA_900506635.1	SAMEA3727631	ST20	KL28	Good	2014
EuSCAPE_TR040	GCA_900507805.1	SAMEA3729705	ST20	KL28	Very high	2013
EuSCAPE_TR181	GCA_900508505.1	SAMEA3729744	ST20	KL28	Very high	2014
EuSCAPE_DE029	GCA_900512395.1	SAMEA3512056	ST20	KL28	Very high	2014
EuSCAPE_IT101	GCA_900514195.1	SAMEA3515130	ST20	KL28	Good	2013
EuSCAPE_IT099	GCA_900515275.1	SAMEA3515128	ST20	KL28	Very high	2013
EuSCAPE_ES242	GCA_900517475.1	SAMEA3649558	ST20	KL28	Very high	2013
5012STDY7312592	GCA_900774905.1	SAMEA104567807	ST20	KL28	Very high
4928STDY7071550	GCA_902161435.1	SAMEA104567656	ST20	KL28	Very high	2018
KSB2_1C-sc-2280352	GCA_904866295.1	SAMEA3357421	ST20	KL28	Very high
INF266-sc-2280182	GCA_904866335.1	SAMEA3357253	ST20	KL28	Very high
PO450	GCA_002186545.1	SAMN05960875	ST20	KL28	Very high	2009
TUM14137	GCA_004313545.1	SAMD00129645	ST20	KL28	Good	2014
P28	GCA_008630225.1	SAMN12714264	ST20	KL28	Good	2013
AS012478	GCA_010590075.1	SAMN12250797	ST20	KL28	Very high	2016
HD2	GCA_014982705.1	SAMN16427127	ST20	KL28	Very high	2019
THO-004	GCA_015138775.1	SAMD00196002	ST20	KL28	High	2018
KP44_C	GCA_016635585.1	SAMN13301642	ST20	KL28	Very high	2015
31KXXI	GCA_018137275.1	SAMN14008695	ST20	KL28	Good	2000
MRSN19073	GCA_019930085.1	SAMN18874704	ST20	KL28	Very high	2013
AZS099	GCA_023025805.1	SAMN23040723	ST20	KL28	Very high	2018
ID_21	GCA_900498505.1	SAMEA4807845	ST20	KL28	Very high	2014
N018.G-12	GCA_008121015.1	SAMN09981252	ST20	KL38	Good
CPE7	GCA_015356355.1	SAMN16125015	ST20	KL38	Very high	2019
CVUAS 30298	GCA_019679205.1	SAMN09475209	ST20	KL38	None	2017
VRCO0256	GCA_900173905.1	SAMEA4362668	ST20	KL38	Very high	2015
JS86C16	GCA_001038365.1	SAMN03737944	ST20	KL38	Good	2013
WUSM_KP_98	GCA_003196655.1	SAMN09266899	ST20	KL39	Very high	2017
OpGen82	GCA_022551475.1	SAMN18978597	ST20	KL5	None	2017
AS012484	GCA_010597245.1	SAMN12250803	ST20	KL61	Good	2016
PP-BR563-2	GCA_021502945.1	SAMN21922876	ST20	KL64	High	2016
EuSCAPE_SK014	GCA_900510685.1	SAMEA3500082	ST20	KL64	Very high	2014
INF049-sc-2279950	GCA_904863365.1	SAMEA3357023	ST20	KL64	Very high
Colony493	GCA_019284675.1	SAMN17825498	ST200	KL107	None
Colony508	GCA_019711255.1	SAMN17843900	ST200	KL107	None
TUM14055	GCA_004311945.1	SAMD00129565	ST200	KL114	Very high	2014
INF032-sc-2279918	GCA_904864565.1	SAMEA3356991	ST200	KL122	Perfect
H31	GCA_013187565.1	SAMN14898736	ST200	KL125	High	2019
2021.TE.1.8	GCA_022227485.1	SAMN22567288	ST200	KL13	Low	2020
2019-2017-2	GCA_022789405.1	SAMN17766490	ST200	KL13	Good	2019
KP75_C	GCA_016635185.1	SAMN13301663	ST200	KL13	Very high	2014
2019-1765	GCA_022789625.1	SAMN17766479	ST200	KL139	Good	2019
2016-566	GCA_022790405.1	SAMN13382566	ST200	KL139	Good	2016
CVUAS 5452.2	GCA_019677845.1	SAMN12766886	ST200	KL142	Very high	2017
4300STDY6636940	GCA_900492935.1	SAMEA23988418	ST200	KL15	Very high	2016
k1982	GCA_900086495.1	SAMEA2273774	ST200	KL22	Very high	2008
EuSCAPE_HU065	GCA_900517105.1	SAMEA3538867	ST200	KL22	Very high	2014
GCKp5	GCA_016762565.1	SAMN15898397	ST200	KL31	Very high	2019
MRSN672476	GCA_019927605.1	SAMN18874764	ST200	KL39	Good	2019
CCI2	GCA_015473085.1	SAMD00253847	ST200	KL46	None	2019
AWD5	GCA_001876675.1	SAMN05272522	ST200	KL50	None	2015
18101600113	GCA_018275145.1	SAMN18877814	ST200	KL55	Very high	2019
TUM14032	GCA_004311485.1	SAMD00129542	ST200	KL7	Good	2014
L00022893	GCA_022408985.1	SAMN23771380	ST2004	KL107	None
k1909	GCA_900084645.1	SAMEA2273757	ST2004	KL107	None	2008
VRES0982	GCA_900173045.1	SAMEA4370560	ST2004	KL107	None	2015
OpGen55	GCA_022553335.1	SAMN18978570	ST2004	KL107	None	2017
WCHKP085104	GCA_002258005.2	SAMN06671974	ST2004	KL28	Very high	2015
ST2017:950142398	GCA_001316945.3	SAMN04011439	ST2017	KL17	Perfect
4	GCA_014526235.1	SAMN15698030	ST2018	KL163	Very high	2017
k808	GCA_900085065.1	SAMEA2273609	ST2025	KL51	Good	2004
CNR20160724_S10	GCA_023062635.1	SAMN26750079	ST2039	KL2	High	2016
KCRI-315	GCA_900407125.1	SAMEA4646309	ST2042	KL23	Good	2014
Kpn24	GCA_015643625.1	SAMN15345006	ST2053	KL33	None	2015
ZKP12	GCA_902508045.1	SAMEA6099457	ST2053	KL33	None	2017
AM28-14AC	GCA_003469885.1	SAMN09736368	ST2054	KL109	Very high	2013
5012STDY7312689	GCA_900775625.1	SAMEA104567871	ST2055	KL14	Good
MRSN365679	GCA_019928395.1	SAMN18874722	ST2071	KL51	High	2016
11-2499	GCA_017942485.1	SAMN16226489	ST2072	KL166	Very high	2011
BA10835	GCA_011742585.2	SAMN14402356	ST2096	KL64	Perfect	2019
BA32040	GCA_013415495.1	SAMN14419361	ST2096	KL64	Very high	2019
WRC09_CMC309PC	GCA_019286955.1	SAMN20115187	ST2096	KL64	Perfect	2018
NKP9	GCA_022029015.1	SAMN24973042	ST2096	KL64	Very high	2019
Bio45	GCA_022699345.1	SAMN26668071	ST2096	KL64	Good	2019
WUSM_KP_102	GCA_003195275.1	SAMN09266903	ST2097	KL3	Very high	2017
PB473	GCA_900093075.1	SAMEA3531852	ST2097	KL3	Very high	2015
404023	GCA_009826295.1	SAMN13675316	ST21	KL58	Very high	2004
18102200025	GCA_018275105.1	SAMN18877815	ST2108	KL11	High	2019
GCKp28	GCA_016762115.1	SAMN15898419	ST211	KL66	Low	2019
AUH-KIMP198	GCA_002775325.1	SAMN07175061	ST2118	KL46	Good	2013
CHS206	GCA_001032845.1	SAMN03280347	ST2121	KL113	Very high	2014
A246	GCA_012102535.1	SAMN14487875	ST2121	KL113	Very high	2019
AJ218	GCA_900622605.1	SAMEA5128437	ST2121	KL113	Very high	2002
FKP28	GCA_022585805.1	SAMN26368433	ST2123	KL28	Very high	2019
Colony348	GCA_019285055.1	SAMN17825490	ST213	KL107	None
44763	GCA_016643665.1	SAMN13915720	ST215	KL16	Good
k2372	GCA_900085645.1	SAMEA2273821	ST215	KL16	Very high	2010
EuSCAPE_BE049	GCA_900506695.1	SAMEA3727639	ST215	KL16	Very high	2014
EuSCAPE_ES286	GCA_900517685.1	SAMEA3649632	ST215	KL16	Very high	2014
TUM14084	GCA_004312525.1	SAMD00129594	ST215	KL16	Very high	2013
SDWK26	GCA_020178075.1	SAMN19981586	ST2158	KL114	Good	2018
ZKP199	GCA_902509375.1	SAMEA6099545	ST2158	KL25	High	2017
S183-1	GCA_015284925.1	SAMN16560577	ST2158	KL25	Good	2019
ZKP180	GCA_902509225.1	SAMEA6099529	ST2159	KL1	Very high	2017
CRK0345	GCA_002936255.2	SAMN08513462	ST2167	KL10	Very high	2012
AR_0096	GCA_003010735.1	SAMN04014937	ST2167	KL10	Very high
2016-1198	GCA_022788925.1	SAMN13382582	ST2167	KL10	Very high	2016
20	GCA_002411675.1	SAMN07692773	ST2171	KL15	Very high	2015
SCPM-O-B-7851 (KPI-3014)	GCA_002211125.1	SAMN07179228	ST2174	KL2	High	2014
EuSCAPE_ES086	GCA_900516575.1	SAMEA3538958	ST2176	KL151	Very high	2013
2KE	GCA_020805515.1	SAMN22857710	ST2177	KL176	None	2020
53334	GCA_021166075.1	SAMN23552372	ST218	KL57	None
EuSCAPE_RO102	GCA_900504915.1	SAMEA3721019	ST218	KL57	Very high	2013
EuSCAPE_FR036	GCA_900511695.1	SAMEA3500021	ST218	KL57	High	2014
ZKP165	GCA_902509155.1	SAMEA6099517	ST218	KL57	Very high	2017
QU-15	GCA_016810915.1	SAMN17348775	ST218	KL57	Very high	2017
KP0003	GCA_019165655.1	SAMN19700739	ST218	KL57	Very high	2017
MIN-105	GCA_021461305.1	SAMN22108512	ST218	KL57	Very high	2019
2019.TE.13	GCA_022421795.1	SAMN22875447	ST218	KL64	Very high	2019
Kpngiani7132556	GCA_902705025.1	SAMEA104414900	ST2185	KL11	Good	2016
RADAR35	GCA_009710615.1	SAMN13229286	ST219	KL114	Very high	2018/2019
44806	GCA_016527465.1	SAMN13915725	ST219	KL114	Very high
UEB_18	GCA_018359295.1	SAMN15850496	ST219	KL114	None	2017
MV-u1-SK2-O	GCA_021952765.1	SAMN22551386	ST219	KL114	Very high	2020
ZKP136	GCA_902508905.1	SAMEA6099497	ST219	KL114	Very high	2017
ZKP203	GCA_902509425.1	SAMEA6099547	ST219	KL114	Very high	2017
2K7_Kp	GCA_003346645.1	SAMN09710273	ST219	KL114	Very high	2013
KKP2	GCA_017168575.1	SAMN15083409	ST219	KL114	Very high	2019
CCBH26700	GCA_023060355.1	SAMN27549400	ST219	KL114	None	2019
2021.TE.1.12	GCA_022229085.1	SAMN22567291	ST219	KL121	Very high	2020
STIN_93	GCA_022353665.1	SAMN13925549	ST2190	KL13	Very high	2018
NKU_Kleb8	GCA_007197965.1	SAMN11269106	ST22	KL106	Good	2018
2016-1076	GCA_022790205.1	SAMN13382579	ST22	KL11	High	2016
D9	GCA_902507005.1	SAMEA6099367	ST22	KL147	Good	2011
CRK0035	GCA_002185885.2	SAMN06812639	ST22	KL9	Very high	2013
COL-Kpn102	GCA_002854835.1	SAMN06629679	ST22	KL9	Very high	2013
ICR003208	GCA_004179485.1	SAMN10847466	ST22	KL9	None	2016
Kp8701	GCA_014235425.1	SAMN15689516	ST22	KL9	Good	2017
SDWK23	GCA_020178135.1	SAMN19981583	ST22	KL9	Very high	2018
Kp107	GCA_021395395.1	SAMN24529865	ST22	KL9	Very high	2018
3189STDY5864781	GCA_900181485.1	SAMEA2609476	ST22	KL9	Very high	2010/2012
EuSCAPE_RO094	GCA_902155955.1	SAMEA3721005	ST22	KL9	Very high	2014
ZKP21	GCA_902508015.1	SAMEA6099551	ST22	KL9	Good	2017
TUM14100	GCA_004312845.1	SAMD00129610	ST22	KL9	Very high	2014
AS002914	GCA_006542145.2	SAMN11125732	ST22	KL9	Good	2003
KBG6.2	GCA_013029545.1	SAMN13523692	ST22	KL9	Very high	2018
MRSN539414	GCA_019927925.1	SAMN18874747	ST22	KL9		2017
SDWK39	GCA_020177795.1	SAMN19981599	ST220	KL114	Good	2019
SDWK38	GCA_020177815.1	SAMN19981598	ST220	KL114	High	2019
2016-729	GCA_022790325.1	SAMN13382571	ST220	KL114	Very high	2016
TUM14015	GCA_004311145.1	SAMD00129525	ST220	KL114	Very high	2014
KCJ3K449	GCA_020859095.1	SAMN16392263	ST2202	KL14	None	2019
MRSN18411	GCA_019930125.1	SAMN18874703	ST2202	KL14	Good	2013
DLL7526	GCA_003316235.1	SAMN08374131	ST221	KL39	Very high	2015
k2746	GCA_900085735.1	SAMEA2273851	ST221	KL39	Good	2011
EuSCAPE_BE021	GCA_900506675.1	SAMEA3727611	ST221	KL39	Very high	2014
EuSCAPE_IT041	GCA_900513025.1	SAMEA3515073	ST221	KL39	Very high	2013
INF008-sc-2279879	GCA_904863205.1	SAMEA3356952	ST221	KL39	Perfect
P080C ST	GCA_008120045.1	SAMN09204094	ST2211	KL10	Very high	2016
WUSM_KP_67	GCA_003195775.1	SAMN09266868	ST2217	KL13	Very high	2017
2021.TE.1.6	GCA_022229145.1	SAMN22567286	ST2217	KL13	Good	2020
EuSCAPE_IT282	GCA_900515705.1	SAMEA3538649	ST2217	KL13	Very high	2014
KP18-2113	GCA_019823895.1	SAMN20928636	ST2237	KL19	High	2018
CVUAS 4887.2	GCA_019426565.1	SAMN07310300	ST2248	KL107	None	2013
BS76R-1-B	GCA_013395175.1	SAMN13944205	ST225	KL3	Very high	2019
44706	GCA_016527865.1	SAMN13915706	ST225	KL3	Very high
k1842	GCA_900084635.1	SAMEA2273754	ST225	KL3	Very high	2008
KpC11	GCA_016066295.1	SAMN17016748	ST225	KL3	Very high	2018
GCKp19	GCA_016762275.1	SAMN15898410	ST225	KL3	Very high	2019
3189STDY5864938	GCA_900180885.1	SAMEA2609404	ST2258	KL131	Very high	2010/2012
96R-Kp	GCA_002412175.1	SAMN07196567	ST2261	KL18	Very high	2015
NNKP16	GCA_018476445.1	SAMN19136516	ST2262	KL64	Very high	2020
P094-1	GCA_008369685.1	SAMN10986063	ST2268	KL51	Very high	2013
NKP1	GCA_022028875.1	SAMN24220679	ST2278	KL122	Very high	2019
MRSN27989	GCA_019928525.1	SAMN18874716	ST2279	KL3		2014
11227-1	GCA_000699345.1	SAMN02640651	ST228	KL57	Good	2005
Bckp206	GCA_012167385.1	SAMN14487893	ST228	KL57	High	2018
EuSCAPE_RO098	GCA_900504485.1	SAMEA3721012	ST2286	KL45	Very high	2013
ZKP35	GCA_902508215.1	SAMEA6099563	ST229	KL113	Very high	2017
D5	GCA_002856705.1	SAMN07793224	ST229	KL63	None	2016
60	GCA_004803325.1	SAMN11388468	ST2299	KL12	Very high
NTUH-K2044	GCA_000009885.1	SAMD00060934	ST23	KL1	Perfect
BIDMC85	GCA_001033995.1	SAMN03280412	ST23	KL1	Very high	2013
R210-2	GCA_003855515.1	SAMN10461964	ST23	KL1	Very high	2015
11492	GCA_003953905.1	SAMN08366844	ST23	KL1	Very high	2014
C003	GCA_003968675.1	SAMN10523731	ST23	KL1	Very high
BA34918	GCA_004295405.1	SAMN10956502	ST23	KL1	Good	2017
THC11	GCA_005405565.1	SAMD00163851	ST23	KL1	Very high	2013
1061	GCA_008572945.1	SAMN12419069	ST23	KL1	Good	2014
1256	GCA_008572965.1	SAMN12419070	ST23	KL1	Very high	2014
1734	GCA_008573005.1	SAMN12419068	ST23	KL1	Very high	2014
Q3373	GCA_015700015.1	SAMN15415360	ST23	KL1	Very high	2020
Q3569	GCA_015700025.1	SAMN15415385	ST23	KL1	Good	2017
EX412	GCA_019800495.1	SAMN12349710	ST23	KL1	Very high
TH12908	GCA_020911805.1	SAMN23002890	ST23	KL1	Very high
49210	GCA_021166235.1	SAMN15146843	ST23	KL1	Very high
DY1947	GCA_021726855.1	SAMN24108732	ST23	KL1	Very high	2019
ICIS-277_SVA	GCA_022094395.1	SAMN25608758	ST23	KL1	Good	2012
SP4663	GCA_022701075.1	SAMN16177882	ST23	KL1	Very high	2019
PB94	GCA_900092925.1	SAMEA3531794	ST23	KL1	Very high	2014
PB502	GCA_900093185.1	SAMEA3531861	ST23	KL1	Very high	2015
VRCO0167	GCA_900174045.1	SAMEA4362679	ST23	KL1	Very high	2015
4300STDY6470398	GCA_900493735.1	SAMEA4364579	ST23	KL1	Very high	2016
4300STDY6470422	GCA_900493905.1	SAMEA4364603	ST23	KL1	Very high	2016
4300STDY6470459	GCA_900494055.1	SAMEA4364640	ST23	KL1	Very high	2016
4300STDY6470458	GCA_900494125.1	SAMEA4364639	ST23	KL1	Very high	2016
5012STDY7626422	GCA_900776345.1	SAMEA4873623	ST23	KL1	Very high
B3	GCA_902506895.1	SAMEA6099345	ST23	KL1	None	2009
F1	GCA_902507145.1	SAMEA6099374	ST23	KL1	Very high	2012
F3	GCA_902507155.1	SAMEA6099378	ST23	KL1	Very high	2012
F4	GCA_902507165.1	SAMEA6099379	ST23	KL1	Very high	2012
ZKP20	GCA_902508025.1	SAMEA6099464	ST23	KL1	Very high	2017
ZKP24	GCA_902508055.1	SAMEA6099554	ST23	KL1	Very high	2017
ZKP23	GCA_902508085.1	SAMEA6099553	ST23	KL1	Very high	2017
ZKP11	GCA_902508105.1	SAMEA6099456	ST23	KL1	Very high	2017
ZKP54	GCA_902508185.1	SAMEA6099578	ST23	KL1	Very high	2017
ZKP49	GCA_902508225.1	SAMEA6099575	ST23	KL1	Very high	2017
ZKP145	GCA_902508865.1	SAMEA6099504	ST23	KL1	Very high	2017
RJA166	GCA_002163895.1	SAMN06200334	ST23	KL1	Very high	2015
KpvST23L_OXA-48	GCA_002210445.1	SAMN06562536	ST23	KL1	Very high	2016
K5065	GCA_002264435.1	SAMN07345006	ST23	KL1	Very high	2015
1088	GCA_002369925.1	SAMN07259332	ST23	KL1	Very high	2013
KP6	GCA_002831525.1	SAMN08117205	ST23	KL1	Very high	2009
KP9	GCA_002845905.1	SAMN08117209	ST23	KL1	Very high	2009
LS357	GCA_002870885.1	SAMN08281238	ST23	KL1	Very high	2012
HS102438	GCA_002870925.1	SAMN08281171	ST23	KL1	Very high	2010
KP1	GCA_002890425.1	SAMN08116692	ST23	KL1	Very high	2009
JHTS001	GCA_003335025.1	SAMN07311085	ST23	KL1	Very high	2015
TUM14133	GCA_004313465.1	SAMD00129641	ST23	KL1	Very high	2014
SCPM-O-B-8740 (KPB1493-1)	GCA_007096985.1	SAMN11878537	ST23	KL1	Good	2013
GM4	GCA_008756865.1	SAMN12330905	ST23	KL1	None	2016
VNMU010	GCA_009887895.1	SAMN13701845	ST23	KL1	Very high	2014
AS012414	GCA_010591245.1	SAMN12250733	ST23	KL1	Good	2015
SCPM-O-B-7878	GCA_015209285.1	SAMN16378182	ST23	KL1	Very high	2013
3214	GCA_015290985.1	SAMN08915824	ST23	KL1	Very high	2017
14-1026	GCA_017942305.1	SAMN16226490	ST23	KL1	Very high	2014
2016_49	GCA_018604345.1	SAMN16657684	ST23	KL1	None	2016
K350	GCA_019401425.1	SAMN13563911	ST23	KL1	Very high	2014
MRSN515247	GCA_019928045.1	SAMN18874741	ST23	KL1		2016
NKP10	GCA_022029035.1	SAMN24973877	ST23	KL1	Very high	2020
JNQH373	GCA_022213425.1	SAMN25378372	ST23	KL1	Very high	2019
20190327B004	GCA_022402415.1	SAMN26012945	ST23	KL1	Very high	2019
BJ17-0113	GCA_023242905.1	SAMN27593784	ST23	KL1	Very high	2022
SAKP01	GCA_903815575.1	SAMEA6939103	ST23	KL1	Very high	2011
[truncated: 2,827 more rows]
