# Supplementary material for: The Origins of ST11 KL64 Klebsiella pneumoniae: a Genome-Based Study
Source: Microbiol Spectr. 2023 Mar 27;11(2):e04165-22. doi: 10.1128/spectrum.04165-22 (PMC10101065; doi:10.1128/spectrum.04165-22)
Supplement: Supplemental file 5 — Data Set S5. Download spectrum.04165-22-s0006.xlsx, XLSX file, 0.01 MB [file spectrum.04165-22-s0006.xlsx]

## Sheet: 43
File	Biosample	Date	Geographic location	Isolation source	K_locus_confidence	ST11-KL64 CLADE
GCA_013180435.1	SAMN06350011	2006	Brazil	urine	Very high	I
GCA_900322605.1	SAMEA104703435	2010	Brazil		Good	I
GCA_016881585.1	SAMN09981202	2010	Brazil	Tracheal secretion	None	I
GCA_001856585.1	SAMN05869364	2011	China: Shanghai	blood	Very high	I
GCA_900322685.1	SAMEA104703443	2012	Japan		Good	I
GCA_900516455.1	SAMEA3538939	2013	Spain	Wound Secretion	Very high	I
GCA_016881525.1	SAMN09981204	2014	Brazil		None	I
GCA_018423715.1	SAMN17602816	2015	Brazil	Rectal surveillance swabs	Good	I
GCA_011037635.1	SAMN10592691	2015	Brazil	blood	None	I
GCA_011752495.1	SAMN11445562	2015	China		Very high	I
GCA_011106795.1	SAMN11246290	2015	China: Taiwan	urine	Perfect	I
GCA_003326295.1	SAMN09298457	2017	Brazil	blood	Very high	I
GCA_002838125.1	SAMN07595961	2017	Switzerland	Rectal swab	Good	I
GCA_016055755.1	SAMN16776089	2019	Brazil	blood	Good	I
GCA_015992425.1	SAMN16872509	2019	China: Taiwan	Taichung Veterans General Hospital	None	I
GCA_021166195.1	SAMN23552366		China: Taiwan		Very high	I
GCA_003073335.1	SAMN04014920				Perfect	I
GCA_902507555.1	SAMEA6099417	2017	China	homo	Good	II
GCA_902507735.1	SAMEA6099420	2017	China	homo	Very high	II
GCA_902508095.1	SAMEA6099458	2017	China	homo	Very high	II
GCA_902508155.1	SAMEA6099569	2017	China	homo	Very high	II
GCA_023066605.1	SAMN22822729	2017	China: Shanghai	Unknown	Very high	II
GCA_004357775.1	SAMN11098706	2017	China: Shanghai	blood	Good	II
GCA_003037395.1	SAMN08624643	2017	China: Sichuan		Very high	II
GCA_003263135.1	SAMN08624655	2017	China: Sichuan		Very high	II
GCA_020178365.1	SAMN19981572	2018	China	wastewater from WWTP	Very high	II
GCA_010450855.1	SAMN13978114	2018	China	urine	Very high	II
GCA_021415845.1	SAMN21237569	2018	China	ICU	Good	II
GCA_021414685.1	SAMN21237628	2018	China	Urology Surgery	Good	II
GCA_009797785.1	SAMN13190883	2018	China		Very high	II
GCA_007115395.1	SAMN11533784	2018	China: Anhui	sputum	Very high	II
GCA_016774435.1	SAMN17349264	2018	China: Shanghai	blood	Very high	II
GCA_022760535.1	SAMN24662251	2018	China: Shanghai	urine	Good	II
GCA_021727125.1	SAMN24108717	2018	China: Zhejiang	Pus	Very high	II
GCA_016774455.1	SAMN17349266	2019	China: Shanghai	conjugation assay	Very high	II
GCA_015243235.1	SAMN16451036	2020	China: Anhui		Very high	II
GCA_018682405.1	SAMN18042958	2020	China: Nanjing		None	II
GCA_021532675.1	SAMN24669135	2020	China: Shanghai	sputum	Very high	II
GCA_015356055.1	SAMN16561274	2018/2019	China: Jiangxi		Very high	II
GCA_017291515.1	SAMN18087493		China: Henan	Secretion from patient	Very high	II
GCA_017291435.1	SAMN18087516		China: Henan	Sputum from patient from coronary care unit	Very high	II
GCA_014050205.1	SAMN15655700			urine	Very high	II
GCA_017809835.1	SAMN15052358	2018	China: Tianjin	urine	High	Singleton
