# Supplementary material for: The Origins of ST11 KL64 Klebsiella pneumoniae: a Genome-Based Study
Source: Microbiol Spectr. 2023 Mar 27;11(2):e04165-22. doi: 10.1128/spectrum.04165-22 (PMC10101065; doi:10.1128/spectrum.04165-22)
Supplement: Supplemental file 6 — Data Set S6. Download spectrum.04165-22-s0007.xlsx, XLSX file, 0.04 MB [file spectrum.04165-22-s0007.xlsx]

## Sheet: 565
Strain	Assembly	BioSample	ST	KL	K_locus_confidence	Collection Date
1-RC-16-28226	GCA_004118575.1	SAMN10766165	ST1084	KL106	Good	2016
EuSCAPE_ES158	GCA_900501195.1	SAMEA3649474	ST11	KL10	Good	2014
Kp7224	GCA_018336355.1	SAMN18877148	ST11	KL10	Very high	2019
kpn_06	GCA_018682425.1	SAMN18042956	ST11	KL10	Low	2020
JS187	GCA_002848565.1	SAMN08180799	ST11	KL103	Very high	2008
CFSAN044563	GCA_001720865.1	SAMN05213494	ST11	KL103	Very high	2013
JS706	GCA_017086485.1	SAMN18017667	ST11	KL103	High	2020
S-P-N-047.01	GCA_022488085.1	SAMN26096494	ST11	KL103	Very high	2021
kpneu055	GCA_900608455.1	SAMEA4916130	ST11	KL105	None	2010
LSH-KPN25	GCA_008373035.2	SAMN11602134	ST11	KL105	Very high	2011
EuSCAPE_SK009	GCA_900510675.1	SAMEA3500077	ST11	KL105	Perfect	2013
EuSCAPE_IT127	GCA_900514915.1	SAMEA3515156	ST11	KL105	Perfect	2013
AUH-KIMP217	GCA_002775405.1	SAMN07175068	ST11	KL105	Perfect	2013
EuSCAPE_RO073	GCA_900504255.1	SAMEA3720982	ST11	KL105	Perfect	2014
EuSCAPE_BE100	GCA_900507135.1	SAMEA3727687	ST11	KL105	Perfect	2014
EuSCAPE_ES093	GCA_900516635.1	SAMEA3538965	ST11	KL105	Perfect	2014
KP102_C	GCA_016634865.1	SAMN13301677	ST11	KL105	High	2014
AMKP5	GCA_013626195.1	SAMN06928701	ST11	KL105	Very high	2015
NMI1659_18	GCA_013134015.1	SAMN14314622	ST11	KL105	Good	2018
51474	GCA_022953155.1	SAMN27118484	ST11	KL105	Very high	2018
STIN_77	GCA_022353825.1	SAMN13925541	ST11	KL105	Perfect	2018
SWHIN_114	GCA_022354545.1	SAMN13925604	ST11	KL105	Very high	2018
ARGID_32407	GCA_922827295.1	SAMEA11350924	ST11	KL105	High	2019
51135CZ	GCA_020695665.1	SAMN22377416	ST11	KL105	High	2019
CCBH28271	GCA_015666485.1	SAMN16776130	ST11	KL105	Good	2020
CCBH27980	GCA_015666585.1	SAMN16776121	ST11	KL105	Very high	2020
L4	GCA_021020735.1	SAMN20793184	ST11	KL105	Very high	2020
L28	GCA_021020865.1	SAMN20793181	ST11	KL105	None	2020
RADAR20	GCA_009710425.1	SAMN13229294	ST11	KL105	Perfect	2018/2019
44571	GCA_016644075.1	SAMN13915658	ST11	KL105	Perfect
5012STDY7312708	GCA_900774265.1	SAMEA104567890	ST11	KL105	High
5012STDY7312745	GCA_900774675.1	SAMEA104567927	ST11	KL105	Good
5012STDY7626395	GCA_900776115.1	SAMEA4873596	ST11	KL105	Good
BC_2026	GCA_003321225.1	SAMN09298438	ST11	KL107	None	2012
BC_2162	GCA_003321315.1	SAMN09298440	ST11	KL107	None	2013
1337LF	GCA_009907115.1	SAMN13829957	ST11	KL107	None	2015
B11	GCA_002300725.2	SAMN07572976	ST11	KL107	None	2016
CVUAS 11265	GCA_019428315.1	SAMN07337338	ST11	KL107	None	2016
JZX2078	GCA_003312205.1	SAMN09499324	ST11	KL107	None	2017
116000000	GCA_004005285.1	SAMN10644689	ST11	KL107	None	2017
FQ38879	GCA_022849025.1	SAMN15445552	ST11	KL107	None	2017
193C3	GCA_008374335.1	SAMN12676091	ST11	KL107	None	2018
190F6	GCA_008374385.1	SAMN12676087	ST11	KL107	None	2018
171J10	GCA_008374995.1	SAMN12676057	ST11	KL107	None	2018
171G8	GCA_008375045.1	SAMN12676054	ST11	KL107	None	2018
KpApr172	GCA_009823655.1	SAMN13679093	ST11	KL107	None	2018
KP45128	GCA_016905925.1	SAMN16933257	ST11	KL107	None	2018
CCBH29301	GCA_023059435.1	SAMN27549464	ST11	KL107	None	2020
CCBH29333	GCA_023061095.1	SAMN27549465	ST11	KL107	None	2020
CCBH29113	GCA_016054805.1	SAMN16776150	ST11	KL107	None	2020
SCcd68	GCA_009821995.1	SAMN11928051	ST11	KL107	None
EuSCAPE_RO079	GCA_900504295.1	SAMEA3720988	ST11	KL110	Very high	2014
Kp2564	GCA_903171895.1	SAMEA6829116	ST11	KL111	High	2009
EuSCAPE_DE069	GCA_900512595.1	SAMEA3512096	ST11	KL111	Very high	2012
IR1251	GCA_017310565.1	SAMN17271112	ST11	KL111	Very high	2015
ZZW20	GCA_013423825.1	SAMN15511588	ST11	KL111	Very high	2018
Kp155	GCA_021395615.1	SAMN24529878	ST11	KL111	Very high	2018
M-4	GCA_011078265.1	SAMN14134899	ST11	KL111	Very high	2019
ZG2017CW4-4-2	GCA_015774955.1	SAMN16951199	ST11	KL112	Very high	2017
KP18-29	GCA_003931835.1	SAMN10497376	ST11	KL112	Very high	2018
4300STDY6470429	GCA_900494535.1	SAMEA4364610	ST11	KL123	High	2016
YTF44-1	GCA_018449065.1	SAMN19107302	ST11	KL123	Very high	2020
k1446	GCA_900084475.1	SAMEA2273694	ST11	KL125	High	2006
NMI4286_09	GCA_013134815.1	SAMN14314629	ST11	KL125	High	2009
CAV1392	GCA_001022035.1	SAMN03024610	ST11	KL125	High	2011
EuSCAPE_TR141	GCA_900507465.1	SAMEA3729672	ST11	KL125	High	2013
CRK0029	GCA_002185965.2	SAMN06812645	ST11	KL125	High	2014
EuSCAPE_FR062	GCA_900511765.1	SAMEA3500047	ST11	KL125	Good	2014
CHS241	GCA_002153085.1	SAMN04325160	ST11	KL125	High	2015
NMI2213_16	GCA_013134855.1	SAMN14314630	ST11	KL125	High	2016
EKP8	GCA_016056255.1	SAMN16954859	ST11	KL13	Very high	2009
EuSCAPE_ES085	GCA_902156405.1	SAMEA3538957	ST11	KL13	Very high	2013
EuSCAPE_PT059	GCA_900501915.1	SAMEA3649873	ST11	KL13	Very high	2014
WUSM_KP_57	GCA_003195875.1	SAMN09266858	ST11	KL13	Good	2017
WUSM_KP_101	GCA_003196615.1	SAMN09266902	ST11	KL13	Very high	2017
G51	GCA_013602885.1	SAMN14262064	ST11	KL13	Good
G17	GCA_013603225.1	SAMN14262047	ST11	KL13	Good
R1786	GCA_003954825.1	SAMN10523654	ST11	KL136	Very high
KE1508	GCA_019731895.1	SAMN12349726	ST11	KL137	Very high
50627996	GCA_001463125.1	SAMN04158298	ST11	KL14	Very high	2012
GF34B	GCA_004127675.1	SAMN08998640	ST11	KL14	Good	2015
GF24B	GCA_004127685.1	SAMN08998639	ST11	KL14	Good	2015
CFSAN059643	GCA_014840345.1	SAMN10086825	ST11	KL14	Good	2016
Kpngiani7132558	GCA_902703605.1	SAMEA104414902	ST11	KL14	Good	2016
BA2275	GCA_002967795.2	SAMN08605586	ST11	KL14	High	2018
R4462	GCA_003955455.1	SAMN10523669	ST11	KL14	Good
k557	GCA_900084855.1	SAMEA2273571	ST11	KL15	Very high	2003
YMC2011/11/B7578	GCA_001901855.1	SAMN05178490	ST11	KL15	Good	2011
EKP24	GCA_015831425.1	SAMN16966463	ST11	KL15	Very high	2012
CFSAN044570	GCA_001720755.1	SAMN05213500	ST11	KL15	Very high	2013
EuSCAPE_TR184	GCA_900508595.1	SAMEA3729748	ST11	KL15	Very high	2013
16_GR_13	GCA_001701835.2	SAMN04868736	ST11	KL15	Very high	2013
MRSN430414	GCA_019928185.1	SAMN18874734	ST11	KL15	Very high	2013
1606284	GCA_009826515.1	SAMN13675311	ST11	KL15	Very high	2014
PB65	GCA_900092785.1	SAMEA3531792	ST11	KL15	Very high	2014
PB122	GCA_900093215.1	SAMEA3531800	ST11	KL15	Very high	2014
EuSCAPE_IE019	GCA_900506355.1	SAMEA3727569	ST11	KL15	Very high	2014
EuSCAPE_AT004	GCA_900509975.1	SAMEA3499876	ST11	KL15	Very high	2014
EuSCAPE_DE019	GCA_902156005.1	SAMEA3512046	ST11	KL15	Very high	2014
PB450	GCA_900092685.1	SAMEA3531846	ST11	KL15	Very high	2015
PB327	GCA_900092735.1	SAMEA3531836	ST11	KL15	Very high	2015
WCHKP7E2	GCA_002258055.3	SAMN06671971	ST11	KL15	Very high	2015
GF20B	GCA_004127885.1	SAMN08998638	ST11	KL15	Very high	2015
B15	GCA_003432105.1	SAMN09882452	ST11	KL15	Very high	2016
KpPA	GCA_003583235.1	SAMN09926141	ST11	KL15	Good	2016
4300STDY6470486	GCA_900494255.1	SAMEA4364667	ST11	KL15	Very high	2016
KPPUTH03	GCA_002248435.1	SAMN07450703	ST11	KL15	Very high	2016
P77	GCA_011037685.1	SAMN10592694	ST11	KL15	Good	2016
MH17-004D	GCA_003114995.1	SAMD00112931	ST11	KL15	None	2017
PEC-OXA	GCA_003186705.1	SAMN09272897	ST11	KL15	None	2017
T38-P41-mcr3-tc(MiNION)	GCA_006546385.1	SAMN12107588	ST11	KL15	Very high	2018
IRAN-43	GCA_019787445.1	SAMN19220328	ST11	KL15	Good	2018
NB05	GCA_022059905.1	SAMN25529517	ST11	KL15	Good	2021
GCID_CRE_0008	GCA_003977205.1	SAMN10527286	ST11	KL15	Very high
C35	GCA_017291385.1	SAMN18087518	ST11	KL15	Very high
COL-Kpn38	GCA_002851375.1	SAMN06629615	ST11	KL150	Good	2006
EuSCAPE_SI014	GCA_900503025.1	SAMEA3673031	ST11	KL155	None	2014
NJGLYY3654-CR	GCA_006130095.1	SAMN10600576	ST11	KL158	None	2015
46	GCA_022559765.1	SAMN23139062	ST11	KL167	Very high	2020
57	GCA_022559785.1	SAMN23139063	ST11	KL167	Very high	2020
4300STDY6636984	GCA_900493215.1	SAMEA24021418	ST11	KL183	Good	2016
KP52810	GCA_016939755.1	SAMN16933298	ST11	KL2	Very high	2019
ZKP65	GCA_902508445.1	SAMEA6099589	ST11	KL20	Very high	2017
CriePir183	GCA_009661295.1	SAMN13153756	ST11	KL23	Very high	2017
BK-045	GCA_020005345.1	SAMN19244166	ST11	KL23	Very high	2017
K66-45	GCA_002113865.1	SAMN04158282	ST11	KL24	Very high	2010
50625602	GCA_001462965.1	SAMN04158297	ST11	KL24	Very high	2012
CCRI-22199	GCA_004141975.1	SAMN09692822	ST11	KL24	Very high	2012
A04/02	GCA_013187305.1	SAMN14896073	ST11	KL24	None	2012
EuSCAPE_CZ016	GCA_900508445.1	SAMEA3729918	ST11	KL24	Good	2013
EuSCAPE_CZ013	GCA_900511005.1	SAMEA3499009	ST11	KL24	High	2013
EuSCAPE_CZ014	GCA_900511015.1	SAMEA3499010	ST11	KL24	High	2013
EuSCAPE_ES061	GCA_900516375.1	SAMEA3538933	ST11	KL24	Very high	2013
EuSCAPE_ES046	GCA_902156185.1	SAMEA3538918	ST11	KL24	Very high	2013
SCPM-O-B-7934	GCA_015645985.1	SAMN16378170	ST11	KL24	Good	2013
EuSCAPE_ES089	GCA_902157265.1	SAMEA3538961	ST11	KL24	Very high	2013
EuSCAPE_GR121	GCA_900502285.1	SAMEA3649740	ST11	KL24	Good	2014
MH15-258M	GCA_003115055.2	SAMD00112934	ST11	KL24	None	2015
Kpn20	GCA_015643715.1	SAMN15345002	ST11	KL24	Very high	2015
GR390	GCA_018604385.1	SAMN18317283	ST11	KL24	Very high	2015
CRE28	GCA_003400795.1	SAMN08623803	ST11	KL24	Good	2015
MH16-398D	GCA_003115035.2	SAMD00112933	ST11	KL24	None	2016
NMI2569_16	GCA_013134695.1	SAMN14314591	ST11	KL24	Good	2016
CFSAN059626	GCA_014840645.1	SAMN10086698	ST11	KL24	Good	2016
PP-BR254-2	GCA_021503035.1	SAMN21922871	ST11	KL24	High	2016
BC-BR1493-1	GCA_021503675.1	SAMN21922839	ST11	KL24	High	2016
C9-E5-15	GCA_002189385.1	SAMN06208877	ST11	KL24	Good	2016
CriePir154	GCA_009661455.2	SAMN13153753	ST11	KL24	Very high	2017
NMI3382_17	GCA_013134275.1	SAMN14314613	ST11	KL24	Good	2017
NMI427_17	GCA_013134425.1	SAMN14314605	ST11	KL24	Good	2017
NMI206_17	GCA_013134675.1	SAMN14314601	ST11	KL24	Good	2017
MK-07	GCA_020005325.1	SAMN19243501	ST11	KL24	Good	2017
NMI1047_18	GCA_013134115.1	SAMN14314620	ST11	KL24	Good	2018
ND24	GCA_017975975.1	SAMN17168601	ST11	KL24	Good	2018
ND33	GCA_017976005.1	SAMN17168602	ST11	KL24	Good	2018
KP75W	GCA_018283475.1	SAMN14996661	ST11	KL24	Very high	2018
Kpn1256-NDM1	GCA_013413815.1	SAMN14750017	ST11	KL24	Good	2018
2262	GCA_011044715.1	SAMN14112007	ST11	KL24	Good	2019
50595	GCA_011769805.1	SAMN14421540	ST11	KL24	High	2019
GCKp31	GCA_016762065.1	SAMN15898422	ST11	KL24	Good	2019
MMGX130	GCA_021277345.1	SAMN23789038	ST11	KL24	None	2019
AR_0148	GCA_002202255.1	SAMN04014989	ST11	KL24	Very high
G41	GCA_013603085.1	SAMN14262059	ST11	KL24	Good
B64	GCA_013604615.1	SAMN14262002	ST11	KL24	Very high
K576	GCA_019401025.1	SAMN13563932	ST11	KL25	Good	2017
DY1805	GCA_021727375.1	SAMN24108704	ST11	KL25	High	2018
Kp11_BRA3	GCA_900322615.1	SAMEA104703436	ST11	KL27	Good	2008
Kp11_BRA1	GCA_900322595.1	SAMEA104703434	ST11	KL27	Good	2010
BC-4224	GCA_003326435.1	SAMN09298429	ST11	KL27	None	2012
1478e	GCA_016836935.1	SAMN17763073	ST11	KL27	Very high	2012
CRK0150	GCA_001902755.4	SAMN05956104	ST11	KL27	Very high	2013
CRK0166	GCA_001903975.4	SAMN05956088	ST11	KL27	Very high	2013
CRK0169	GCA_001904405.4	SAMN05956085	ST11	KL27	High	2013
Kp387	GCA_018423765.1	SAMN17602811	ST11	KL27	Very high	2013
AS012354	GCA_010595085.1	SAMN12250673	ST11	KL27	High	2014
Pol 16	GCA_021464705.1	SAMN23887384	ST11	KL27	High	2014
CRK0312	GCA_002936755.2	SAMN08513495	ST11	KL27	Very high	2015
CCBH17724	GCA_017565865.1	SAMN16812344	ST11	KL27	Very high	2015
CCBH19868	GCA_017566015.1	SAMN16812770	ST11	KL27	Very high	2015
Kp376	GCA_018423675.1	SAMN17602815	ST11	KL27	Very high	2015
CRK0331	GCA_002936265.2	SAMN08513476	ST11	KL27	Good	2016
CriePir120	GCA_009661615.2	SAMN13153746	ST11	KL27	Very high	2017
ICBKPS3.2	GCA_013002785.1	SAMN14764591	ST11	KL27	Very high	2017
AR_0454	GCA_003324315.1	SAMN07291547	ST11	KL27	Very high
101731	GCA_001647475.1	SAMN03076172	ST11	KL28	Good	2008
87CS-F-D	GCA_009925415.1	SAMN13107340	ST11	KL28	Very high	2018
1011216	GCA_009825755.1	SAMN13675338	ST11	KL31	Good	2010
SRRSH93	GCA_902507885.1	SAMEA6099454	ST11	KL31	Good	2017
H6	GCA_013187525.1	SAMN14898737	ST11	KL38	Very high	2019
SCKP020046	GCA_002852945.3	SAMN07609114	ST11	KL39	Very high	2016
WCHKP015581	GCA_003262845.1	SAMN08932856	ST11	KL39	Good	2017
5F	GCA_023221855.1	SAMN26232647	ST11	KL39	Good	2021
TR258	GCA_002751315.1	SAMN05369595	ST11	KL47	Good	2011
TR231-m	GCA_002751325.1	SAMN05369584	ST11	KL47	Good	2011
721005	GCA_009930975.1	SAMN09499703	ST11	KL47	High	2013
A1502	GCA_002751705.1	SAMN05370140	ST11	KL47	Good	2013
A1674	GCA_002751715.1	SAMN05370141	ST11	KL47	Good	2013
A1771	GCA_002751755.1	SAMN05370145	ST11	KL47	None	2013
CRKP2	GCA_014156575.1	SAMN10492183	ST11	KL47	Very high	2013
K243	GCA_019401805.1	SAMN13563891	ST11	KL47	Good	2013
K85	GCA_002264925.1	SAMN07344987	ST11	KL47	Very high	2014
TVGHCRE225	GCA_003203435.1	SAMN07672549	ST11	KL47	Very high	2014
160111	GCA_003429545.1	SAMN09279554	ST11	KL47	Very high	2014
AH10	GCA_002845345.1	SAMN08176448	ST11	KL47	Good	2015
CRE220	GCA_018108325.1	SAMN11579545	ST11	KL47	Good	2015
SWU01	GCA_001902475.1	SAMN06109054	ST11	KL47	Very high	2015
K4280	GCA_002264475.1	SAMN07345004	ST11	KL47	Very high	2015
CRE37	GCA_003401345.1	SAMN08623811	ST11	KL47	Good	2015
P1	GCA_008632875.1	SAMN12714251	ST11	KL47	Good	2015
CRKP5	GCA_014156475.1	SAMN10492186	ST11	KL47	Very high	2015
SH12	GCA_019444635.1	SAMN11963759	ST11	KL47	Very high	2016
F44	GCA_002848585.1	SAMN08180798	ST11	KL47	Very high	2016
WCHKP020030	GCA_003038215.3	SAMN08624619	ST11	KL47	High	2016
CRKP6	GCA_014156495.1	SAMN10492187	ST11	KL47	Very high	2016
L491	GCA_003111885.2	SAMN08932690	ST11	KL47	Very high	2017
SRRSH10	GCA_902507255.1	SAMEA6099391	ST11	KL47	Good	2017
SRRSH30	GCA_902507455.1	SAMEA6099408	ST11	KL47	Good	2017
SRRSH17	GCA_902509005.1	SAMEA6099397	ST11	KL47	Good	2017
ZKP168	GCA_902509065.1	SAMEA6099520	ST11	KL47	Good	2017
SRRSH18	GCA_902509105.1	SAMEA6099398	ST11	KL47	Good	2017
ZKP204	GCA_902509445.1	SAMEA6099548	ST11	KL47	Good	2017
GSU10-3	GCA_003584585.1	SAMD00116246	ST11	KL47	Very high	2017
C2414	GCA_010183685.1	SAMN11479262	ST11	KL47	High	2017
CRKP8	GCA_014156455.1	SAMN10492189	ST11	KL47	Very high	2017
IR5726	GCA_017310345.1	SAMN15676889	ST11	KL47	Very high	2017
SRRSH121	GCA_019445315.1	SAMN20297357	ST11	KL47	Good	2017
CP15	GCA_021464685.1	SAMN19514618	ST11	KL47	Good	2017
KP201707	GCA_022662215.1	SAMN25529732	ST11	KL47	High	2017
SDHK29	GCA_020178635.1	SAMN19981625	ST11	KL47	Good	2018
AH3176-11	GCA_007115355.1	SAMN11533794	ST11	KL47	Good	2018
KP18-1	GCA_019823765.1	SAMN20928629	ST11	KL47	Very high	2018
KP18-2073	GCA_019823935.1	SAMN20928635	ST11	KL47	Very high	2018
1864	GCA_020405265.1	SAMN21874043	ST11	KL47	Good	2018
16B77	GCA_021414925.1	SAMN21237618	ST11	KL47	Good	2018
18B45	GCA_021415105.1	SAMN21237609	ST11	KL47	Good	2018
17B112	GCA_021415265.1	SAMN21237601	ST11	KL47	Good	2018
18B125	GCA_021415975.1	SAMN21237564	ST11	KL47	Good	2018
19PDR22	GCA_013376535.2	SAMN14548318	ST11	KL47	High	2019
DY1916	GCA_021726995.1	SAMN24108725	ST11	KL47	Good	2019
AH3176-14	GCA_007115285.1	SAMN11533798	ST11	KL47	Low	2019
AH1689-5	GCA_007115575.1	SAMN11533767	ST11	KL47	None	2019
Gordon	GCA_015992305.1	SAMN16872506	ST11	KL47	Very high	2019
KPN142	GCA_021498005.1	SAMN14987945	ST11	KL47	Very high	2019
KP4831	GCA_022809675.1	SAMN26900494	ST11	KL47	Very high	2022
Y4 mgrB	GCA_004344895.1	SAMN11053203	ST11	KL47	Good
KP2509	GCA_018279325.1	SAMN17053394	ST11	KL47	Very high
49088	GCA_021166155.1	SAMN23552369	ST11	KL47	Very high
EuSCAPE_IT365	GCA_900516225.1	SAMEA3538763	ST11	KL52	Good	2013
GF48B	GCA_004127855.1	SAMN08998641	ST11	KL52	Good	2015
B86	GCA_001441285.1	SAMN04012157	ST11	KL62	Very high	2005
12904	GCA_005184305.1	SAMN11360905	ST11	KL62	None	2015
C9	GCA_013180435.1	SAMN06350011	ST11	KL64	Very high	2006
Kp11_BRA2	GCA_900322605.1	SAMEA104703435	ST11	KL64	Good	2010
109	GCA_016881585.1	SAMN09981202	ST11	KL64	None	2010
kp10	GCA_001856585.1	SAMN05869364	ST11	KL64	Very high	2011
Kp3018	GCA_900322685.1	SAMEA104703443	ST11	KL64	Good	2012
EuSCAPE_ES067	GCA_900516455.1	SAMEA3538939	ST11	KL64	Very high	2013
149	GCA_016881525.1	SAMN09981204	ST11	KL64	None	2014
HB25-1	GCA_011752495.1	SAMN11445562	ST11	KL64	Very high	2015
Kp377	GCA_018423715.1	SAMN17602816	ST11	KL64	Good	2015
P63	GCA_011037635.1	SAMN10592691	ST11	KL64	None	2015
KPC160125	GCA_011106795.1	SAMN11246290	ST11	KL64	Perfect	2015
BC_5006	GCA_003326295.1	SAMN09298457	ST11	KL64	Very high	2017
SRRSH45	GCA_902507555.1	SAMEA6099417	ST11	KL64	Good	2017
SRRSH47	GCA_902507735.1	SAMEA6099420	ST11	KL64	Very high	2017
ZKP13	GCA_902508095.1	SAMEA6099458	ST11	KL64	Very high	2017
ZKP42	GCA_902508155.1	SAMEA6099569	ST11	KL64	Very high	2017
KP05-2017	GCA_002838125.1	SAMN07595961	ST11	KL64	Good	2017
WCHKP015256	GCA_003037395.1	SAMN08624643	ST11	KL64	Very high	2017
WCHKP015328	GCA_003263135.1	SAMN08624655	ST11	KL64	Very high	2017
RJ1071	GCA_004357775.1	SAMN11098706	ST11	KL64	Good	2017
DD01304	GCA_023066605.1	SAMN22822729	ST11	KL64	Very high	2017
SDWK12	GCA_020178365.1	SAMN19981572	ST11	KL64	Very high	2018
DY1826	GCA_021727125.1	SAMN24108717	ST11	KL64	Very high	2018
AH1814-6	GCA_007115395.1	SAMN11533784	ST11	KL64	Very high	2018
ZRYYKP3A	GCA_009797785.1	SAMN13190883	ST11	KL64	Very high	2018
KP18-3-8	GCA_010450855.1	SAMN13978114	ST11	KL64	Very high	2018
RJBSI76	GCA_016774435.1	SAMN17349264	ST11	KL64	Very high	2018
KP1517	GCA_017809835.1	SAMN15052358	ST11	KL64	High	2018
17B88	GCA_021414685.1	SAMN21237628	ST11	KL64	Good	2018
18B126	GCA_021415845.1	SAMN21237569	ST11	KL64	Good	2018
kp168	GCA_022760535.1	SAMN24662251	ST11	KL64	Good	2018
Ocean Ranger	GCA_015992425.1	SAMN16872509	ST11	KL64	None	2019
CCBH27361	GCA_016055755.1	SAMN16776089	ST11	KL64	Good	2019
RJBSI76-pV	GCA_016774455.1	SAMN17349266	ST11	KL64	Very high	2019
LX2	GCA_021532675.1	SAMN24669135	ST11	KL64	Very high	2020
FRPDR	GCA_015243235.1	SAMN16451036	ST11	KL64	Very high	2020
kpn_08	GCA_018682405.1	SAMN18042958	ST11	KL64	None	2020
JX-CR-hvKP-1	GCA_015356055.1	SAMN16561274	ST11	KL64	Very high	2018/2019
AR_0079	GCA_003073335.1	SAMN04014920	ST11	KL64	Perfect
ZS15	GCA_014050205.1	SAMN15655700	ST11	KL64	Very high
C33	GCA_017291435.1	SAMN18087516	ST11	KL64	Very high
C5	GCA_017291515.1	SAMN18087493	ST11	KL64	Very high
53374	GCA_021166195.1	SAMN23552366	ST11	KL64	Very high
KPM_nasey	GCA_000826605.1	SAMEA3140027	ST11	KL74	Good	2010
EFN299	GCA_023337055.1	SAMN26011977	ST11	KL74	Very high	2018
ATCC BAA 2146	GCA_022870805.1	SAMN23040606	ST11	KL74	Low	2021
Nord9_R85	GCA_021899575.1	SAMN25260015	ST11	KL8	High	2018
IR8	GCA_022320775.1	SAMN24979452	ST11	KL81	Good	2009
UCO511	GCA_011008795.1	SAMN14116383	ST11	KL81	Good	2012
C16	GCA_017291945.1	SAMN18087502	ST11-1LV	KL10	Good
D8	GCA_013180385.1	SAMN06350012	ST11-1LV	KL27	Very high	2005
LIM944	GCA_002834545.1	SAMN06462041	ST11-1LV	KL27	None	2011
ICR003206	GCA_004179555.1	SAMN10847464	ST11-1LV	KL81	None	2016
SCPM-O-B-8047	GCA_015646045.1	SAMN16378161	ST11-2LV	KL107	None	2015
T698-1	GCA_022592575.1	SAMN20294500	ST1326	KL102	Very high	2020
74	GCA_004802925.1	SAMN11388482	ST1326	KL105	None
103-17	GCA_013407715.1	SAMN12109800	ST1519	KL107	Very high	2017
4	GCA_014526235.1	SAMN15698030	ST2018	KL163	Very high	2017
cpe052	GCA_929615265.1	SAMEA5226477	ST2497	KL64	Perfect	2018
hkcpe21	GCA_015476645.1	SAMN15904690	ST2497-1LV	KL64	Very high	2017
MGH 71	GCA_000694655.1	SAMN02581244	ST258	KL106	Good	2013
UCI 63	GCA_000694895.1	SAMN02581269	ST258	KL106	Good	2013
39901	GCA_002180695.1	SAMN06218040	ST258	KL106	Good	2013
44825	GCA_002181705.1	SAMN06218124	ST258	KL106	Very high	2013
CRK0247	GCA_002970675.2	SAMN08579664	ST258	KL106	Good	2013
KN-ST15	GCA_009928565.1	SAMN07773553	ST258	KL106	None	2013
EuSCAPE_GR105	GCA_900502075.1	SAMEA3649724	ST258	KL106	Good	2013
FDAARGOS_91	GCA_001471835.2	SAMN03996262	ST258	KL106	Good	2013
EuSCAPE_GR032	GCA_900500775.1	SAMEA3649650	ST258	KL106	Good	2014
EuSCAPE_UK030	GCA_900504845.1	SAMEA3720918	ST258	KL106	Good	2014
kpneu030	GCA_900608005.1	SAMEA4916085	ST258	KL106	None	2014
EuSCAPE_BE092	GCA_902157005.1	SAMEA3727679	ST258	KL106	Good	2014
KLP00155	GCA_012952505.1	SAMN14265986	ST258	KL106	Good	2016
143500510	GCA_001511715.1	SAMEA3515297	ST258	KL106	Very high
L00022950	GCA_022408015.1	SAMN23771432	ST258	KL106	Very high
MGYG-HGUT-02538	GCA_902388155.1	SAMEA5852043	ST258	KL106	Good
COL-Kpn20	GCA_002851035.1	SAMN06629597	ST258	KL107	Very high	2005
KPC 40	GCA_003245105.1	SAMN05521013	ST258	KL107	Very high	2008
COL-Kpn66	GCA_002855275.1	SAMN06629643	ST258	KL107	Very high	2009
30660/NJST258_1	GCA_000598005.1	SAMN03081502	ST258	KL107	Very high	2010
COL-Kpn79	GCA_002855115.1	SAMN06629656	ST258	KL107	Very high	2010
OC648	GCA_001483105.1	SAMN04075795	ST258	KL107	None	2011
NU-CRE047	GCA_002812665.1	SAMN08111037	ST258	KL107	High	2011
CRK0190	GCA_001903265.4	SAMN05956064	ST258	KL107	Very high	2012
Previously collected from blood cultures (R)	GCA_916176175.1	SAMEA8552900	ST258	KL107	Very high	2012
Kb677	GCA_000599905.1	SAMN02666510	ST258	KL107	Very high	2012
CHS 08	GCA_000688635.1	SAMN02581310	ST258	KL107	Very high	2013
BWH 47	GCA_000693095.1	SAMN02581301	ST258	KL107	Very high	2013
MGH 59	GCA_000694475.2	SAMN02581391	ST258	KL107	Very high	2013
MGH 73	GCA_000694695.1	SAMN02581246	ST258	KL107	High	2013
UCI69	GCA_001185685.1	SAMN03280420	ST258	KL107	Very high	2013
CRK0145	GCA_001903045.4	SAMN05956109	ST258	KL107	Good	2013
CRK0148	GCA_001903095.4	SAMN05956106	ST258	KL107	Very high	2013
45711	GCA_002184225.1	SAMN06218110	ST258	KL107	Good	2013
COL-Kpn101	GCA_002854895.1	SAMN06629678	ST258	KL107	Very high	2013
CRK0246	GCA_002969815.2	SAMN08579665	ST258	KL107	Very high	2013
CRK0234	GCA_002973995.2	SAMN08579677	ST258	KL107	Very high	2013
H2	GCA_003402175.1	SAMN08963295	ST258	KL107	Very high	2013
KP0228	GCA_008704095.1	SAMN12392858	ST258	KL107	Very high	2013
CHS139	GCA_001031785.1	SAMN03280282	ST258	KL107	High	2014
CHS205	GCA_001032815.1	SAMN03280346	ST258	KL107	Very high	2014
MGH125	GCA_001033965.1	SAMN03280410	ST258	KL107	Very high	2014
CRK0251	GCA_002969895.2	SAMN08579660	ST258	KL107	Very high	2014
CRK0252	GCA_002970695.2	SAMN08579659	ST258	KL107	Very high	2014
SY-A	GCA_001275285.1	SAMN03997506	ST258	KL107	Good	2014
C1-78	GCA_013169775.1	SAMN07291407	ST258	KL107	Good	2014
MGH153	GCA_002152485.1	SAMN04521902	ST258	KL107	Good	2015
MGH140	GCA_002153105.1	SAMN04521889	ST258	KL107	Very high	2015
CRK0294	GCA_002970295.2	SAMN08579617	ST258	KL107	Very high	2015
Kp1934	GCA_003225835.1	SAMN09104655	ST258	KL107	Very high	2015
33Kpn22	GCA_016801375.1	SAMN16246926	ST258	KL107	Very high	2015
1711074	GCA_009826795.1	SAMN13675294	ST258	KL107	Very high	2016
TUM16641	GCA_003402495.1	SAMD00066597	ST258	KL107	High	2016
CUS5	GCA_009848575.1	SAMN13639766	ST258	KL107	None	2016
CrB8i	GCA_014451315.1	SAMN10904699	ST258	KL107	Very high	2016
KLPN_134	GCA_003860885.1	SAMN10241284	ST258	KL107	Very high	2017
KLPN_26	GCA_003860995.1	SAMN10241265	ST258	KL107	Very high	2017
KLPN_140	GCA_003861435.1	SAMN10241286	ST258	KL107	Very high	2017
5124	GCA_012956645.1	SAMN14595369	ST258	KL107	Very high	2017
M1632	GCA_022848985.1	SAMN15425029	ST258	KL107	Good	2017
Kp126	GCA_021395595.1	SAMN24529871	ST258	KL107	Very high	2018
UCO-490	GCA_006335135.1	SAMN11961995	ST258	KL107	Very high	2018
KCJ3K353	GCA_009184615.1	SAMN13018536	ST258	KL107	None	2018
KCJ3K101	GCA_008630955.1	SAMN12500061	ST258	KL107	None	2019
UCI 43	GCA_000566745.1	SAMN02356623	ST258	KL107	High
UCI 41	GCA_000566785.1	SAMN02356621	ST258	KL107	Very high
CR14	GCA_001952915.1	SAMN04889857	ST258	KL107	Very high
AR_0129	GCA_002180295.1	SAMN04014970	ST258	KL107	Very high
AR_0120	GCA_002197225.1	SAMN04014961	ST258	KL107	Very high
TUM15670	GCA_003227895.1	SAMD00126355	ST258	KL107	None
NU-CRE193	GCA_012029945.2	SAMN14453494	ST258	KL107	Very high
TUM12129	GCA_019703025.1	SAMD00323032	ST258	KL23	High	2011
39908	GCA_002180775.1	SAMN06218036	ST258	KL23	Very high	2013
44828	GCA_002181755.1	SAMN06218121	ST258	KL23	Very high	2013
41968	GCA_016772595.1	SAMN17348252	ST258	KL23	Very high	2013
B768394	GCA_019431425.1	SAMN20400406	ST258	KL25	High	2017
CRK0165	GCA_001903625.4	SAMN05956089	ST258	KL28	Good	2013
176H10	GCA_008374815.1	SAMN12676063	ST258	KL50	None	2018
42814	GCA_002181085.1	SAMN06218096	ST258	KL51	Very high	2013
43422	GCA_002181175.1	SAMN06218087	ST258	KL51	Very high	2013
44819	GCA_002181405.1	SAMN06218031	ST258	KL51	Very high	2013
34618	GCA_000814305.1	SAMN03067424	ST258	KL63	Very high	2011
38544	GCA_000807475.2	SAMN03067421	ST258	KL63	None	2012
45706	GCA_016772555.1	SAMN17348254	ST258	KL63	Very high	2013
AR_0363	GCA_002968475.1	SAMN07291506	ST258	KL63	Very high
59493	GCA_016772535.1	SAMN17348255	ST258	KL74	Low	2017/2018
SU14	GCA_003664705.1	SAMN10036132	ST258-1LV	KL107	Very high	2015
KP18-2110-2	GCA_020535145.1	SAMN21156845	ST2667	KL62	High	2018
KP_NORM_BLD_2010_71621	GCA_019798185.1	SAMEA8602826	ST2948	KL28	High	2010
4300STDY6470476	GCA_900494485.1	SAMEA4364657	ST2948	KL28	High	2016
KP2	GCA_020169295.1	SAMN20456216	ST3332	KL158	Good	2019
1721	GCA_002192975.1	SAMN06461950	ST340	KL107	None	2013
1ECKPC	GCA_002834285.1	SAMN08116103	ST340	KL107	None	2013
135	GCA_016881535.1	SAMN09981205	ST340	KL107	Very high	2014
R2	GCA_009907615.1	SAMN13829966	ST340	KL107	None	2015
WCHKP118	GCA_002811735.1	SAMN07602138	ST340	KL107	None	2017
39_20	GCA_019837225.1	SAMN15835485	ST340	KL109	Very high	2020
75	GCA_004803075.1	SAMN11388483	ST340	KL113	Very high
k810	GCA_900086115.1	SAMEA2273594	ST340	KL15	Very high	2004
k1090	GCA_900084175.1	SAMEA2273651	ST340	KL15	Very high	2005
k2029	GCA_900085285.1	SAMEA2273778	ST340	KL15	Very high	2009
KPN535	GCA_002304205.1	SAMN07595147	ST340	KL15	Very high	2011
ONE259	GCA_021496095.1	SAMN17023568	ST340	KL15	Very high	2011
KP171	GCA_001746765.1	SAMN05771180	ST340	KL15	Very high	2011
SJRP/Kp10	GCA_002154825.1	SAMN06279416	ST340	KL15	Very high	2011
BC_1422	GCA_003321385.1	SAMN09298436	ST340	KL15	Good	2012
1714	GCA_002104175.1	SAMN06461936	ST340	KL15	None	2013
Ni9	GCA_020404605.1	SAMN21929170	ST340	KL15	Very high	2013
EuSCAPE_RS045	GCA_900503485.1	SAMEA3721166	ST340	KL15	Very high	2013
EuSCAPE_HR053	GCA_900505975.1	SAMEA3721086	ST340	KL15	Very high	2013
KPC02	GCA_002289105.1	SAMN07604909	ST340	KL15	Good	2013
BC_4303	GCA_003321255.1	SAMN09298445	ST340	KL15	None	2014
4301	GCA_012955925.1	SAMN14595371	ST340	KL15	None	2014
ONE204	GCA_020589615.1	SAMN17013112	ST340	KL15	Very high	2014
EuSCAPE_GR124	GCA_900502295.1	SAMEA3649743	ST340	KL15	Very high	2014
EuSCAPE_CZ006	GCA_900508415.1	SAMEA3729916	ST340	KL15	Good	2014
EuSCAPE_RS081	GCA_902155965.1	SAMEA3721201	ST340	KL15	Very high	2014
FDAARGOS_436	GCA_002636095.1	SAMN07312480	ST340	KL15	Very high	2014
BKQECT	GCA_017922195.1	SAMN15374763	ST340	KL15	Very high	2014
872	GCA_009907235.1	SAMN13829961	ST340	KL15	None	2015
KPC89	GCA_003576025.1	SAMN09724764	ST340	KL15	Very high	2015
MRSN681054	GCA_019927525.1	SAMN18874767	ST340	KL15	Very high	2015
Kpn 3KP	GCA_021011315.1	SAMN23203513	ST340	KL15	Very high	2015
CRE1583	GCA_018108285.1	SAMN11579549	ST340	KL15	Very high	2016
4300STDY6636946	GCA_900492795.1	SAMEA23992918	ST340	KL15	Very high	2016
C4	GCA_004284565.1	SAMN10941221	ST340	KL15	Very high	2016
P30-67	GCA_019877595.1	SAMN20185471	ST340	KL15	None	2016
P30-69	GCA_019877635.1	SAMN20185472	ST340	KL15	None	2016
1009748	GCA_003688045.1	SAMN10252238	ST340	KL15	None	2017
60220	GCA_014117555.2	SAMN15498009	ST340	KL15	Very high	2017
H45	GCA_013187605.1	SAMN14898740	ST340	KL15	Very high	2019
KP20191015	GCA_013376555.1	SAMN14548317	ST340	KL15	Very high	2019
19110124	GCA_015353095.1	SAMN16659219	ST340	KL15	Very high	2019
CCBH29136	GCA_023060155.1	SAMN27549450	ST340	KL15	None	2020
MMGX21	GCA_021206595.1	SAMN23789037	ST340	KL15	Good	2020
Ecl_5.VN	GCA_020552715.1	SAMN22169094	ST340	KL15	Very high	2021
ST340-VIM1	GCA_009746265.1	SAMN13337940	ST340	KL15	Good	2013/2014
INF164	GCA_002753555.1	SAMN07211280	ST340	KL15	Very high
AR_0109	GCA_003571705.1	SAMN04014950	ST340	KL15	Very high
G65	GCA_013602715.1	SAMN14262067	ST340	KL15	Good
70415	GCA_022324925.1	SAMN24977284	ST340	KL15	Very high
606B	GCA_001718175.1	SAMN05162257	ST340	KL151	Good	2012
CFSAN059629	GCA_014840535.1	SAMN10086747	ST340	KL173	High	2015
FDAARGOS_445	GCA_002386225.2	SAMN07312489	ST340	KL19	High	2013
CAV1417	GCA_001902535.1	SAMN03733765	ST340	KL55	Very high	2011
KPNIH45	GCA_002918585.2	SAMN03455990	ST340	KL55	Very high	2014
Kp120	GCA_021395315.1	SAMN24529868	ST340	KL55	Very high	2017
NY9	GCA_001952895.1	SAMN04889856	ST340	KL55	Very high
HSP79	GCA_011037215.1	SAMN10592708	ST340	KL64	Good	2016
KPC08	GCA_020615465.1	SAMN06766182	ST340-2LV	KL15	Good	2011
FQ1010059	GCA_022849045.1	SAMN15458237	ST3627	KL107	None	2017
R1701	GCA_005239265.1	SAMN11089893	ST3795	KL107	Very high	2016
R1761	GCA_005239285.1	SAMN11089894	ST3795	KL107	Very high	2016
KPPUTH02	GCA_002248425.1	SAMN07450704	ST3810	KL15	Good	2016
WUSM_KP_64	GCA_003195835.1	SAMN09266865	ST3844	KL107	Very high	2017
Kp153	GCA_021395635.1	SAMN24529877	ST395	KL10	Very high	2018
2019036D	GCA_011045775.1	SAMN13737869	ST395	KL102	Very high	2019
101488	GCA_000787995.1	SAMN03076171	ST395	KL108	Very high	2006
blaNDM-1	GCA_000739495.1	SAMN02777842	ST395	KL108	Perfect	2012
KP72	GCA_019492045.1	SAMN19931468	ST395	KL108	Perfect	2013
ARGID_19108	GCA_922826265.1	SAMEA11351145	ST395	KL108	Very high	2014
CRE18	GCA_003400925.1	SAMN08623794	ST395	KL108	Good	2014
MH15-191M	GCA_003115095.2	SAMD00112936	ST395	KL108	Good	2015
119S037_Kpn13	GCA_022427005.1	SAMN26149366	ST395	KL108	Very high	2015
Kp_Goe_62629	GCA_001902355.1	SAMN05412811	ST395	KL108	Perfect	2015
kpneu038	GCA_900608215.1	SAMEA4916106	ST395	KL108	None	2016
CriePir75	GCA_009661535.2	SAMN13153741	ST395	KL108	Perfect	2017
395	GCA_903993135.1	SAMEA7082321	ST395	KL108	Very high	2017
CriePir223	GCA_009661215.1	SAMN13153763	ST395	KL108	Good	2018
1.N3KP	GCA_004522415.1	SAMN10819965	ST395	KL108	Perfect	2018
SCPM-O-B-9222 (B-185/19)	GCA_018283585.1	SAMN18898209	ST395	KL108	None	2019
3347689I	GCA_018128465.1	SAMN17736022	ST395	KL108	Perfect	2020
CCBH28835	GCA_016054825.1	SAMN16776142	ST395	KL108	None	2020
KE4389	GCA_019800205.1	SAMN12349707	ST395	KL108	Very high
SCPM-O-B-8397	GCA_003194975.1	SAMN09064353	ST395	KL2	Very high	2013
SCPM-O-B-8395	GCA_003195135.1	SAMN09064352	ST395	KL2	Very high	2014
EuSCAPE_EE008	GCA_900511785.1	SAMEA3499912	ST395	KL2	Very high	2014
EuSCAPE_IL073	GCA_900513675.1	SAMEA3538530	ST395	KL2	Very high	2014
CRK0298	GCA_002970375.3	SAMN08579613	ST395	KL2	High	2015
SCPM-O-B-8394	GCA_003195075.1	SAMN09064355	ST395	KL2	Very high	2015
Kpngiani7132575	GCA_902703865.1	SAMEA104414919	ST395	KL2	Very high	2016
Kpngiani7132594	GCA_902704055.1	SAMEA104414938	ST395	KL2	Good	2016
Kpngiani7132621	GCA_902704255.1	SAMEA104414943	ST395	KL2	Very high	2016
KP1083	GCA_001970165.2	SAMN06140973	ST395	KL2	Very high	2016
KP314	GCA_001970175.2	SAMN06143022	ST395	KL2	High	2016
CriePir133	GCA_009661095.1	SAMN13153747	ST395	KL2	Very high	2017
CriePir137	GCA_009661585.1	SAMN13153749	ST395	KL2	Very high	2017
kpneu013	GCA_900607675.1	SAMEA4916051	ST395	KL2	High	2017
VNMU140	GCA_009887825.1	SAMN13701848	ST395	KL2	Very high	2017
2388	GCA_011044545.1	SAMN14112012	ST395	KL2	Very high	2019
2511	GCA_011044925.1	SAMN14111996	ST395	KL2	Very high	2019
2512	GCA_011044955.1	SAMN14111997	ST395	KL2	Very high	2019
MRSN740795	GCA_019927345.1	SAMN18874776	ST395	KL2	None	2019
SCPM-O-B-9025 (B-320/20)	GCA_018274555.1	SAMN18897659	ST395	KL2	Good	2020
5216	GCA_019391995.1	SAMN20338551	ST395	KL2	None	2020
M-14-X3	GCA_011077405.1	SAMN14134946	ST395	KL36	Very high	2018
GIMC1002:Kpn-3Ts64	GCA_019856575.1	SAMN12618964	ST395	KL39	Very high	2016
CriePir234	GCA_009661195.1	SAMN13153765	ST395	KL39	Very high	2018
IR27	GCA_015773115.1	SAMN16931598	ST395	KL64	Good	2016
5085	GCA_019392005.1	SAMN20338550	ST395	KL64	None	2020
4893	GCA_019392075.1	SAMN20338547	ST395	KL64	None	2020
CRE408	GCA_018108615.1	SAMN11579536	ST4080	KL164	Good	2014
NB5306	GCA_004006035.1	SAMN10662038	ST437	KL183	Very high	2014
Kp225	GCA_018423865.1	SAMN17602807	ST437	KL36	Very high	2011
KP-86L	GCA_001597065.1	SAMN03281122	ST437	KL36	Good	2012
A04/20	GCA_013187475.1	SAMN14896074	ST437	KL36	None	2012
EuSCAPE_HR010	GCA_900505685.1	SAMEA3721084	ST437	KL36	Very high	2013
EuSCAPE_HR003	GCA_900505675.1	SAMEA3721071	ST437	KL36	Very high	2014
EuSCAPE_HR011	GCA_900505715.1	SAMEA3721001	ST437	KL36	Very high	2014
EuSCAPE_HR042	GCA_900505925.1	SAMEA3721065	ST437	KL36	Very high	2014
CCBH17440	GCA_001715215.1	SAMN05510516	ST437	KL36	Very high	2014
SL49	GCA_003363565.1	SAMN09222891	ST437	KL36	Very high	2015
704SK6	GCA_002211665.1	SAMN07260304	ST437	KL36	Very high	2015
B30	GCA_002300785.2	SAMN07573092	ST437	KL36	None	2016
CFSAN059624	GCA_014840595.1	SAMN10086701	ST437	KL36	Very high	2016
P56	GCA_011037345.1	SAMN10592701	ST437	KL36	Very high	2016
146KP-HG	GCA_920939505.1	SAMEA8391938	ST437	KL36	Very high	2016
Kp381	GCA_018423645.1	SAMN17602818	ST437	KL36	Good	2017
CrA10i	GCA_014451235.1	SAMN10904702	ST437	KL36	Good	2017
K186	GCA_018885345.1	SAMN19522986	ST437	KL36	Very high	2017
6911.28	GCA_021137695.1	SAMN21016531	ST437	KL36	Very high	2018
BA12818	GCA_011742515.2	SAMN14402333	ST437	KL36	Very high	2019
CCBH26464	GCA_016056105.1	SAMN16776072	ST437	KL36	Good	2019
3189STDY5864775	GCA_900181335.1	SAMEA2609465	ST437	KL36	Very high	2010/2012
UCI 17	GCA_000706585.1	SAMN02356597	ST437	KL36	Very high
Previously collected from blood cultures (R)	GCA_916175055.1	SAMEA8552889	ST437	KL47	Very high	2019
BC_1421	GCA_003321425.1	SAMN09298435	ST437	KL50	None	2011
NKP17	GCA_022029355.1	SAMN24975186	ST437	KL52	Good	2019
KP82	GCA_019492125.1	SAMN19931475	ST437-1LV	KL3	Very high	2013
SRRSH5	GCA_902507305.1	SAMEA6099387	ST4496	KL47	Good	2017
SRRSH23	GCA_902507365.1	SAMEA6099402	ST4496	KL47	Good	2017
SRRSH32	GCA_902507445.1	SAMEA6099409	ST4496	KL47	Good	2017
SRRSH22	GCA_902507495.1	SAMEA6099401	ST4496	KL47	Good	2017
SRRSH27	GCA_902507515.1	SAMEA6099406	ST4496	KL47	Good	2017
SRRSH74	GCA_902507755.1	SAMEA6099440	ST4496	KL47	Good	2017
SRRSH16	GCA_902509145.1	SAMEA6099396	ST4496	KL47	Good	2017
EuSCAPE_IL069	GCA_900508495.1	SAMEA3729926	ST512	KL107	Very high	2013
EuSCAPE_IT199	GCA_900514305.1	SAMEA3515227	ST512	KL107	Very high	2013
EuSCAPE_IT266	GCA_902156255.1	SAMEA3538633	ST512	KL107	Very high	2013
44881	GCA_016491625.1	SAMN12109787	ST512	KL107	Very high	2016
KP-0396	GCA_009877315.1	SAMN13743671	ST512	KL107	Very high	2017
PAC2_171513	GCA_019430845.1	SAMN20157762	ST512	KL107	Very high	2017
18994	GCA_022555555.1	SAMN25898318	ST512	KL107	Very high	2020
ST512-K30BO	GCA_000309505.2	SAMEA2272049	ST512	KL107	Very high
	GCA_000823065.1	SAMEA2602991	ST512	KL107	Good
COL-Kpn14	GCA_002851175.1	SAMN06629591	ST833	KL19	High	2004
CCBH6984	GCA_001720345.1	SAMN05514347	ST855	KL10	Good	2010
50893576	GCA_001463525.1	SAMN04158328	ST855	KL10	Very high	2014
No.6	GCA_021213935.1	SAMN23561308	ST859	KL19	Good	2020
KpH48	GCA_021229755.1	SAMN23895794	ST895	KL155	Very high	2015
PB506	GCA_900093035.1	SAMEA3531862	ST895	KL155	Good	2015
W2-13-ERG8	GCA_900093425.1	SAMEA3531899	ST895	KL155	None	2015
18081800013	GCA_018275205.1	SAMN18877788	ST895	KL155	Very high	2019
FDAARGOS_1327	GCA_016903115.1	SAMN16357469	ST895	KL155	Very high
