# Supplementary material for: The Origins of ST11 KL64 Klebsiella pneumoniae: a Genome-Based Study
Source: Microbiol Spectr. 2023 Mar 27;11(2):e04165-22. doi: 10.1128/spectrum.04165-22 (PMC10101065; doi:10.1128/spectrum.04165-22)
Supplement: Supplemental file 7 — Data Set S7. Download spectrum.04165-22-s0008.xlsx, XLSX file, 2.9 MB [file spectrum.04165-22-s0008.xlsx]

## Sheet: 213
Strain	Assembly	BioSample	ST	KL	K_locus_confidence	Collection Date
F11	GCA_022539425.1	SAMN26292662	ST1	KL64	Very high	2019
Co9	GCA_016807605.1	SAMN15650437	ST101	KL64	Good	2020
C9	GCA_013180435.1	SAMN06350011	ST11	KL64	Very high	2006
Kp11_BRA2	GCA_900322605.1	SAMEA104703435	ST11	KL64	Good	2010
109	GCA_016881585.1	SAMN09981202	ST11	KL64	None	2010
kp10	GCA_001856585.1	SAMN05869364	ST11	KL64	Very high	2011
Kp3018	GCA_900322685.1	SAMEA104703443	ST11	KL64	Good	2012
EuSCAPE_ES067	GCA_900516455.1	SAMEA3538939	ST11	KL64	Very high	2013
149	GCA_016881525.1	SAMN09981204	ST11	KL64	None	2014
HB25-1	GCA_011752495.1	SAMN11445562	ST11	KL64	Very high	2015
Kp377	GCA_018423715.1	SAMN17602816	ST11	KL64	Good	2015
P63	GCA_011037635.1	SAMN10592691	ST11	KL64	None	2015
KPC160125	GCA_011106795.1	SAMN11246290	ST11	KL64	Perfect	2015
BC_5006	GCA_003326295.1	SAMN09298457	ST11	KL64	Very high	2017
SRRSH45	GCA_902507555.1	SAMEA6099417	ST11	KL64	Good	2017
SRRSH47	GCA_902507735.1	SAMEA6099420	ST11	KL64	Very high	2017
ZKP13	GCA_902508095.1	SAMEA6099458	ST11	KL64	Very high	2017
ZKP42	GCA_902508155.1	SAMEA6099569	ST11	KL64	Very high	2017
KP05-2017	GCA_002838125.1	SAMN07595961	ST11	KL64	Good	2017
WCHKP015256	GCA_003037395.1	SAMN08624643	ST11	KL64	Very high	2017
WCHKP015328	GCA_003263135.1	SAMN08624655	ST11	KL64	Very high	2017
RJ1071	GCA_004357775.1	SAMN11098706	ST11	KL64	Good	2017
DD01304	GCA_023066605.1	SAMN22822729	ST11	KL64	Very high	2017
SDWK12	GCA_020178365.1	SAMN19981572	ST11	KL64	Very high	2018
DY1826	GCA_021727125.1	SAMN24108717	ST11	KL64	Very high	2018
AH1814-6	GCA_007115395.1	SAMN11533784	ST11	KL64	Very high	2018
ZRYYKP3A	GCA_009797785.1	SAMN13190883	ST11	KL64	Very high	2018
KP18-3-8	GCA_010450855.1	SAMN13978114	ST11	KL64	Very high	2018
RJBSI76	GCA_016774435.1	SAMN17349264	ST11	KL64	Very high	2018
KP1517	GCA_017809835.1	SAMN15052358	ST11	KL64	High	2018
17B88	GCA_021414685.1	SAMN21237628	ST11	KL64	Good	2018
18B126	GCA_021415845.1	SAMN21237569	ST11	KL64	Good	2018
kp168	GCA_022760535.1	SAMN24662251	ST11	KL64	Good	2018
Ocean Ranger	GCA_015992425.1	SAMN16872509	ST11	KL64	None	2019
CCBH27361	GCA_016055755.1	SAMN16776089	ST11	KL64	Good	2019
RJBSI76-pV	GCA_016774455.1	SAMN17349266	ST11	KL64	Very high	2019
LX2	GCA_021532675.1	SAMN24669135	ST11	KL64	Very high	2020
FRPDR	GCA_015243235.1	SAMN16451036	ST11	KL64	Very high	2020
kpn_08	GCA_018682405.1	SAMN18042958	ST11	KL64	None	2020
JX-CR-hvKP-1	GCA_015356055.1	SAMN16561274	ST11	KL64	Very high	2018/2019
AR_0079	GCA_003073335.1	SAMN04014920	ST11	KL64	Perfect
ZS15	GCA_014050205.1	SAMN15655700	ST11	KL64	Very high
C33	GCA_017291435.1	SAMN18087516	ST11	KL64	Very high
C5	GCA_017291515.1	SAMN18087493	ST11	KL64	Very high
53374	GCA_021166195.1	SAMN23552366	ST11	KL64	Very high
LH375	GCA_009387915.1	SAMN10724437	ST1315	KL64	Very high	2012
EuSCAPE_CZ012	GCA_900510985.1	SAMEA3499008	ST1333	KL64	Very high	2014
MGH157	GCA_002152525.1	SAMN04521906	ST14	KL64	Good	2015
k616	GCA_900084905.1	SAMEA2273576	ST147	KL64	Perfect	2003
k864	GCA_900085105.1	SAMEA2273614	ST147	KL64	Very high	2004
EKP11	GCA_015831365.1	SAMN16966460	ST147	KL64	Perfect	2006
k1279	GCA_900084235.1	SAMEA2273671	ST147	KL64	Perfect	2006
Kp46596	GCA_013694405.1	SAMN15578212	ST147	KL64	High	2009
k2040	GCA_900086515.1	SAMEA2273780	ST147	KL64	Perfect	2009
Kp46564	GCA_013694425.1	SAMN15578211	ST147	KL64	High	2010
KPC03	GCA_020615425.1	SAMN06766180	ST147	KL64	Perfect	2011
COL-Kpn95	GCA_002854195.1	SAMN06629672	ST147	KL64	Good	2012
ST147	GCA_000817855.1	SAMN03271887	ST147	KL64	Good	2012
AUH-KIMP148	GCA_002866605.1	SAMN07173925	ST147	KL64	Perfect	2012
EuSCAPE_RO047	GCA_900504015.1	SAMEA3720957	ST147	KL64	Good	2013
EuSCAPE_RO081	GCA_900504315.1	SAMEA3720990	ST147	KL64	Perfect	2013
EuSCAPE_IL054	GCA_900513535.1	SAMEA3538511	ST147	KL64	Very high	2013
EuSCAPE_ES278	GCA_900517655.1	SAMEA3649617	ST147	KL64	Perfect	2013
EuSCAPE_IT062	GCA_902155875.1	SAMEA3515094	ST147	KL64	Very high	2013
1_GR_13	GCA_001701425.2	SAMN04868721	ST147	KL64	Very high	2013
TGH13	GCA_001746535.1	SAMN04087463	ST147	KL64	Perfect	2013
Kp_Goe_822579	GCA_001885255.2	SAMN05412444	ST147	KL64	Very high	2013
AUH-KIMP209	GCA_002775175.1	SAMN07175066	ST147	KL64	Perfect	2013
EuSCAPE_DE024	GCA_902157185.1	SAMEA3512051	ST147	KL64	High	2013
MGH93	GCA_001033585.1	SAMN03280392	ST147	KL64	None	2014
1711077	GCA_009826775.1	SAMN13675297	ST147	KL64	Perfect	2014
EuSCAPE_DK013	GCA_900502585.1	SAMEA3649809	ST147	KL64	Very high	2014
EuSCAPE_RO076	GCA_900504225.1	SAMEA3720985	ST147	KL64	Very high	2014
EuSCAPE_RO024	GCA_900504755.1	SAMEA3673125	ST147	KL64	Very high	2014
EuSCAPE_RO005	GCA_900504855.1	SAMEA3673106	ST147	KL64	Very high	2014
EuSCAPE_RS053	GCA_900505345.1	SAMEA3721174	ST147	KL64	Good	2014
EuSCAPE_RS077	GCA_900505425.1	SAMEA3721197	ST147	KL64	Low	2014
EuSCAPE_BE097	GCA_900507055.1	SAMEA3727684	ST147	KL64	Perfect	2014
EuSCAPE_BE105	GCA_900507565.1	SAMEA3727701	ST147	KL64	Very high	2014
EuSCAPE_IL006	GCA_900512155.2	SAMEA3538464	ST147	KL64	Very high	2014
FDAARGOS_439	GCA_002591075.1	SAMN07312483	ST147	KL64	Perfect	2014
TUM14054	GCA_004311925.1	SAMD00129564	ST147	KL64	Perfect	2014
SKGH01	GCA_001644765.1	SAMN04917370	ST147	KL64	Perfect	2015
CRK0306	GCA_002936675.2	SAMN08513501	ST147	KL64	Good	2015
SL52	GCA_003363635.1	SAMN09222893	ST147	KL64	Perfect	2015
1711086	GCA_009826605.1	SAMN13675304	ST147	KL64	Good	2015
CFSAN059632	GCA_014840405.1	SAMN10086743	ST147	KL64	Good	2015
CFSAN059631	GCA_014840495.1	SAMN10086745	ST147	KL64	Good	2015
CFSAN059630	GCA_014840505.1	SAMN10086746	ST147	KL64	Very high	2015
CRE1075	GCA_018107795.1	SAMN11579561	ST147	KL64	Very high	2015
HKP0018	GCA_014495785.1	SAMN15946735	ST147	KL64	None	2015
KP61_C	GCA_016635355.1	SAMN13301655	ST147	KL64	Perfect	2015
MRSN366562	GCA_019928405.1	SAMN18874723	ST147	KL64	Perfect	2015
ATH10	GCA_007657945.1	SAMN12228971	ST147	KL64	None	2016
NMI2273_16	GCA_014880005.1	SAMN16327526	ST147	KL64	Very high	2016
4300STDY6636987	GCA_900493055.1	SAMEA24023668	ST147	KL64	Perfect	2016
Kpngiani7132494	GCA_902704785.1	SAMEA104414838	ST147	KL64	Very high	2016
DJ	GCA_920103885.1	SAMEA7556989	ST147	KL64	Very high	2016
DG7163	GCA_003227055.1	SAMN08399056	ST147	KL64	Good	2016
SIKP004	GCA_004830815.1	SAMN11399329	ST147	KL64	Very high	2016
CK4	GCA_021474845.1	SAMN24369220	ST147	KL64	Good	2016
Klebsiella pneumoniae	GCA_902166885.1	SAMEA5763082	ST147	KL64	Very high	2016
KPL0.2	GCA_003123945.1	SAMN08733388	ST147	KL64	Perfect	2017
109A7	GCA_004005185.1	SAMN10644702	ST147	KL64	None	2017
CriePir142	GCA_009661515.1	SAMN13153751	ST147	KL64	Perfect	2017
COL17	GCA_014490685.2	SAMN13630455	ST147	KL64	Very high	2017
WGR351	GCA_018623335.1	SAMN18317431	ST147	KL64	Very high	2017
6703.45	GCA_021136915.1	SAMN21016526	ST147	KL64	Perfect	2017
6409.78	GCA_021137065.1	SAMN21016520	ST147	KL64	Very high	2017
Kp_HUCA_Bac_79	GCA_020577075.1	SAMN18572103	ST147	KL64	Very high	2017
186J4	GCA_008374535.1	SAMN12676081	ST147	KL64	None	2018
CR20	GCA_009983005.1	SAMN10171025	ST147	KL64	Perfect	2018
7008.2	GCA_021137675.1	SAMN21016532	ST147	KL64	Very high	2018
SIKP147	GCA_004832395.1	SAMN11399470	ST147	KL64	Very high	2018
20180848	GCA_019249315.1	SAMN19795663	ST147	KL64	Very high	2018
P6	GCA_019433735.1	SAMN20349952	ST147	KL64	Good	2018
P26	GCA_019433755.1	SAMN20349954	ST147	KL64	Very high	2018
Nord5-1_R48	GCA_021899615.1	SAMN25263166	ST147	KL64	High	2018
BA37082	GCA_011742185.1	SAMN14402325	ST147	KL64	Very high	2019
NMI1183_20	GCA_014877135.1	SAMN16327541	ST147	KL64	Perfect	2019
2020EL-00056	GCA_018068465.1	SAMN18511032	ST147	KL64	Very high	2019
SP968	GCA_022701055.1	SAMN16178551	ST147	KL64	Very high	2019
KpvST147B_SE1_1_NDM	GCA_005944305.1	SAMN11835544	ST147	KL64	Good	2019
Kp41257	GCA_013625245.1	SAMN15015463	ST147	KL64	Low	2019
CCBH27582	GCA_016055605.1	SAMN16776099	ST147	KL64	Good	2019
SCPM-O-B-9221 (B-16K/19)	GCA_018283625.1	SAMN18898208	ST147	KL64	None	2019
4771	GCA_021278145.1	SAMN19901803	ST147	KL64	Low	2019
NKP4	GCA_022028935.1	SAMN24967761	ST147	KL64	Very high	2019
AGK0553	GCA_022539705.1	SAMN21467487	ST147	KL64	Perfect	2019
AGK0547	GCA_022539725.1	SAMN21467485	ST147	KL64	Perfect	2019
	GCA_000822405.1	SAMEA2602958	ST147	KL64	None
143500513	GCA_001511015.1	SAMEA3515299	ST147	KL64	Very high
AR_0152	GCA_002202235.1	SAMN04014993	ST147	KL64	Very high
DA33140	GCA_003181055.1	SAMN09245749	ST147	KL64	Perfect
AR_0046	GCA_003571745.1	SAMN04014887	ST147	KL64	Very high
FDAARGOS_630	GCA_008693405.1	SAMN11056345	ST147	KL64	High
G5	GCA_013602855.1	SAMN14262063	ST147	KL64	Very high
S3	GCA_016481465.1	SAMN16684226	ST147	KL64	Very high
S6	GCA_016481485.1	SAMN16684229	ST147	KL64	Very high
44769	GCA_016643565.1	SAMN13915722	ST147	KL64	Very high
k60	GCA_016651655.1	SAMN17207972	ST147	KL64	Perfect
k15	GCA_016652125.1	SAMN17207943	ST147	KL64	Perfect
FDAARGOS_1325	GCA_016903735.1	SAMN16357467	ST147	KL64	High
56661	GCA_021166135.1	SAMN23552368	ST147	KL64	Very high
5012STDY7626367	GCA_900775805.1	SAMEA4873568	ST147	KL64	Perfect
Q1448	GCA_903112085.1	SAMEA6815025	ST147	KL64	Perfect
Kp5144	GCA_905127445.1	SAMEA7662215	ST147	KL64	Very high
Kp5141	GCA_905127575.1	SAMEA7662212	ST147	KL64	Perfect
Kp5143	GCA_905127595.1	SAMEA7662214	ST147	KL64	Very high
Kp5173	GCA_905128545.1	SAMEA7662234	ST147	KL64	Very high
Kp5168	GCA_905128575.1	SAMEA7662233	ST147	KL64	Perfect
KP36M	GCA_016864395.1	SAMN05928542	ST15	KL64	High	2012
EuSCAPE_HU014	GCA_900516765.1	SAMEA3538767	ST15	KL64	Perfect	2013
KPNIH29	GCA_000784945.1	SAMN02803823	ST1518	KL64	Very high	2013
VRCO0480	GCA_900174025.1	SAMEA4362677	ST1518	KL64	Very high	2015
2019.TE.15	GCA_022421935.1	SAMN22875449	ST1537	KL64	Very high	2019
BASUSDALSc45PDB48	GCA_016412005.1	SAMN17101190	ST1537	KL64	None	2020
KP_41076	GCA_021648805.1	SAMN25084274	ST1764	KL64	Very high	2016
WSHvKP	GCA_013283935.1	SAMN15042437	ST1764	KL64	Very high	2019
EuSCAPE_SK014	GCA_900510685.1	SAMEA3500082	ST20	KL64	Very high	2014
PP-BR563-2	GCA_021502945.1	SAMN21922876	ST20	KL64	High	2016
INF049-sc-2279950	GCA_904863365.1	SAMEA3357023	ST20	KL64	Very high
WRC09_CMC309PC	GCA_019286955.1	SAMN20115187	ST2096	KL64	Perfect	2018
BA10835	GCA_011742585.2	SAMN14402356	ST2096	KL64	Perfect	2019
BA32040	GCA_013415495.1	SAMN14419361	ST2096	KL64	Very high	2019
NKP9	GCA_022029015.1	SAMN24973042	ST2096	KL64	Very high	2019
Bio45	GCA_022699345.1	SAMN26668071	ST2096	KL64	Good	2019
2019.TE.13	GCA_022421795.1	SAMN22875447	ST218	KL64	Very high	2019
NNKP16	GCA_018476445.1	SAMN19136516	ST2262	KL64	Very high	2020
NIHE12-0848	GCA_019975195.1	SAMD00399218	ST231	KL64	Low	2012
MH15-169M	GCA_018402945.1	SAMD00213799	ST231	KL64	None	2015
BA23183	GCA_014673415.1	SAMN16124512	ST231	KL64	Very high	2019
INF305-sc-2280094	GCA_904866445.1	SAMEA3357165	ST231	KL64	Perfect
E9	GCA_022501265.1	SAMN25761396	ST2358	KL64	Perfect	2019
hkcpe21	GCA_015476645.1	SAMN15904690	ST2497	KL64	Very high	2017
cpe052	GCA_929615265.1	SAMEA5226477	ST2497	KL64	Perfect	2018
Kpngiani7132487	GCA_902704635.1	SAMEA104414831	ST253	KL64	Very high	2016
KP IMI 48	GCA_021735755.1	SAMN14783703	ST281	KL64	Very high	2009
EuSCAPE_TR227	GCA_900508855.1	SAMEA3729820	ST281	KL64	Very high	2013
COL-Kpn123	GCA_002853795.1	SAMN06629700	ST30	KL64	Very high	2002
EuSCAPE_GR011	GCA_900500975.1	SAMEA3649606	ST30	KL64	Very high	2013
SRRSH43	GCA_902507545.1	SAMEA6099416	ST30	KL64	Very high	2017
INF357-sc-2280189	GCA_904863125.1	SAMEA3357260	ST30	KL64	Very high
hkcpe115	GCA_015476795.1	SAMN15904784	ST3392	KL64	None	2017
HSP79	GCA_011037215.1	SAMN10592708	ST340	KL64	Good	2016
EuSCAPE_HU041	GCA_900517035.1	SAMEA3538816	ST3640	KL64	Very high	2013
EuSCAPE_DE011	GCA_900511875.1	SAMEA3512038	ST3640	KL64	Very high	2014
EuSCAPE_DE081	GCA_900512695.1	SAMEA3512109	ST3643	KL64	Very high	2014
F81	GCA_004120155.1	SAMN08380935	ST3685	KL64	Very high	2014
IR27	GCA_015773115.1	SAMN16931598	ST395	KL64	Good	2016
5085	GCA_019392005.1	SAMN20338550	ST395	KL64	None	2020
4893	GCA_019392075.1	SAMN20338547	ST395	KL64	None	2020
NKP8	GCA_022028995.1	SAMN24972771	ST398	KL64	Very high	2020
k1468	GCA_900085915.1	SAMEA2273873	ST42	KL64	Very high	2006
EuSCAPE_PL015	GCA_900510125.1	SAMEA3499954	ST42	KL64	Very high	2013
EuSCAPE_ES191	GCA_900500985.1	SAMEA3649507	ST42	KL64	Very high	2014
EuSCAPE_RO086	GCA_900504355.1	SAMEA3720995	ST42	KL64	Very high	2014
EuSCAPE_ES209	GCA_900517195.1	SAMEA3649525	ST42	KL64	Very high	2014
A5_5.KP.CDM	GCA_910574035.1	SAMEA8801262	ST42	KL64	Very high	2016
NICU_1_P7	GCA_011682735.1	SAMN11270023	ST46	KL64	Low	2017
18080100130-1	GCA_018275235.1	SAMN18877786	ST46	KL64	Very high	2019
EuSCAPE_GR114	GCA_900502245.1	SAMEA3649733	ST461	KL64	Very high	2013
COL-Kpn90	GCA_002855015.1	SAMN06629667	ST505	KL64	Very high	2011
K153	GCA_019401945.1	SAMN13563885	ST505	KL64	Very high	2011
EuSCAPE_RO030	GCA_900504615.1	SAMEA3673131	ST505	KL64	Very high	2013
ZKP177	GCA_902509185.1	SAMEA6099528	ST505	KL64	Very high	2017
18E317	GCA_021414445.1	SAMN21237640	ST505	KL64	Very high	2018
ATCC 35657	GCA_001936035.1	SAMN03455977	ST505	KL64	Very high
2019.TE.7	GCA_022421985.1	SAMN22875441	ST5119	KL64	Very high	2019
BB1465	GCA_903684355.1	SAMEA6863335	ST540	KL64	Good	2017
FKP131	GCA_022585755.1	SAMN26368440	ST5565	KL64	Very high	2019
064B6	GCA_004004775.1	SAMN10644705	ST580	KL64	None	2017
MH17-007D	GCA_003115155.1	SAMD00112939	ST656	KL64	Good	2017
