# Supplementary material for: The Origins of ST11 KL64 Klebsiella pneumoniae: a Genome-Based Study
Source: Microbiol Spectr. 2023 Mar 27;11(2):e04165-22. doi: 10.1128/spectrum.04165-22 (PMC10101065; doi:10.1128/spectrum.04165-22)
Supplement: Supplemental file 8 — Data Set S8. Download spectrum.04165-22-s0009.xlsx, XLSX file, 0.04 MB [file spectrum.04165-22-s0009.xlsx]

## Sheet: 483-kb region
locus_tag	ftype	length_bp	gene	EC_number	COG	product	Pfam
PBJENDKB_01634	CDS	1467	por_1	1.1.1.-	COG0246	Polyol:NADP oxidoreductase
PBJENDKB_01635	CDS	1191	uxuA_2	4.2.1.8	COG1312	Mannonate dehydratase
PBJENDKB_01636	CDS	573	yeiP		COG0231	Elongation factor P-like protein
PBJENDKB_01637	CDS	780				hypothetical protein
PBJENDKB_01638	CDS	1182	setB			Sugar efflux transporter B
PBJENDKB_01639	CDS	1131	fruB_1		COG1925	Multiphosphoryl transfer protein
PBJENDKB_01640	CDS	939	lacC_2	2.7.1.144		Tagatose-6-phosphate kinase
PBJENDKB_01641	CDS	1695	fruA_2		COG1299	PTS system fructose-specific EIIB'BC component
PBJENDKB_01642	CDS	855	nfo	3.1.21.2	COG0648	Endonuclease 4
PBJENDKB_01643	CDS	1050				hypothetical protein
PBJENDKB_01644	CDS	867	cmpR_2			HTH-type transcriptional activator CmpR
PBJENDKB_01645	CDS	1470	lysP		COG0833	Lysine-specific permease
PBJENDKB_01646	CDS	522				IS3 family transposase ISKpn1
PBJENDKB_01647	CDS	786				IS3 family transposase ISKpn1
PBJENDKB_01648	CDS	1974	cirA		COG4771	Colicin I receptor
PBJENDKB_01649	CDS	834	yeiG	3.1.2.12	COG0627	S-formylglutathione hydrolase YeiG
PBJENDKB_01650	CDS	669	folE	3.5.4.16	COG0302	GTP cyclohydrolase 1
PBJENDKB_01651	CDS	1158				hypothetical protein
PBJENDKB_01652	CDS	1023	galS		COG1609	HTH-type transcriptional regulator GalS
PBJENDKB_01653	CDS	999	mglB		COG1879	D-galactose-binding periplasmic protein
PBJENDKB_01654	CDS	1521	mglA_1	7.5.2.11	COG1129	Galactose/methyl galactoside import ATP-binding protein MglA
PBJENDKB_01655	CDS	1011	mglC		COG4211	Galactoside transport system permease protein MglC
PBJENDKB_01656	CDS	717				hypothetical protein
PBJENDKB_01657	CDS	885	cdd	3.5.4.5	COG0295	Cytidine deaminase
PBJENDKB_01658	CDS	696	yohK_1		COG1346	Inner membrane protein YohK
PBJENDKB_01659	CDS	399				hypothetical protein
PBJENDKB_01660	CDS	933	dusC	1.3.1.-	COG0042	tRNA-dihydrouridine(16) synthase
PBJENDKB_01661	CDS	1365	oprB		COG3659	Porin B
PBJENDKB_01662	CDS	834	bglG		COG3711	Cryptic beta-glucoside bgl operon antiterminator
PBJENDKB_01663	CDS	1863	bglF_2		COG1263	PTS system beta-glucoside-specific EIIBCA component	phosphoenolpyruvate-dependent sugar phosphotransferase system
PBJENDKB_01664	CDS	1395	bglB	3.2.1.86	COG2723	6-phospho-beta-glucosidase BglB	Glycosyl hydrolase family 1
PBJENDKB_01665	CDS	1440	oprM_2		COG1538	Outer membrane protein OprM	Outer membrane efflux protein
PBJENDKB_01666	CDS	570	yohD		COG0586	Inner membrane protein YohD	SNARE associated Golgi protein
PBJENDKB_01667	CDS	588	yohC			Inner membrane protein YohC	Yip1 domain
PBJENDKB_01668	CDS	951	pbpG	3.4.21.-	COG1686	D-alanyl-D-alanine endopeptidase
PBJENDKB_01669	CDS	522				IS3 family transposase ISKpn1
PBJENDKB_01670	CDS	786				IS3 family transposase ISKpn1
PBJENDKB_01671	CDS	555	pat_2	2.3.1.183	COG1247	Phosphinothricin N-acetyltransferase
PBJENDKB_01672	CDS	1746	dld	1.1.5.12	COG0277	Quinone-dependent D-lactate dehydrogenase
PBJENDKB_01673	CDS	2298		3.2.1.-		Beta-xylosidase
PBJENDKB_01674	CDS	918	yehZ		COG1732	Glycine betaine-binding protein YehZ	Substrate binding domain of ABC-type glycine betaine transport system
PBJENDKB_01675	CDS	1158	yehY		COG1174	Glycine betaine uptake system permease protein YehY	Binding-protein-dependent transport system inner membrane component
PBJENDKB_01676	CDS	948	yehX	3.6.3.-	COG1125	Glycine betaine uptake system ATP-binding protein YehX	ABC transporter
PBJENDKB_01677	CDS	738	yehW		COG1174	Glycine betaine uptake system permease protein YehW	Binding-protein-dependent transport system inner membrane component
PBJENDKB_01678	CDS	114				hypothetical protein
PBJENDKB_01679	CDS	1725	btsS	2.7.13.3	COG3275	Sensor histidine kinase BtsS
PBJENDKB_01680	CDS	720	btsR		COG3279	Transcriptional regulatory protein BtsR
PBJENDKB_01681	CDS	471				hypothetical protein
PBJENDKB_01682	CDS	2043	metG	6.1.1.10	COG0073	Methionine--tRNA ligase
PBJENDKB_01683	CDS	1110	apbC		COG0489	Iron-sulfur cluster carrier protein
PBJENDKB_01684	CDS	462	yafP_1	2.3.1.-	COG0454	putative N-acetyltransferase YafP
PBJENDKB_01685	CDS	318	rcnB		COG5455	Nickel/cobalt homeostasis protein RcnB
PBJENDKB_01686	CDS	900	dmlR_7			HTH-type transcriptional regulator DmlR
PBJENDKB_01687	CDS	1344	adeQ		COG2252	Adenine permease AdeQ
PBJENDKB_01688	CDS	1812	ade2	3.5.4.2	COG1001	Adenine deaminase 2
PBJENDKB_01689	CDS	915	oxyR_1			Hydrogen peroxide-inducible genes activator
PBJENDKB_01690	CDS	423				hypothetical protein
PBJENDKB_01691	CDS	774	thiM	2.7.1.50	COG2145	Hydroxyethylthiazole kinase	Hydroxyethylthiazole kinase family
PBJENDKB_01692	CDS	801	thiD	2.7.1.49	COG0351	Hydroxymethylpyrimidine/phosphomethylpyrimidine kinase	Phosphomethylpyrimidine kinase
PBJENDKB_01693	CDS	1053	fbaB	4.1.2.13	COG1830	Fructose-bisphosphate aldolase class 1
PBJENDKB_01694	CDS	1284	csbX_1		COG0477	Alpha-ketoglutarate permease
PBJENDKB_01695	CDS	1608	araB_1	2.7.1.16	COG1069	Ribulokinase
PBJENDKB_01696	CDS	750	rbtD	1.1.1.56		Ribitol 2-dehydrogenase
PBJENDKB_01697	CDS	1002	purR_1			HTH-type transcriptional repressor PurR
PBJENDKB_01698	CDS	942	eryD		COG2390	Erythritol catabolism regulatory protein EryD
PBJENDKB_01699	CDS	1368	mtlK	1.1.1.67	COG0246	Mannitol 2-dehydrogenase
PBJENDKB_01700	CDS	1464	xylB_2	2.7.1.17	COG1070	Xylulose kinase
PBJENDKB_01701	CDS	1278	csbX_2		COG0477	Alpha-ketoglutarate permease
PBJENDKB_01702	CDS	663	hxpB_1	3.1.3.68	COG0637	Hexitol phosphatase B
PBJENDKB_01703	CDS	1155	gci	5.5.1.27	COG4948	D-galactarolactone cycloisomerase
PBJENDKB_01704	CDS	1671	ddpA_1		COG0747	putative D,D-dipeptide-binding periplasmic protein DdpA	Bacterial extracellular solute-binding proteins, family 5 Middle
PBJENDKB_01705	CDS	1038	ddpB		COG0601	putative D,D-dipeptide transport system permease protein DdpB	Binding-protein-dependent transport system inner membrane component
PBJENDKB_01706	CDS	906	ddpC_1		COG1173	putative D,D-dipeptide transport system permease protein DdpC	Binding-protein-dependent transport system inner membrane component
PBJENDKB_01707	CDS	864	oppD_1		COG0444	Oligopeptide transport ATP-binding protein OppD	ABC transporter
PBJENDKB_01708	CDS	774	oppF_2		COG4608	Oligopeptide transport ATP-binding protein OppF	ABC transporter
PBJENDKB_01709	CDS	897	yegS	2.7.1.-	COG1597	putative lipid kinase YegS
PBJENDKB_01710	CDS	1362	rlhA_1		COG0826	23S rRNA 5-hydroxycytidine synthase
PBJENDKB_01711	CDS	723	baeR		COG0745	Transcriptional regulatory protein BaeR
PBJENDKB_01712	CDS	1479	baeS	2.7.13.3	COG0642	Signal transduction histidine-protein kinase BaeS
PBJENDKB_01713	CDS	1416	mdtD			Putative multidrug resistance protein MdtD	Major facilitator family
PBJENDKB_01714	CDS	3078	mdtC			Multidrug resistance protein MdtC	AcrB/AcrD/AcrF family
PBJENDKB_01715	CDS	3123	mdtB			Multidrug resistance protein MdtB	AcrB/AcrD/AcrF family
PBJENDKB_01716	CDS	1239	mdtA_1			Multidrug resistance protein MdtA	HlyD family secretion protein
PBJENDKB_01717	CDS	1275	dctA_2		COG1301	C4-dicarboxylate transport protein
PBJENDKB_01718	CDS	612				hypothetical protein
PBJENDKB_01719	CDS	141				hypothetical protein
PBJENDKB_01720	CDS	702	phoP_1			Virulence transcriptional regulatory protein PhoP	Response regulator receiver domain
PBJENDKB_01721	CDS	1935	sasA_1	2.7.-.-		Adaptive-response sensory-kinase SasA
PBJENDKB_01722	CDS	1353	dnaK_1			Chaperone protein DnaK
PBJENDKB_01723	CDS	849	alkA	3.2.2.21	COG0122	DNA-3-methyladenine glycosylase 2
PBJENDKB_01724	CDS	642	udk	2.7.1.48	COG0572	Uridine kinase
PBJENDKB_01725	CDS	582	dcd	3.5.4.13	COG0717	dCTP deaminase
PBJENDKB_01726	CDS	1848				hypothetical protein
PBJENDKB_01727	CDS	1584				hypothetical protein
PBJENDKB_01728	CDS	897	galF	2.7.7.9	COG1210	UTP--glucose-1-phosphate uridylyltransferase
PBJENDKB_01729	CDS	630				hypothetical protein
PBJENDKB_01730	CDS	1434				hypothetical protein
PBJENDKB_01731	CDS	1137				hypothetical protein
PBJENDKB_01732	CDS	2175		2.7.10.-		Putative tyrosine-protein kinase in cps region
PBJENDKB_01733	CDS	1524				hypothetical protein
PBJENDKB_01734	CDS	873				hypothetical protein
PBJENDKB_01735	CDS	957				hypothetical protein
PBJENDKB_01736	CDS	1212				hypothetical protein
PBJENDKB_01737	CDS	978				hypothetical protein
PBJENDKB_01738	CDS	1035				hypothetical protein
PBJENDKB_01739	CDS	1125	mshA	2.4.1.250		D-inositol-3-phosphate glycosyltransferase
PBJENDKB_01740	CDS	1011				hypothetical protein
PBJENDKB_01741	CDS	1155				hypothetical protein
PBJENDKB_01742	CDS	1398	wcaJ	2.7.8.31	COG2148	UDP-glucose:undecaprenyl-phosphate glucose-1-phosphate transferase
PBJENDKB_01743	CDS	1407	gnd	1.1.1.44	COG0362	6-phosphogluconate dehydrogenase, decarboxylating
PBJENDKB_01744	CDS	1416	manC1	2.7.7.13	COG0662	Mannose-1-phosphate guanylyltransferase 1
PBJENDKB_01745	CDS	1371	algC	5.4.2.2	COG1109	Phosphomannomutase/phosphoglucomutase
PBJENDKB_01746	CDS	1110	rffG_1	4.2.1.46	COG1088	dTDP-glucose 4,6-dehydratase 2
PBJENDKB_01747	CDS	870	rffH_1	2.7.7.24	COG1209	Glucose-1-phosphate thymidylyltransferase 2
PBJENDKB_01748	CDS	891	rfbD_1	1.1.1.133	COG1091	dTDP-4-dehydrorhamnose reductase
PBJENDKB_01749	CDS	555	rfbC	5.1.3.13	COG1898	dTDP-4-dehydrorhamnose 3,5-epimerase
PBJENDKB_01750	CDS	1167	ugd	1.1.1.22	COG1004	UDP-glucose 6-dehydrogenase
PBJENDKB_01751	CDS	882				hypothetical protein
PBJENDKB_01752	CDS	981			COG3039	IS5 family transposase ISKpn26
PBJENDKB_01753	CDS	1005	wbgU	5.1.3.7		UDP-N-acetylglucosamine 4-epimerase
PBJENDKB_01754	CDS	768	tagG		COG1682	Teichoic acid translocation permease protein TagG
PBJENDKB_01755	CDS	741	tagH	7.5.2.4		Teichoic acids export ATP-binding protein TagH
PBJENDKB_01756	CDS	1896				hypothetical protein
PBJENDKB_01757	CDS	1155	rfbD_2	5.4.99.9		UDP-galactopyranose mutase
PBJENDKB_01758	CDS	894				hypothetical protein
PBJENDKB_01759	CDS	1134	pglA	2.4.1.290		N,N'-diacetylbacillosaminyl-diphospho-undecaprenol alpha-1,3-N-acetylgalactosaminyltransferase
PBJENDKB_01760	CDS	1317				hypothetical protein
PBJENDKB_01761	CDS	600	hisI	3.5.4.19		Histidine biosynthesis bifunctional protein HisIE	Phosphoribosyl-AMP cyclohydrolase
PBJENDKB_01762	CDS	777	hisF	4.3.2.10	COG0107	Imidazole glycerol phosphate synthase subunit HisF	Histidine biosynthesis protein
PBJENDKB_01763	CDS	738	hisA	5.3.1.16	COG0106	1-(5-phosphoribosyl)-5-[(5-phosphoribosylamino)methylideneamino] imidazole-4-carboxamide isomerase	Histidine biosynthesis protein
PBJENDKB_01764	CDS	591	hisH	4.3.2.10	COG0118	Imidazole glycerol phosphate synthase subunit HisH	Glutamine amidotransferase class-I
PBJENDKB_01765	CDS	1068	hisB		COG0131	Histidine biosynthesis bifunctional protein HisB	Imidazoleglycerol-phosphate dehydratase
PBJENDKB_01766	CDS	1062	hisC_1	2.6.1.9	COG0079	Histidinol-phosphate aminotransferase	Aminotransferase class I and II
PBJENDKB_01767	CDS	1305	hisD	1.1.1.23	COG0141	Histidinol dehydrogenase	Histidinol dehydrogenase
PBJENDKB_01768	CDS	900	hisG	2.4.2.17	COG0040	ATP phosphoribosyltransferase	ATP phosphoribosyltransferase
PBJENDKB_01769	CDS	825	yeeZ		COG0451	Protein YeeZ
PBJENDKB_01770	CDS	891	yhaJ_2			HTH-type transcriptional regulator YhaJ
PBJENDKB_01771	CDS	1359	plaP		COG0531	Low-affinity putrescine importer PlaP
PBJENDKB_01772	CDS	312				hypothetical protein
PBJENDKB_01773	CDS	2103	fusA_2		COG0480	Elongation factor G
PBJENDKB_01774	CDS	786				IS3 family transposase ISKpn1
PBJENDKB_01775	CDS	522				IS3 family transposase ISKpn1
PBJENDKB_01776	CDS	1425	sbcB	3.1.11.1	COG2925	Exodeoxyribonuclease I
PBJENDKB_01777	CDS	1164	dacD	3.4.16.4	COG1686	D-alanyl-D-alanine carboxypeptidase DacD
PBJENDKB_01778	CDS	1488				hypothetical protein
PBJENDKB_01779	CDS	474	sbmC		COG3449	DNA gyrase inhibitor
PBJENDKB_01780	CDS	1059	yeeA		COG1289	Inner membrane protein YeeA
PBJENDKB_01781	CDS	324				hypothetical protein
PBJENDKB_01782	CDS	741	cobS	2.7.8.26	COG0368	Adenosylcobinamide-GDP ribazoletransferase
PBJENDKB_01783	CDS	1068	cobT_2	2.4.2.21	COG2038	Nicotinate-nucleotide--dimethylbenzimidazole phosphoribosyltransferase
PBJENDKB_01784	CDS	1110	ahcY	3.3.1.1	COG0499	Adenosylhomocysteinase
PBJENDKB_01785	CDS	732				hypothetical protein
PBJENDKB_01786	CDS	390				hypothetical protein
PBJENDKB_01787	CDS	957	dmlR_8			HTH-type transcriptional regulator DmlR
PBJENDKB_01788	CDS	741				hypothetical protein
PBJENDKB_01789	CDS	1320	abaF_1			Fosfomycin resistance protein AbaF
PBJENDKB_01790	CDS	381				hypothetical protein
PBJENDKB_01791	CDS	1788				hypothetical protein
PBJENDKB_01792	CDS	333	yeaR_1		COG3615	putative protein YeaR
PBJENDKB_01793	CDS	336				hypothetical protein
PBJENDKB_01794	CDS	915	gcvA_2			Glycine cleavage system transcriptional activator
PBJENDKB_01795	CDS	576				hypothetical protein
PBJENDKB_01796	CDS	837	cpo	1.11.1.10		Non-heme chloroperoxidase
PBJENDKB_01797	CDS	972				hypothetical protein
PBJENDKB_01798	CDS	1104				hypothetical protein
PBJENDKB_01799	CDS	1101				hypothetical protein
PBJENDKB_01800	CDS	2247				hypothetical protein
PBJENDKB_01801	CDS	1020				hypothetical protein
PBJENDKB_01802	CDS	1881				hypothetical protein
PBJENDKB_01803	CDS	495				hypothetical protein
PBJENDKB_01804	CDS	1089				hypothetical protein
PBJENDKB_01805	CDS	996				hypothetical protein
PBJENDKB_01806	CDS	945	traC_2	2.7.7.-		DNA primase TraC
PBJENDKB_01807	CDS	747				hypothetical protein
PBJENDKB_01808	CDS	1860				hypothetical protein
PBJENDKB_01809	CDS	306				hypothetical protein
PBJENDKB_01810	CDS	1026				Type IV secretion system protein VirB11	Type II/IV secretion system protein
PBJENDKB_01811	CDS	1263				hypothetical protein	Bacterial conjugation TrbI-like protein
PBJENDKB_01812	CDS	906	virB9			Type IV secretion system protein virB9	Conjugal transfer protein
PBJENDKB_01813	CDS	684	ptlE		COG3736	Type IV secretion system protein PtlE	VirB8 protein
PBJENDKB_01814	CDS	627				hypothetical protein	TrbL/VirB6 plasmid conjugal transfer protein
PBJENDKB_01815	CDS	1401				hypothetical protein	CagE, TrbE, VirB family, component of type IV transporter system
PBJENDKB_01816	CDS	294	ptlA			Type IV secretion system protein PtlA	TrbC/VIRB2 pilin
PBJENDKB_01817	CDS	711				hypothetical protein
PBJENDKB_01818	CDS	234				hypothetical protein
PBJENDKB_01819	CDS	582				hypothetical protein
PBJENDKB_01820	CDS	186				hypothetical protein
PBJENDKB_01821	CDS	927				hypothetical protein
PBJENDKB_01822	CDS	2022	fyuA		COG1629	Pesticin receptor
PBJENDKB_01823	CDS	1578	dhbE	6.3.2.-	COG1021	2,3-dihydroxybenzoate-AMP ligase
PBJENDKB_01824	CDS	804	srfAD	3.1.2.-	COG3208	Surfactin synthase thioesterase subunit
PBJENDKB_01825	CDS	1101				hypothetical protein
PBJENDKB_01826	CDS	9492	COQ5	2.1.1.163		2-methoxy-6-polyprenyl-1,4-benzoquinol methylase, mitochondrial
PBJENDKB_01827	CDS	6108	dltA	6.2.1.54		D-alanine--D-alanyl carrier protein ligase
PBJENDKB_01828	CDS	960				hypothetical protein
PBJENDKB_01829	CDS	1713	irtA	3.6.3.-	COG1132	Iron import ATP-binding/permease protein IrtA
PBJENDKB_01830	CDS	1803		3.6.3.-	COG1132	Putative multidrug export ATP-binding/permease protein
PBJENDKB_01831	CDS	1281	ampG_1		COG0477	Anhydromuropeptide permease
PBJENDKB_01832	CDS	1305	mbtI	5.4.99.5	COG0147	Salicylate synthase
PBJENDKB_01833	CDS	1263	intA_2		COG0582	Prophage integrase IntA
PBJENDKB_01834	tRNA	76				tRNA-Asn(gtt)
PBJENDKB_01835	CDS	1437	yeeO		COG0534	putative FMN/FAD exporter YeeO
PBJENDKB_01836	tRNA	76				tRNA-Asn(gtt)
PBJENDKB_01837	CDS	1455	amn	3.2.2.4	COG0775	AMP nucleosidase
PBJENDKB_01838	CDS	246	pmrD			Signal transduction protein PmrD
PBJENDKB_01839	CDS	1623	menH_3	4.2.99.20		2-succinyl-6-hydroxy-2,4-cyclohexadiene-1-carboxylate synthase
PBJENDKB_01840	CDS	933				hypothetical protein
PBJENDKB_01841	CDS	978	acuI	1.3.1.84	COG0604	putative acrylyl-CoA reductase AcuI	Zinc-binding dehydrogenase
PBJENDKB_01842	CDS	705	acuR			Transcriptional regulator AcuR	Tetracyclin repressor-like, C-terminal domain
PBJENDKB_01843	CDS	1635				hypothetical protein	Sodium/hydrogen exchanger family
PBJENDKB_01844	tRNA	76				tRNA-Asn(gtt)
PBJENDKB_01845	CDS	918	argP_2			HTH-type transcriptional regulator ArgP	LysR substrate binding domain
PBJENDKB_01846	CDS	951	cbl			HTH-type transcriptional regulator cbl	LysR substrate binding domain
PBJENDKB_01847	CDS	942	erfK	2.-.-.-	COG1376	putative L,D-transpeptidase ErfK/SrfK	LysR substrate binding domain
PBJENDKB_01848	CDS	696	pgrR_2			HTH-type transcriptional regulator PgrR	LysR substrate binding domain
PBJENDKB_01849	tRNA	76				tRNA-Asn(gtt)
PBJENDKB_01850	CDS	798	mtfA		COG3228	Protein MtfA
PBJENDKB_01851	tRNA	90				tRNA-Ser(cga)
PBJENDKB_01852	CDS	1146	ompN_1		COG3203	Outer membrane porin N
PBJENDKB_01853	CDS	282	yedR			Inner membrane protein YedR
PBJENDKB_01854	CDS	708	yedJ		COG1418	putative protein YedJ
PBJENDKB_01855	CDS	1401	dcm	2.1.1.37	COG0270	DNA-cytosine methyltransferase
PBJENDKB_01856	CDS	498	vsr	3.1.-.-	COG3727	Very short patch repair protein
PBJENDKB_01857	CDS	912	yedA			putative inner membrane transporter YedA
PBJENDKB_01858	CDS	912	yedI		COG2354	Inner membrane protein YedI
PBJENDKB_01859	CDS	1680	dgcQ	2.7.7.65		putative diguanylate cyclase DgcQ
PBJENDKB_01860	CDS	225				hypothetical protein
PBJENDKB_01861	CDS	192	dsrB			Protein DsrB
PBJENDKB_01862	CDS	624	rcsA		COG2771	Transcriptional regulatory protein RcsA
PBJENDKB_01863	CDS	432				hypothetical protein
PBJENDKB_01864	CDS	1488	amyA	3.2.1.1	COG0366	Cytoplasmic alpha-amylase
PBJENDKB_01865	CDS	768	fliY_1		COG0834	L-cystine-binding protein FliY
PBJENDKB_01866	CDS	987	dcyD	4.4.1.15	COG2515	D-cysteine desulfhydrase
PBJENDKB_01867	CDS	669	yecS_1		COG0765	L-cystine transport system permease protein YecS
PBJENDKB_01868	CDS	753	artM_1		COG1126	Arginine transport ATP-binding protein ArtM
PBJENDKB_01869	CDS	723	sdiA		COG2771	Regulatory protein SdiA
PBJENDKB_01870	CDS	225				hypothetical protein
PBJENDKB_01871	CDS	657	uvrY		COG2197	Response regulator UvrY
PBJENDKB_01872	CDS	1833	uvrC		COG0322	UvrABC system protein C
PBJENDKB_01873	CDS	549	pgsA	2.7.8.5	COG0558	CDP-diacylglycerol--glycerol-3-phosphate 3-phosphatidyltransferase
PBJENDKB_01874	tRNA	76				tRNA-Gly(gcc)
PBJENDKB_01875	tRNA	74				tRNA-Cys(gca)
PBJENDKB_01876	tRNA	87				tRNA-Leu(taa)
PBJENDKB_01877	CDS	882	dapA_2	4.3.3.7	COG0329	4-hydroxy-tetrahydrodipicolinate synthase
PBJENDKB_01878	CDS	669				hypothetical protein
PBJENDKB_01879	CDS	1143	tyrP		COG0814	Tyrosine-specific transport protein
PBJENDKB_01880	CDS	240				hypothetical protein
PBJENDKB_01881	CDS	498	ftnA_1	1.16.3.2	COG1528	Bacterial non-heme ferritin
PBJENDKB_01882	CDS	639				hypothetical protein
PBJENDKB_01883	CDS	1422	hsrA_1			putative transport protein HsrA	Major Facilitator Superfamily
PBJENDKB_01884	CDS	252				hypothetical protein
PBJENDKB_01885	CDS	1563	yagG_1		COG2211	Putative glycoside/cation symporter YagG	MFS/sugar transport protein
PBJENDKB_01886	CDS	510	ftnA_2	1.16.3.2	COG1528	Bacterial non-heme ferritin
PBJENDKB_01887	CDS	981	araF		COG1879	L-arabinose-binding periplasmic protein	Periplasmic binding proteins and sugar binding domain of LacI family
PBJENDKB_01888	CDS	1515	araG	7.5.2.12	COG1129	Arabinose import ATP-binding protein AraG	ABC transporter
PBJENDKB_01889	CDS	981	araH		COG1172	L-arabinose transport system permease protein AraH	Branched-chain amino acid transport system / permease component
PBJENDKB_01890	CDS	789	otsB	3.1.3.12	COG1877	Trehalose-6-phosphate phosphatase
PBJENDKB_01891	CDS	1425	otsA	2.4.1.15	COG0380	Trehalose-6-phosphate synthase
PBJENDKB_01892	CDS	429	uspC		COG0589	Universal stress protein C
PBJENDKB_01893	CDS	1584	yagG_2		COG2211	Putative glycoside/cation symporter YagG
PBJENDKB_01894	CDS	1140	yesR	3.2.1.172	COG4225	Unsaturated rhamnogalacturonyl hydrolase YesR
PBJENDKB_01895	CDS	1734	argS	6.1.1.19	COG0018	Arginine--tRNA ligase
PBJENDKB_01896	CDS	570	yecM		COG3102	Protein YecM
PBJENDKB_01897	CDS	744	cutC		COG3142	Copper homeostasis protein CutC
PBJENDKB_01898	CDS	1005	cmoB	2.5.1.-	COG0500	tRNA U34 carboxymethyltransferase
PBJENDKB_01899	CDS	744	cmoA	2.1.3.-	COG0500	Carboxy-S-adenosyl-L-methionine synthase
PBJENDKB_01900	CDS	396	yecN		COG3788	Inner membrane protein YecN
PBJENDKB_01901	CDS	819				hypothetical protein
PBJENDKB_01902	CDS	567	yecD	3.-.-.-	COG1335	Isochorismatase family protein YecD
PBJENDKB_01903	CDS	1788	aspS	6.1.1.12	COG0173	Aspartate--tRNA ligase
PBJENDKB_01904	CDS	444	nudB	3.6.1.67	COG0494	Dihydroneopterin triphosphate diphosphatase
PBJENDKB_01905	CDS	741	yebC		COG0217	putative transcriptional regulatory protein YebC
PBJENDKB_01906	CDS	522	ruvC	3.1.22.4	COG0817	Crossover junction endodeoxyribonuclease RuvC
PBJENDKB_01907	CDS	612	ruvA	3.6.4.12	COG0632	Holliday junction ATP-dependent DNA helicase RuvA
PBJENDKB_01908	CDS	1011	ruvB	3.6.4.12	COG2255	Holliday junction ATP-dependent DNA helicase RuvB
PBJENDKB_01909	CDS	786	znuB		COG1108	High-affinity zinc uptake system membrane protein ZnuB
PBJENDKB_01910	CDS	753	znuC	7.2.2.-	COG1121	Zinc import ATP-binding protein ZnuC
PBJENDKB_01911	CDS	945	znuA		COG4531	High-affinity zinc uptake system protein ZnuA
PBJENDKB_01912	CDS	1320	mepM_1	3.4.24.-	COG0739	Murein DD-endopeptidase MepM
PBJENDKB_01913	CDS	975	lpxM	2.3.1.243	COG1560	Lipid A biosynthesis myristoyltransferase
PBJENDKB_01914	CDS	1443	pykA	2.7.1.40	COG0469	Pyruvate kinase II
PBJENDKB_01915	CDS	888	hexR_1		COG1737	HTH-type transcriptional regulator HexR
PBJENDKB_01916	CDS	1476	zwf	1.1.1.49	COG0364	Glucose-6-phosphate 1-dehydrogenase
PBJENDKB_01917	CDS	1812	edd	4.2.1.12	COG0129	Phosphogluconate dehydratase
PBJENDKB_01918	CDS	642	eda		COG0800	KHG/KDPG aldolase
PBJENDKB_01919	CDS	1179	purT	2.1.2.-	COG0027	Formate-dependent phosphoribosylglycinamide formyltransferase
PBJENDKB_01920	CDS	348				hypothetical protein
PBJENDKB_01921	CDS	660	yebE		COG2979	Inner membrane protein YebE
PBJENDKB_01922	CDS	2028	ptrB	3.4.21.83	COG1770	Protease 2
PBJENDKB_01923	CDS	660	exoX	3.1.11.-	COG0847	Exodeoxyribonuclease 10
PBJENDKB_01924	CDS	231	holE	2.7.7.7		DNA polymerase III subunit theta
PBJENDKB_01925	CDS	375	yobA		COG2372	Protein YobA
PBJENDKB_01926	CDS	870	yebZ		COG1276	Inner membrane protein YebZ
PBJENDKB_01927	CDS	339				hypothetical protein
PBJENDKB_01928	CDS	192				hypothetical protein
PBJENDKB_01929	CDS	1011			COG2990	putative protein
PBJENDKB_01930	CDS	654	pphA_1	3.1.3.16	COG0639	Serine/threonine-protein phosphatase 1
PBJENDKB_01931	CDS	192				hypothetical protein
PBJENDKB_01932	CDS	240	yebV			putative protein YebV
PBJENDKB_01933	CDS	1389	rsmF	2.1.1.178	COG0144	Ribosomal RNA small subunit methyltransferase F
PBJENDKB_01934	CDS	2634	yebT		COG3008	Intermembrane transport protein YebT
PBJENDKB_01935	CDS	1284	yebS		COG2995	Intermembrane transport protein YebS
PBJENDKB_01936	CDS	555	msrC	1.8.4.14	COG1956	Free methionine-R-sulfoxide reductase
PBJENDKB_01937	CDS	678	proQ		COG3109	RNA chaperone ProQ
PBJENDKB_01938	CDS	2049	prc	3.4.21.102	COG0793	Tail-specific protease
PBJENDKB_01939	CDS	885	htpX_1	3.4.24.-	COG0501	Protease HtpX
PBJENDKB_01940	CDS	1371	ribZ_2			Riboflavin transporter RibZ
PBJENDKB_01941	CDS	792	kdgR_2		COG1414	Transcriptional regulator KdgR
PBJENDKB_01942	CDS	240				hypothetical protein
PBJENDKB_01943	CDS	291				hypothetical protein
PBJENDKB_01944	CDS	210	cspC			Cold shock-like protein CspC
PBJENDKB_01945	CDS	1746	ftsI_1	3.4.16.4	COG0768	Peptidoglycan D,D-transpeptidase FtsI
PBJENDKB_01946	CDS	795	rlmA	2.1.1.187	COG0500	23S rRNA (guanine(745)-N(1))-methyltransferase
PBJENDKB_01947	CDS	567	mntP		COG1971	putative manganese efflux pump MntP
PBJENDKB_01948	CDS	459				hypothetical protein
PBJENDKB_01949	CDS	852	manZ_1		COG3716	PTS system mannose-specific EIID component	PTS system mannose/fructose/sorbose family IID component
PBJENDKB_01950	CDS	801	manY		COG3715	PTS system mannose-specific EIIC component	PTS system sorbose-specific iic component
PBJENDKB_01951	CDS	972	manX	2.7.1.191	COG2893	PTS system mannose-specific EIIAB component	PTS system sorbose subfamily IIB component
PBJENDKB_01952	CDS	1560				hypothetical protein
PBJENDKB_01953	CDS	1584	pdeD	3.1.4.52	COG2200	putative cyclic di-GMP phosphodiesterase PdeD
PBJENDKB_01954	CDS	1365	sdaA	4.3.1.17	COG1760	L-serine dehydratase 1
PBJENDKB_01955	CDS	579	nudL	3.6.1.-		putative Nudix hydrolase NudL
PBJENDKB_01956	CDS	1356	pabB	2.6.1.85	COG0147	Aminodeoxychorismate synthase component 1
PBJENDKB_01957	CDS	186				hypothetical protein
PBJENDKB_01958	CDS	345	yabJ	3.5.99.10	COG0251	2-iminobutanoate/2-iminopropanoate deaminase
PBJENDKB_01959	CDS	1911	yoaA	3.6.4.12	COG1199	putative ATP-dependent DNA helicase YoaA
PBJENDKB_01960	CDS	696	tsaB		COG1214	tRNA threonylcarbamoyladenosine biosynthesis protein TsaB
PBJENDKB_01961	CDS	582	slp		COG3065	Outer membrane protein Slp
PBJENDKB_01962	CDS	1719	fadD	6.2.1.3	COG0318	Long-chain-fatty-acid--CoA ligase
PBJENDKB_01963	CDS	1116	rnd	3.1.13.5	COG0349	Ribonuclease D
PBJENDKB_01964	CDS	270	minE		COG0851	Cell division topological specificity factor	Septum formation topological specificity factor MinE
PBJENDKB_01965	CDS	813	minD		COG2894	Septum site-determining protein MinD	AAA domain
PBJENDKB_01966	CDS	699	minC		COG0850	Septum site-determining protein MinC	Septum formation inhibitor MinC, C-terminal domain
PBJENDKB_01967	CDS	282	ycgL		COG3100	Protein YcgL	YcgL domain
PBJENDKB_01968	CDS	660	ycgM		COG0179	putative protein YcgM	Fumarylacetoacetate (FAA) hydrolase family
PBJENDKB_01969	CDS	447				hypothetical protein
PBJENDKB_01970	CDS	345	yeaR_2		COG3615	putative protein YeaR
PBJENDKB_01971	CDS	531	dsbB		COG1495	Disulfide bond formation protein B
PBJENDKB_01972	CDS	1551	nhaB		COG3067	Na(+)/H(+) antiporter NhaB
PBJENDKB_01973	CDS	720	fadR		COG2186	Fatty acid metabolism regulator protein
PBJENDKB_01974	CDS	1533				hypothetical protein
PBJENDKB_01975	CDS	1299	dadA_1	1.4.99.-		D-amino acid dehydrogenase
PBJENDKB_01976	CDS	1071	dadX	5.1.1.1	COG0787	Alanine racemase, catabolic
PBJENDKB_01977	CDS	1734	cvrA		COG3263	K(+)/H(+) antiporter NhaP2
PBJENDKB_01978	CDS	915	ldcA	3.4.17.13	COG1619	Murein tetrapeptide carboxypeptidase
PBJENDKB_01979	CDS	612	emtA	4.2.2.-	COG0741	Endo-type membrane-bound lytic murein transglycosylase A
PBJENDKB_01980	CDS	2121	fhuA_1		COG1629	Ferrichrome outer membrane transporter/phage receptor
PBJENDKB_01981	CDS	1746	treA	3.2.1.28	COG1626	Periplasmic trehalase
PBJENDKB_01982	CDS	1440			COG2308	putative protein
PBJENDKB_01983	CDS	930			COG2307	putative protein
PBJENDKB_01984	CDS	816			COG1305	putative protein
PBJENDKB_01985	CDS	747				hypothetical protein
PBJENDKB_01986	CDS	1014				hypothetical protein
PBJENDKB_01987	CDS	801				hypothetical protein
PBJENDKB_01988	CDS	942	tsaR_2			HTH-type transcriptional regulator TsaR
PBJENDKB_01989	CDS	990	tdcB	4.3.1.19	COG1171	L-threonine dehydratase catabolic TdcB
PBJENDKB_01990	CDS	1332	tdcC		COG0814	Threonine/serine transporter TdcC
PBJENDKB_01991	CDS	1209	tdcD	2.7.2.15	COG0282	Propionate kinase
PBJENDKB_01992	CDS	2295	tdcE	2.3.1.-	COG1882	PFL-like enzyme TdcE
PBJENDKB_01993	CDS	1065	livJ_2		COG0683	Leu/Ile/Val/Thr-binding protein	Periplasmic binding protein
PBJENDKB_01994	CDS	915	livH_2		COG0559	High-affinity branched-chain amino acid transport system permease protein LivH	Branched-chain amino acid transport system / permease component
PBJENDKB_01995	CDS	1287				hypothetical protein
PBJENDKB_01996	CDS	876	glnQ_1	3.6.3.-	COG1126	Glutamine transport ATP-binding protein GlnQ
PBJENDKB_01997	CDS	720	livF_2		COG0410	High-affinity branched-chain amino acid transport ATP-binding protein LivF
PBJENDKB_01998	CDS	894	yjiE			HTH-type transcriptional regulator YjiE
PBJENDKB_01999	CDS	1644	pckA_2	4.1.1.49	COG1866	Phosphoenolpyruvate carboxykinase (ATP)
PBJENDKB_02000	CDS	477				hypothetical protein
PBJENDKB_02001	CDS	927	pcpR_1			PCP degradation transcriptional activation protein
PBJENDKB_02002	CDS	1296	kgtP_2			Alpha-ketoglutarate permease
PBJENDKB_02003	CDS	807	ais	5.3.3.7		Aconitate isomerase
PBJENDKB_02004	CDS	900	cynR_3			HTH-type transcriptional regulator CynR
PBJENDKB_02005	CDS	483				hypothetical protein
PBJENDKB_02006	CDS	699	rluA_1	5.4.99.28	COG0564	Dual-specificity RNA pseudouridine synthase RluA
PBJENDKB_02007	CDS	540				hypothetical protein
PBJENDKB_02008	CDS	330				hypothetical protein
PBJENDKB_02009	CDS	1341				hypothetical protein
PBJENDKB_02010	CDS	654				hypothetical protein
PBJENDKB_02011	CDS	1698	ompA_1			Outer membrane protein A
PBJENDKB_02012	CDS	2487				hypothetical protein
PBJENDKB_02013	CDS	1356				hypothetical protein
PBJENDKB_02014	CDS	516				hypothetical protein
PBJENDKB_02015	CDS	327				hypothetical protein
PBJENDKB_02016	CDS	402				hypothetical protein
PBJENDKB_02017	CDS	276			COG1662	IS1 family transposase ISKpn14
PBJENDKB_02018	CDS	378			COG1662	IS1 family transposase ISKpn14
PBJENDKB_02019	CDS	270				hypothetical protein
PBJENDKB_02020	CDS	378			COG1662	IS1 family transposase ISKpn14
PBJENDKB_02021	CDS	276			COG1662	IS1 family transposase ISKpn14
PBJENDKB_02022	CDS	507				hypothetical protein
PBJENDKB_02023	CDS	171				hypothetical protein
PBJENDKB_02024	CDS	546				hypothetical protein
PBJENDKB_02025	CDS	1356				hypothetical protein
PBJENDKB_02026	CDS	243				hypothetical protein
PBJENDKB_02027	CDS	369				hypothetical protein
PBJENDKB_02028	CDS	510				hypothetical protein
PBJENDKB_02029	CDS	510				hypothetical protein
PBJENDKB_02030	CDS	267				hypothetical protein
PBJENDKB_02031	CDS	1158				hypothetical protein
PBJENDKB_02032	CDS	3489				hypothetical protein
PBJENDKB_02033	CDS	1764				hypothetical protein
PBJENDKB_02034	CDS	1047				hypothetical protein
PBJENDKB_02035	CDS	537				hypothetical protein
PBJENDKB_02036	CDS	444				hypothetical protein
PBJENDKB_02037	CDS	1416				hypothetical protein
PBJENDKB_02038	CDS	915	thpA_1		COG1879	D-threitol-binding protein
PBJENDKB_02039	CDS	330				hypothetical protein
PBJENDKB_02040	CDS	1092	ychF		COG0012	Ribosome-binding ATPase YchF
PBJENDKB_02041	CDS	585	pth	3.1.1.29	COG0193	Peptidyl-tRNA hydrolase
PBJENDKB_02042	CDS	276				hypothetical protein
PBJENDKB_02043	CDS	1047				hypothetical protein
PBJENDKB_02044	CDS	1653	dauA_2		COG0659	C4-dicarboxylic acid transporter DauA
PBJENDKB_02045	CDS	948	prs	2.7.6.1	COG0462	Ribose-phosphate pyrophosphokinase
PBJENDKB_02046	CDS	852	ispE	2.7.1.148	COG1947	4-diphosphocytidyl-2-C-methyl-D-erythritol kinase
PBJENDKB_02047	CDS	612	lolB		COG3017	Outer-membrane lipoprotein LolB
PBJENDKB_02048	CDS	1257	hemA	1.2.1.70	COG0373	Glutamyl-tRNA reductase
PBJENDKB_02049	CDS	1083	prfA		COG0216	Peptide chain release factor RF1
PBJENDKB_02050	CDS	849	prmC	2.1.1.297	COG2890	Release factor glutamine methyltransferase
PBJENDKB_02051	CDS	393	ychQ		COG3094	Protein YchQ
Note
CDSs in yellow background are seen in the 157-kb region but not in the 126-kb region.
CDSs in light red background are seen in both 157-kb and 126-kb regions.
CDSs in light green background are seen in the 126-kb region but not in the 157-kb regions.
